# Supplementary material for: Direct measurement of Criegee intermediates in isoprene ozonolysis
Source: Nat Commun. 2026 May 20;17:6635. doi: 10.1038/s41467-026-73307-6 (PMC13381745; doi:10.1038/s41467-026-73307-6)
Supplement: Supplementary file 3 — Source data [file 41467_2026_73307_MOESM3_ESM.xlsx]

## Sheet: Fig.2
Fig. 2 data
Wavelength (nm)	Absorption coefficient (α) cm-1
	Isoprene ozonolysis	CH2OO reference	MACR reference	Sum of reference (CH2OO + MACR references)
363	1.26412e-06	1.20896e-06	7.124e-08	1.2802e-06
363.01	1.25676e-06	1.1766e-06	7.1422e-08	1.24803e-06
363.02	1.26059e-06	1.18527e-06	7.1604e-08	1.25687e-06
363.03	1.28059e-06	1.18995e-06	7.1786e-08	1.26173e-06
363.04	1.26235e-06	1.18578e-06	7.1968e-08	1.25774e-06
363.05	1.25441e-06	1.21885e-06	7.215e-08	1.291e-06
363.06	1.25588e-06	1.16783e-06	7.2332e-08	1.24017e-06
363.07	1.27147e-06	1.19562e-06	7.2514e-08	1.26813e-06
363.08	1.25353e-06	1.18294e-06	7.2696e-08	1.25564e-06
363.09	1.28265e-06	1.19278e-06	7.2878e-08	1.26566e-06
363.1	1.27471e-06	1.19326e-06	7.306e-08	1.26632e-06
363.11	1.27529e-06	1.18144e-06	7.2904e-08	1.25435e-06
363.12	1.27765e-06	1.20091e-06	7.2748e-08	1.27366e-06
363.13	1.26941e-06	1.18965e-06	7.2592e-08	1.26224e-06
363.14	1.27912e-06	1.20209e-06	7.2436e-08	1.27452e-06
363.15	1.28324e-06	1.16885e-06	7.228e-08	1.24113e-06
363.16	1.24941e-06	1.2204e-06	7.2124e-08	1.29253e-06
363.17	1.28618e-06	1.18059e-06	7.1968e-08	1.25256e-06
363.18	1.26647e-06	1.19933e-06	7.1812e-08	1.27114e-06
363.19	1.26882e-06	1.20644e-06	7.1656e-08	1.2781e-06
363.2	1.27324e-06	1.17281e-06	7.15e-08	1.24431e-06
363.21	1.26941e-06	1.21602e-06	7.0954e-08	1.28697e-06
363.22	1.27235e-06	1.18727e-06	7.0408e-08	1.25768e-06
363.23	1.28588e-06	1.18503e-06	6.9862e-08	1.25489e-06
363.24	1.27647e-06	1.21115e-06	6.9316e-08	1.28047e-06
363.25	1.27588e-06	1.17837e-06	6.877e-08	1.24714e-06
363.26	1.27324e-06	1.18265e-06	6.8224e-08	1.25087e-06
363.27	1.27706e-06	1.21297e-06	6.7678e-08	1.28065e-06
363.28	1.25412e-06	1.19126e-06	6.7132e-08	1.25839e-06
363.29	1.27147e-06	1.18709e-06	6.6586e-08	1.25367e-06
363.3	1.26176e-06	1.22177e-06	6.604e-08	1.28781e-06
363.31	1.26176e-06	1.18794e-06	6.578e-08	1.25372e-06
363.32	1.24735e-06	1.21719e-06	6.552e-08	1.28271e-06
363.33	1.26647e-06	1.1889e-06	6.526e-08	1.25416e-06
363.34	1.27559e-06	1.21687e-06	6.5e-08	1.28187e-06
363.35	1.27706e-06	1.19444e-06	6.474e-08	1.25918e-06
363.36	1.26324e-06	1.20468e-06	6.448e-08	1.26916e-06
363.37	1.25294e-06	1.18556e-06	6.422e-08	1.24978e-06
363.38	1.25559e-06	1.21602e-06	6.396e-08	1.27998e-06
363.39	1.27912e-06	1.17711e-06	6.37e-08	1.24081e-06
363.4	1.26059e-06	1.22682e-06	6.344e-08	1.29026e-06
363.41	1.26088e-06	1.17917e-06	6.3336e-08	1.24251e-06
363.42	1.27647e-06	1.22273e-06	6.3232e-08	1.28596e-06
363.43	1.25559e-06	1.17516e-06	6.3128e-08	1.23829e-06
363.44	1.25676e-06	1.21404e-06	6.3024e-08	1.27706e-06
363.45	1.26676e-06	1.19468e-06	6.292e-08	1.2576e-06
363.46	1.27588e-06	1.175e-06	6.2816e-08	1.23782e-06
363.47	1.26794e-06	1.21543e-06	6.2712e-08	1.27814e-06
363.48	1.27382e-06	1.17939e-06	6.2608e-08	1.24199e-06
363.49	1.25853e-06	1.23425e-06	6.2504e-08	1.29676e-06
363.5	1.27559e-06	1.18297e-06	6.24e-08	1.24537e-06
363.51	1.27824e-06	1.23177e-06	6.2374e-08	1.29414e-06
363.52	1.26765e-06	1.19131e-06	6.2348e-08	1.25366e-06
363.53	1.24824e-06	1.20388e-06	6.2322e-08	1.2662e-06
363.54	1.27647e-06	1.23677e-06	6.2296e-08	1.29906e-06
363.55	1.25118e-06	1.18369e-06	6.227e-08	1.24596e-06
363.56	1.26853e-06	1.21874e-06	6.2244e-08	1.28099e-06
363.57	1.27765e-06	1.22241e-06	6.2218e-08	1.28462e-06
363.58	1.26029e-06	1.16751e-06	6.2192e-08	1.22971e-06
363.59	1.26765e-06	1.22981e-06	6.2166e-08	1.29198e-06
363.6	1.26353e-06	1.18487e-06	6.214e-08	1.24701e-06
363.61	1.27118e-06	1.21441e-06	6.2062e-08	1.27647e-06
363.62	1.27794e-06	1.2085e-06	6.1984e-08	1.27049e-06
363.63	1.25059e-06	1.19888e-06	6.1906e-08	1.26078e-06
363.64	1.26971e-06	1.23709e-06	6.1828e-08	1.29891e-06
363.65	1.255e-06	1.19513e-06	6.175e-08	1.25688e-06
363.66	1.27118e-06	1.20061e-06	6.1672e-08	1.26229e-06
363.67	1.28088e-06	1.2384e-06	6.1594e-08	1.29999e-06
363.68	1.26794e-06	1.18278e-06	6.1516e-08	1.2443e-06
363.69	1.27471e-06	1.20826e-06	6.1438e-08	1.2697e-06
363.7	1.25765e-06	1.23396e-06	6.136e-08	1.29532e-06
363.71	1.26647e-06	1.18543e-06	6.1386e-08	1.24681e-06
363.72	1.24706e-06	1.2346e-06	6.1412e-08	1.29601e-06
363.73	1.26088e-06	1.17358e-06	6.1438e-08	1.23502e-06
363.74	1.26206e-06	1.22262e-06	6.1464e-08	1.28408e-06
363.75	1.26765e-06	1.19321e-06	6.149e-08	1.2547e-06
363.76	1.25676e-06	1.20944e-06	6.1516e-08	1.27095e-06
363.77	1.26824e-06	1.20147e-06	6.1542e-08	1.26301e-06
363.78	1.27471e-06	1.20195e-06	6.1568e-08	1.26352e-06
363.79	1.26676e-06	1.21433e-06	6.1594e-08	1.27593e-06
363.8	1.275e-06	1.22206e-06	6.162e-08	1.28368e-06
363.81	1.27206e-06	1.18182e-06	6.1646e-08	1.24346e-06
363.82	1.27294e-06	1.23652e-06	6.1672e-08	1.2982e-06
363.83	1.25324e-06	1.20425e-06	6.1698e-08	1.26595e-06
363.84	1.26706e-06	1.19428e-06	6.1724e-08	1.256e-06
363.85	1.26559e-06	1.21251e-06	6.175e-08	1.27426e-06
363.86	1.26441e-06	1.1807e-06	6.1776e-08	1.24247e-06
363.87	1.26529e-06	1.21845e-06	6.1802e-08	1.28025e-06
363.88	1.27794e-06	1.18789e-06	6.1828e-08	1.24972e-06
363.89	1.26941e-06	1.23166e-06	6.1854e-08	1.29351e-06
363.9	1.27676e-06	1.17874e-06	6.188e-08	1.24062e-06
363.91	1.27324e-06	1.23821e-06	6.1724e-08	1.29993e-06
363.92	1.27176e-06	1.19283e-06	6.1568e-08	1.2544e-06
363.93	1.25176e-06	1.22112e-06	6.1412e-08	1.28253e-06
363.94	1.27059e-06	1.22032e-06	6.1256e-08	1.28158e-06
363.95	1.28059e-06	1.19508e-06	6.11e-08	1.25618e-06
363.96	1.26235e-06	1.21888e-06	6.0944e-08	1.27982e-06
363.97	1.26765e-06	1.19225e-06	6.0788e-08	1.25303e-06
363.98	1.27e-06	1.22738e-06	6.0632e-08	1.28801e-06
363.99	1.26294e-06	1.18759e-06	6.0476e-08	1.24807e-06
364	1.25294e-06	1.22078e-06	6.032e-08	1.28109e-06
364.01	1.27118e-06	1.19316e-06	6.0294e-08	1.25345e-06
364.02	1.26382e-06	1.21821e-06	6.0268e-08	1.27848e-06
364.03	1.26059e-06	1.21249e-06	6.0242e-08	1.27273e-06
364.04	1.275e-06	1.20931e-06	6.0216e-08	1.26952e-06
364.05	1.26265e-06	1.19126e-06	6.019e-08	1.25145e-06
364.06	1.26618e-06	1.2015e-06	6.0164e-08	1.26166e-06
364.07	1.27147e-06	1.2408e-06	6.0138e-08	1.30094e-06
364.08	1.26971e-06	1.21808e-06	6.0112e-08	1.27819e-06
364.09	1.25824e-06	1.20019e-06	6.0086e-08	1.26027e-06
364.1	1.26882e-06	1.237e-06	6.006e-08	1.29707e-06
364.11	1.25618e-06	1.18987e-06	6.0112e-08	1.24998e-06
364.12	1.26353e-06	1.2181e-06	6.0164e-08	1.27827e-06
364.13	1.27324e-06	1.20639e-06	6.0216e-08	1.26661e-06
364.14	1.26588e-06	1.19949e-06	6.0268e-08	1.25976e-06
364.15	1.26618e-06	1.21337e-06	6.032e-08	1.27369e-06
364.16	1.26e-06	1.17848e-06	6.0372e-08	1.23885e-06
364.17	1.255e-06	1.223e-06	6.0424e-08	1.28342e-06
364.18	1.26676e-06	1.19369e-06	6.0476e-08	1.25417e-06
364.19	1.27059e-06	1.19513e-06	6.0528e-08	1.25566e-06
364.2	1.26088e-06	1.21941e-06	6.058e-08	1.27999e-06
364.21	1.25471e-06	1.19321e-06	6.0528e-08	1.25374e-06
364.22	1.25941e-06	1.24877e-06	6.0476e-08	1.30925e-06
364.23	1.25412e-06	1.20618e-06	6.0424e-08	1.2666e-06
364.24	1.26853e-06	1.20278e-06	6.0372e-08	1.26315e-06
364.25	1.26559e-06	1.20968e-06	6.032e-08	1.27e-06
364.26	1.26176e-06	1.2061e-06	6.0268e-08	1.26636e-06
364.27	1.27206e-06	1.19203e-06	6.0216e-08	1.25225e-06
364.28	1.24706e-06	1.1981e-06	6.0164e-08	1.25827e-06
364.29	1.25088e-06	1.24075e-06	6.0112e-08	1.30086e-06
364.3	1.26147e-06	1.17826e-06	6.006e-08	1.23832e-06
364.31	1.26794e-06	1.2285e-06	5.9904e-08	1.28841e-06
364.32	1.26e-06	1.18936e-06	5.9748e-08	1.24911e-06
364.33	1.26176e-06	1.21856e-06	5.9592e-08	1.27815e-06
364.34	1.26235e-06	1.19372e-06	5.9436e-08	1.25315e-06
364.35	1.26941e-06	1.2165e-06	5.928e-08	1.27578e-06
364.36	1.26324e-06	1.21644e-06	5.9124e-08	1.27557e-06
364.37	1.24176e-06	1.20906e-06	5.8968e-08	1.26803e-06
364.38	1.25118e-06	1.2119e-06	5.8812e-08	1.27071e-06
364.39	1.24412e-06	1.2104e-06	5.8656e-08	1.26906e-06
364.4	1.26265e-06	1.16896e-06	5.85e-08	1.22746e-06
364.41	1.25382e-06	1.2435e-06	5.8474e-08	1.30198e-06
364.42	1.24588e-06	1.19877e-06	5.8448e-08	1.25722e-06
364.43	1.24735e-06	1.21144e-06	5.8422e-08	1.26987e-06
364.44	1.24794e-06	1.1738e-06	5.8396e-08	1.23219e-06
364.45	1.24647e-06	1.25e-06	5.837e-08	1.30837e-06
364.46	1.25206e-06	1.20794e-06	5.8344e-08	1.26629e-06
364.47	1.24412e-06	1.20406e-06	5.8318e-08	1.26238e-06
364.48	1.26529e-06	1.20452e-06	5.8292e-08	1.26281e-06
364.49	1.25353e-06	1.17858e-06	5.8266e-08	1.23685e-06
364.5	1.25765e-06	1.23944e-06	5.824e-08	1.29768e-06
364.51	1.25471e-06	1.18949e-06	5.8214e-08	1.24771e-06
364.52	1.26e-06	1.22711e-06	5.8188e-08	1.2853e-06
364.53	1.26059e-06	1.18289e-06	5.8162e-08	1.24105e-06
364.54	1.25676e-06	1.23554e-06	5.8136e-08	1.29367e-06
364.55	1.25882e-06	1.18209e-06	5.811e-08	1.2402e-06
364.56	1.27118e-06	1.22727e-06	5.8084e-08	1.28536e-06
364.57	1.27029e-06	1.22099e-06	5.8058e-08	1.27905e-06
364.58	1.26441e-06	1.21021e-06	5.8032e-08	1.26825e-06
364.59	1.26265e-06	1.21554e-06	5.8006e-08	1.27354e-06
364.6	1.27706e-06	1.19035e-06	5.798e-08	1.24833e-06
364.61	1.26912e-06	1.24754e-06	5.7564e-08	1.3051e-06
364.62	1.26882e-06	1.19872e-06	5.7148e-08	1.25586e-06
364.63	1.26794e-06	1.21877e-06	5.6732e-08	1.2755e-06
364.64	1.26559e-06	1.21944e-06	5.6316e-08	1.27575e-06
364.65	1.27853e-06	1.1935e-06	5.59e-08	1.2494e-06
364.66	1.26029e-06	1.24428e-06	5.5484e-08	1.29976e-06
364.67	1.25088e-06	1.185e-06	5.5068e-08	1.24007e-06
364.68	1.27235e-06	1.23292e-06	5.4652e-08	1.28757e-06
364.69	1.26559e-06	1.21193e-06	5.4236e-08	1.26616e-06
364.7	1.26059e-06	1.18898e-06	5.382e-08	1.2428e-06
364.71	1.27118e-06	1.24698e-06	5.356e-08	1.30054e-06
364.72	1.25941e-06	1.18947e-06	5.33e-08	1.24276e-06
364.73	1.255e-06	1.23725e-06	5.304e-08	1.29029e-06
364.74	1.25824e-06	1.22201e-06	5.278e-08	1.27478e-06
364.75	1.265e-06	1.1934e-06	5.252e-08	1.24592e-06
364.76	1.26529e-06	1.24818e-06	5.226e-08	1.30044e-06
364.77	1.25706e-06	1.21834e-06	5.2e-08	1.27034e-06
364.78	1.25353e-06	1.19711e-06	5.174e-08	1.24885e-06
364.79	1.265e-06	1.23524e-06	5.148e-08	1.28672e-06
364.8	1.26647e-06	1.20802e-06	5.122e-08	1.25924e-06
364.81	1.25941e-06	1.20529e-06	5.1012e-08	1.25631e-06
364.82	1.26147e-06	1.22251e-06	5.0804e-08	1.27332e-06
364.83	1.26235e-06	1.22286e-06	5.0596e-08	1.27346e-06
364.84	1.26147e-06	1.18602e-06	5.0388e-08	1.2364e-06
364.85	1.265e-06	1.23703e-06	5.018e-08	1.28721e-06
364.86	1.25324e-06	1.18952e-06	4.9972e-08	1.23949e-06
364.87	1.25147e-06	1.2266e-06	4.9764e-08	1.27637e-06
364.88	1.27265e-06	1.20987e-06	4.9556e-08	1.25942e-06
364.89	1.25294e-06	1.19062e-06	4.9348e-08	1.23996e-06
364.9	1.26647e-06	1.22062e-06	4.914e-08	1.26976e-06
364.91	1.25353e-06	1.20374e-06	4.901e-08	1.25275e-06
364.92	1.23794e-06	1.19492e-06	4.888e-08	1.2438e-06
364.93	1.25794e-06	1.21112e-06	4.875e-08	1.25987e-06
364.94	1.24971e-06	1.1931e-06	4.862e-08	1.24172e-06
364.95	1.25382e-06	1.20792e-06	4.849e-08	1.25641e-06
364.96	1.25088e-06	1.19029e-06	4.836e-08	1.23865e-06
364.97	1.25029e-06	1.22048e-06	4.823e-08	1.26871e-06
364.98	1.24588e-06	1.21064e-06	4.81e-08	1.25874e-06
364.99	1.25588e-06	1.20404e-06	4.797e-08	1.25201e-06
365	1.22794e-06	1.23195e-06	4.784e-08	1.27979e-06
365.01	1.25294e-06	1.17193e-06	4.7788e-08	1.21971e-06
365.02	1.24118e-06	1.22639e-06	4.7736e-08	1.27413e-06
365.03	1.23559e-06	1.19316e-06	4.7684e-08	1.24084e-06
365.04	1.23941e-06	1.20912e-06	4.7632e-08	1.25675e-06
365.05	1.24e-06	1.18813e-06	4.758e-08	1.23571e-06
365.06	1.24765e-06	1.18968e-06	4.7528e-08	1.23721e-06
365.07	1.25029e-06	1.22043e-06	4.7476e-08	1.2679e-06
365.08	1.23676e-06	1.18037e-06	4.7424e-08	1.2278e-06
365.09	1.23882e-06	1.21842e-06	4.7372e-08	1.26579e-06
365.1	1.24353e-06	1.19102e-06	4.732e-08	1.23834e-06
365.11	1.22971e-06	1.17647e-06	4.719e-08	1.22366e-06
365.12	1.23176e-06	1.23663e-06	4.706e-08	1.28369e-06
365.13	1.24206e-06	1.16925e-06	4.693e-08	1.21618e-06
365.14	1.23235e-06	1.20628e-06	4.68e-08	1.25308e-06
365.15	1.24441e-06	1.17955e-06	4.667e-08	1.22622e-06
365.16	1.23529e-06	1.19195e-06	4.654e-08	1.23849e-06
365.17	1.235e-06	1.20714e-06	4.641e-08	1.25355e-06
365.18	1.22824e-06	1.15457e-06	4.628e-08	1.20085e-06
365.19	1.22853e-06	1.21131e-06	4.615e-08	1.25746e-06
365.2	1.23676e-06	1.1615e-06	4.602e-08	1.20752e-06
365.21	1.22e-06	1.20874e-06	4.5864e-08	1.25461e-06
365.22	1.23618e-06	1.1684e-06	4.5708e-08	1.2141e-06
365.23	1.22441e-06	1.19471e-06	4.5552e-08	1.24026e-06
365.24	1.21765e-06	1.15989e-06	4.5396e-08	1.20529e-06
365.25	1.22853e-06	1.20631e-06	4.524e-08	1.25155e-06
365.26	1.23441e-06	1.15206e-06	4.5084e-08	1.19714e-06
365.27	1.22441e-06	1.21294e-06	4.4928e-08	1.25787e-06
365.28	1.23029e-06	1.15417e-06	4.4772e-08	1.19894e-06
365.29	1.22676e-06	1.20663e-06	4.4616e-08	1.25125e-06
365.3	1.23294e-06	1.15484e-06	4.446e-08	1.1993e-06
365.31	1.22824e-06	1.20909e-06	4.4278e-08	1.25337e-06
365.32	1.23529e-06	1.18294e-06	4.4096e-08	1.22704e-06
365.33	1.22618e-06	1.18984e-06	4.3914e-08	1.23375e-06
365.34	1.21882e-06	1.17489e-06	4.3732e-08	1.21862e-06
365.35	1.22265e-06	1.18543e-06	4.355e-08	1.22898e-06
365.36	1.21647e-06	1.18751e-06	4.3368e-08	1.23088e-06
365.37	1.22176e-06	1.18489e-06	4.3186e-08	1.22808e-06
365.38	1.22559e-06	1.19358e-06	4.3004e-08	1.23659e-06
365.39	1.20971e-06	1.14952e-06	4.2822e-08	1.19234e-06
365.4	1.22735e-06	1.19685e-06	4.264e-08	1.23949e-06
365.41	1.22147e-06	1.17524e-06	4.2484e-08	1.21773e-06
365.42	1.24206e-06	1.1596e-06	4.2328e-08	1.20193e-06
365.43	1.21853e-06	1.21735e-06	4.2172e-08	1.25952e-06
365.44	1.22324e-06	1.17516e-06	4.2016e-08	1.21718e-06
365.45	1.22265e-06	1.18473e-06	4.186e-08	1.22659e-06
365.46	1.21206e-06	1.18059e-06	4.1704e-08	1.22229e-06
365.47	1.22353e-06	1.17134e-06	4.1548e-08	1.21289e-06
365.48	1.21912e-06	1.17925e-06	4.1392e-08	1.22064e-06
365.49	1.21353e-06	1.14011e-06	4.1236e-08	1.18134e-06
365.5	1.21647e-06	1.20476e-06	4.108e-08	1.24584e-06
365.51	1.21176e-06	1.16872e-06	4.0976e-08	1.20969e-06
365.52	1.22059e-06	1.1738e-06	4.0872e-08	1.21467e-06
365.53	1.22618e-06	1.16997e-06	4.0768e-08	1.21074e-06
365.54	1.20265e-06	1.15735e-06	4.0664e-08	1.19802e-06
365.55	1.21529e-06	1.2096e-06	4.056e-08	1.25016e-06
365.56	1.21059e-06	1.14824e-06	4.0456e-08	1.18869e-06
365.57	1.20265e-06	1.18283e-06	4.0352e-08	1.22319e-06
365.58	1.22118e-06	1.15027e-06	4.0248e-08	1.19052e-06
365.59	1.20853e-06	1.16749e-06	4.0144e-08	1.20763e-06
365.6	1.21324e-06	1.19856e-06	4.004e-08	1.2386e-06
365.61	1.20971e-06	1.14292e-06	4.0014e-08	1.18293e-06
365.62	1.21412e-06	1.18503e-06	3.9988e-08	1.22501e-06
365.63	1.21265e-06	1.14444e-06	3.9962e-08	1.1844e-06
365.64	1.20971e-06	1.19345e-06	3.9936e-08	1.23338e-06
365.65	1.21176e-06	1.13816e-06	3.991e-08	1.17807e-06
365.66	1.19559e-06	1.19369e-06	3.9884e-08	1.23357e-06
365.67	1.19824e-06	1.1411e-06	3.9858e-08	1.18095e-06
365.68	1.20618e-06	1.18821e-06	3.9832e-08	1.22804e-06
365.69	1.19412e-06	1.14029e-06	3.9806e-08	1.1801e-06
365.7	1.19941e-06	1.19634e-06	3.978e-08	1.23612e-06
365.71	1.19676e-06	1.13029e-06	3.978e-08	1.17007e-06
365.72	1.19206e-06	1.19529e-06	3.978e-08	1.23507e-06
365.73	1.20235e-06	1.14685e-06	3.978e-08	1.18663e-06
365.74	1.20794e-06	1.17741e-06	3.978e-08	1.21719e-06
365.75	1.19382e-06	1.14816e-06	3.978e-08	1.18794e-06
365.76	1.19441e-06	1.18021e-06	3.978e-08	1.21999e-06
365.77	1.19441e-06	1.13984e-06	3.978e-08	1.17962e-06
365.78	1.18412e-06	1.17928e-06	3.978e-08	1.21906e-06
365.79	1.18912e-06	1.13923e-06	3.978e-08	1.17901e-06
365.8	1.20353e-06	1.17398e-06	3.978e-08	1.21376e-06
365.81	1.18735e-06	1.16794e-06	3.9858e-08	1.2078e-06
365.82	1.19441e-06	1.12858e-06	3.9936e-08	1.16852e-06
365.83	1.19735e-06	1.17572e-06	4.0014e-08	1.21574e-06
365.84	1.18235e-06	1.14286e-06	4.0092e-08	1.18295e-06
365.85	1.18735e-06	1.18546e-06	4.017e-08	1.22563e-06
365.86	1.18706e-06	1.12578e-06	4.0248e-08	1.16602e-06
365.87	1.18059e-06	1.17909e-06	4.0326e-08	1.21942e-06
365.88	1.185e-06	1.1319e-06	4.0404e-08	1.1723e-06
365.89	1.18941e-06	1.14792e-06	4.0482e-08	1.1884e-06
365.9	1.18471e-06	1.15008e-06	4.056e-08	1.19064e-06
365.91	1.19118e-06	1.13829e-06	4.0534e-08	1.17882e-06
365.92	1.19765e-06	1.15519e-06	4.0508e-08	1.1957e-06
365.93	1.19147e-06	1.12428e-06	4.0482e-08	1.16476e-06
365.94	1.17647e-06	1.16874e-06	4.0456e-08	1.2092e-06
365.95	1.18324e-06	1.12353e-06	4.043e-08	1.16396e-06
365.96	1.17765e-06	1.17984e-06	4.0404e-08	1.22024e-06
365.97	1.18235e-06	1.12548e-06	4.0378e-08	1.16586e-06
365.98	1.18176e-06	1.14425e-06	4.0352e-08	1.1846e-06
365.99	1.17912e-06	1.133e-06	4.0326e-08	1.17332e-06
366	1.17985e-06	1.13738e-06	4.03e-08	1.17768e-06
366.01	1.18471e-06	1.16364e-06	4.03e-08	1.20394e-06
366.02	1.17029e-06	1.11677e-06	4.03e-08	1.15707e-06
366.03	1.1875e-06	1.16163e-06	4.03e-08	1.20193e-06
366.04	1.17824e-06	1.10904e-06	4.03e-08	1.14934e-06
366.05	1.17824e-06	1.15845e-06	4.03e-08	1.19875e-06
366.06	1.1675e-06	1.11933e-06	4.03e-08	1.15963e-06
366.07	1.17059e-06	1.13917e-06	4.03e-08	1.17947e-06
366.08	1.17956e-06	1.1239e-06	4.03e-08	1.1642e-06
366.09	1.17059e-06	1.12773e-06	4.03e-08	1.16803e-06
366.1	1.1725e-06	1.13685e-06	4.03e-08	1.17715e-06
366.11	1.17324e-06	1.12679e-06	4.0274e-08	1.16707e-06
366.12	1.16015e-06	1.12701e-06	4.0248e-08	1.16725e-06
366.13	1.16779e-06	1.10003e-06	4.0222e-08	1.14025e-06
366.14	1.16574e-06	1.14709e-06	4.0196e-08	1.18728e-06
366.15	1.17809e-06	1.11094e-06	4.017e-08	1.15111e-06
366.16	1.1675e-06	1.11318e-06	4.0144e-08	1.15333e-06
366.17	1.16838e-06	1.14324e-06	4.0118e-08	1.18335e-06
366.18	1.1625e-06	1.10559e-06	4.0092e-08	1.14568e-06
366.19	1.16941e-06	1.12925e-06	4.0066e-08	1.16932e-06
366.2	1.16912e-06	1.11687e-06	4.004e-08	1.15691e-06
366.21	1.16794e-06	1.13016e-06	3.9884e-08	1.17004e-06
366.22	1.16735e-06	1.10005e-06	3.9728e-08	1.13978e-06
366.23	1.16426e-06	1.13963e-06	3.9572e-08	1.1792e-06
366.24	1.16691e-06	1.09955e-06	3.9416e-08	1.13896e-06
366.25	1.15647e-06	1.13233e-06	3.926e-08	1.17159e-06
366.26	1.16706e-06	1.08513e-06	3.9104e-08	1.12424e-06
366.27	1.16029e-06	1.13687e-06	3.8948e-08	1.17582e-06
366.28	1.15971e-06	1.09086e-06	3.8792e-08	1.12965e-06
366.29	1.16015e-06	1.13131e-06	3.8636e-08	1.16995e-06
366.3	1.16044e-06	1.11251e-06	3.848e-08	1.15099e-06
366.31	1.15912e-06	1.08714e-06	3.8324e-08	1.12546e-06
366.32	1.15412e-06	1.1277e-06	3.8168e-08	1.16587e-06
366.33	1.15397e-06	1.1111e-06	3.8012e-08	1.14911e-06
366.34	1.15353e-06	1.08286e-06	3.7856e-08	1.12072e-06
366.35	1.14897e-06	1.1081e-06	3.77e-08	1.1458e-06
366.36	1.145e-06	1.10404e-06	3.7544e-08	1.14158e-06
366.37	1.15044e-06	1.09816e-06	3.7388e-08	1.13554e-06
366.38	1.15015e-06	1.1089e-06	3.7232e-08	1.14614e-06
366.39	1.14176e-06	1.09513e-06	3.7076e-08	1.13221e-06
366.4	1.15265e-06	1.09695e-06	3.692e-08	1.13387e-06
366.41	1.14485e-06	1.10372e-06	3.6894e-08	1.14061e-06
366.42	1.14853e-06	1.09714e-06	3.6868e-08	1.13401e-06
366.43	1.14294e-06	1.10278e-06	3.6842e-08	1.13962e-06
366.44	1.13824e-06	1.09671e-06	3.6816e-08	1.13353e-06
366.45	1.13941e-06	1.08551e-06	3.679e-08	1.1223e-06
366.46	1.14103e-06	1.09872e-06	3.6764e-08	1.13548e-06
366.47	1.14382e-06	1.0889e-06	3.6738e-08	1.12564e-06
366.48	1.13176e-06	1.08971e-06	3.6712e-08	1.12642e-06
366.49	1.13824e-06	1.09412e-06	3.6686e-08	1.1308e-06
366.5	1.14191e-06	1.09658e-06	3.666e-08	1.13324e-06
366.51	1.1375e-06	1.09048e-06	3.6634e-08	1.12712e-06
366.52	1.13368e-06	1.09024e-06	3.6608e-08	1.12685e-06
366.53	1.12897e-06	1.08519e-06	3.6582e-08	1.12177e-06
366.54	1.13824e-06	1.08198e-06	3.6556e-08	1.11853e-06
366.55	1.13456e-06	1.09481e-06	3.653e-08	1.13134e-06
366.56	1.13897e-06	1.09388e-06	3.6504e-08	1.13038e-06
366.57	1.135e-06	1.08369e-06	3.6478e-08	1.12017e-06
366.58	1.12529e-06	1.08505e-06	3.6452e-08	1.12151e-06
366.59	1.12912e-06	1.08054e-06	3.6426e-08	1.11696e-06
366.6	1.1325e-06	1.0762e-06	3.64e-08	1.1126e-06
366.61	1.12265e-06	1.07302e-06	3.6322e-08	1.10934e-06
366.62	1.12118e-06	1.07305e-06	3.6244e-08	1.10929e-06
366.63	1.12456e-06	1.08468e-06	3.6166e-08	1.12084e-06
366.64	1.11632e-06	1.07588e-06	3.6088e-08	1.11197e-06
366.65	1.12044e-06	1.08262e-06	3.601e-08	1.11863e-06
366.66	1.12412e-06	1.07802e-06	3.5932e-08	1.11395e-06
366.67	1.11853e-06	1.08027e-06	3.5854e-08	1.11612e-06
366.68	1.12603e-06	1.07987e-06	3.5776e-08	1.11564e-06
366.69	1.12382e-06	1.07013e-06	3.5698e-08	1.10583e-06
366.7	1.12412e-06	1.07209e-06	3.562e-08	1.10771e-06
366.71	1.12574e-06	1.07468e-06	3.5568e-08	1.11025e-06
366.72	1.12397e-06	1.07749e-06	3.5516e-08	1.113e-06
366.73	1.11632e-06	1.06813e-06	3.5464e-08	1.10359e-06
366.74	1.11662e-06	1.07096e-06	3.5412e-08	1.10637e-06
366.75	1.12309e-06	1.06666e-06	3.536e-08	1.10202e-06
366.76	1.11382e-06	1.06382e-06	3.5308e-08	1.09913e-06
366.77	1.11618e-06	1.06802e-06	3.5256e-08	1.10328e-06
366.78	1.12132e-06	1.06642e-06	3.5204e-08	1.10162e-06
366.79	1.11324e-06	1.05947e-06	3.5152e-08	1.09462e-06
366.8	1.11676e-06	1.06115e-06	3.51e-08	1.09625e-06
366.81	1.11132e-06	1.06634e-06	3.5048e-08	1.10139e-06
366.82	1.1125e-06	1.06505e-06	3.4996e-08	1.10005e-06
366.83	1.11794e-06	1.0642e-06	3.4944e-08	1.09914e-06
366.84	1.11926e-06	1.05893e-06	3.4892e-08	1.09382e-06
366.85	1.10368e-06	1.06206e-06	3.484e-08	1.0969e-06
366.86	1.105e-06	1.06556e-06	3.4788e-08	1.10035e-06
366.87	1.10471e-06	1.06262e-06	3.4736e-08	1.09736e-06
366.88	1.10691e-06	1.05567e-06	3.4684e-08	1.09035e-06
366.89	1.11044e-06	1.04997e-06	3.4632e-08	1.08461e-06
366.9	1.10618e-06	1.05725e-06	3.458e-08	1.09183e-06
366.91	1.105e-06	1.06062e-06	3.4424e-08	1.09504e-06
366.92	1.10044e-06	1.05521e-06	3.4268e-08	1.08948e-06
366.93	1.10412e-06	1.06112e-06	3.4112e-08	1.09523e-06
366.94	1.09868e-06	1.05393e-06	3.3956e-08	1.08789e-06
366.95	1.10265e-06	1.0616e-06	3.38e-08	1.0954e-06
366.96	1.10103e-06	1.04853e-06	3.3644e-08	1.08217e-06
366.97	1.10338e-06	1.05187e-06	3.3488e-08	1.08536e-06
366.98	1.09721e-06	1.04727e-06	3.3332e-08	1.0806e-06
366.99	1.09485e-06	1.05671e-06	3.3176e-08	1.08989e-06
367	1.09132e-06	1.05326e-06	3.302e-08	1.08628e-06
367.01	1.09412e-06	1.04856e-06	3.2916e-08	1.08147e-06
367.02	1.07794e-06	1.04789e-06	3.2812e-08	1.0807e-06
367.03	1.10206e-06	1.05971e-06	3.2708e-08	1.09241e-06
367.04	1.09059e-06	1.0439e-06	3.2604e-08	1.07651e-06
367.05	1.09882e-06	1.04508e-06	3.25e-08	1.07758e-06
367.06	1.09e-06	1.04572e-06	3.2396e-08	1.07812e-06
367.07	1.08882e-06	1.05358e-06	3.2292e-08	1.08587e-06
367.08	1.09176e-06	1.048e-06	3.2188e-08	1.08018e-06
367.09	1.08353e-06	1.03981e-06	3.2084e-08	1.0719e-06
367.1	1.08618e-06	1.038e-06	3.198e-08	1.06998e-06
367.11	1.08412e-06	1.05054e-06	3.1928e-08	1.08246e-06
367.12	1.08765e-06	1.04939e-06	3.1876e-08	1.08126e-06
367.13	1.08e-06	1.04436e-06	3.1824e-08	1.07618e-06
367.14	1.08471e-06	1.0385e-06	3.1772e-08	1.07027e-06
367.15	1.07471e-06	1.02824e-06	3.172e-08	1.05996e-06
367.16	1.07206e-06	1.04118e-06	3.1668e-08	1.07284e-06
367.17	1.09206e-06	1.04056e-06	3.1616e-08	1.07218e-06
367.18	1.07941e-06	1.04177e-06	3.1564e-08	1.07333e-06
367.19	1.08853e-06	1.03709e-06	3.1512e-08	1.0686e-06
367.2	1.07647e-06	1.03706e-06	3.146e-08	1.06852e-06
367.21	1.07588e-06	1.02602e-06	3.1486e-08	1.0575e-06
367.22	1.08382e-06	1.03484e-06	3.1512e-08	1.06635e-06
367.23	1.07824e-06	1.03848e-06	3.1538e-08	1.07001e-06
367.24	1.06824e-06	1.03652e-06	3.1564e-08	1.06809e-06
367.25	1.08118e-06	1.03292e-06	3.159e-08	1.06451e-06
367.26	1.07529e-06	1.03439e-06	3.1616e-08	1.066e-06
367.27	1.07559e-06	1.02484e-06	3.1642e-08	1.05648e-06
367.28	1.07588e-06	1.03305e-06	3.1668e-08	1.06472e-06
367.29	1.06971e-06	1.03861e-06	3.1694e-08	1.0703e-06
367.3	1.07471e-06	1.02642e-06	3.172e-08	1.05814e-06
367.31	1.07971e-06	1.03439e-06	3.1746e-08	1.06613e-06
367.32	1.06176e-06	1.02861e-06	3.1772e-08	1.06038e-06
367.33	1.07147e-06	1.02217e-06	3.1798e-08	1.05396e-06
367.34	1.07265e-06	1.03136e-06	3.1824e-08	1.06319e-06
367.35	1.06912e-06	1.02853e-06	3.185e-08	1.06038e-06
367.36	1.07559e-06	1.02949e-06	3.1876e-08	1.06137e-06
367.37	1.06588e-06	1.02342e-06	3.1902e-08	1.05532e-06
367.38	1.07353e-06	1.01805e-06	3.1928e-08	1.04998e-06
367.39	1.05765e-06	1.02818e-06	3.1954e-08	1.06014e-06
367.4	1.06294e-06	1.0169e-06	3.198e-08	1.04888e-06
367.41	1.06353e-06	1.02588e-06	3.198e-08	1.05786e-06
367.42	1.06324e-06	1.02682e-06	3.198e-08	1.0588e-06
367.43	1.05882e-06	1.02631e-06	3.198e-08	1.05829e-06
367.44	1.05618e-06	1.02366e-06	3.198e-08	1.05564e-06
367.45	1.05853e-06	1.0177e-06	3.198e-08	1.04968e-06
367.46	1.05853e-06	1.02757e-06	3.198e-08	1.05955e-06
367.47	1.06706e-06	1.0207e-06	3.198e-08	1.05268e-06
367.48	1.06118e-06	1.0311e-06	3.198e-08	1.06308e-06
367.49	1.06206e-06	1.01837e-06	3.198e-08	1.05035e-06
367.5	1.065e-06	1.0216e-06	3.198e-08	1.05358e-06
367.51	1.05471e-06	1.01591e-06	3.1928e-08	1.04784e-06
367.52	1.06324e-06	1.02503e-06	3.1876e-08	1.0569e-06
367.53	1.06059e-06	1.02211e-06	3.1824e-08	1.05394e-06
367.54	1.05706e-06	1.0104e-06	3.1772e-08	1.04217e-06
367.55	1.06971e-06	1.01035e-06	3.172e-08	1.04207e-06
367.56	1.05294e-06	1.0273e-06	3.1668e-08	1.05897e-06
367.57	1.05529e-06	1.0134e-06	3.1616e-08	1.04501e-06
367.58	1.04706e-06	1.01781e-06	3.1564e-08	1.04937e-06
367.59	1.06118e-06	1.01559e-06	3.1512e-08	1.0471e-06
367.6	1.05e-06	1.01738e-06	3.146e-08	1.04884e-06
367.61	1.05353e-06	1.0084e-06	3.1434e-08	1.03983e-06
367.62	1.05294e-06	1.01217e-06	3.1408e-08	1.04357e-06
367.63	1.04794e-06	1.00923e-06	3.1382e-08	1.04061e-06
367.64	1.05941e-06	1.01206e-06	3.1356e-08	1.04341e-06
367.65	1.04882e-06	1.01444e-06	3.133e-08	1.04577e-06
367.66	1.05912e-06	1.01599e-06	3.1304e-08	1.04729e-06
367.67	1.04235e-06	1.00749e-06	3.1278e-08	1.03876e-06
367.68	1.04794e-06	1.00024e-06	3.1252e-08	1.03149e-06
367.69	1.04882e-06	1.00364e-06	3.1226e-08	1.03486e-06
367.7	1.04029e-06	1.00917e-06	3.12e-08	1.04037e-06
367.71	1.04735e-06	1.00829e-06	3.1226e-08	1.03951e-06
367.72	1.05029e-06	1.00524e-06	3.1252e-08	1.03649e-06
367.73	1.05059e-06	1.00615e-06	3.1278e-08	1.03743e-06
367.74	1.05029e-06	1.00904e-06	3.1304e-08	1.04034e-06
367.75	1.05441e-06	9.99197e-07	3.133e-08	1.03053e-06
367.76	1.03941e-06	1.00492e-06	3.1356e-08	1.03628e-06
367.77	1.04588e-06	1.0119e-06	3.1382e-08	1.04328e-06
367.78	1.05059e-06	1.00511e-06	3.1408e-08	1.03652e-06
367.79	1.04206e-06	9.9484e-07	3.1434e-08	1.02627e-06
367.8	1.04794e-06	1.00222e-06	3.146e-08	1.03368e-06
367.81	1.04029e-06	1.00703e-06	3.1434e-08	1.03847e-06
367.82	1.05382e-06	9.97566e-07	3.1408e-08	1.02897e-06
367.83	1.04e-06	1.00441e-06	3.1382e-08	1.03579e-06
367.84	1.04353e-06	9.96711e-07	3.1356e-08	1.02807e-06
367.85	1.04294e-06	1.00415e-06	3.133e-08	1.03548e-06
367.86	1.045e-06	9.95294e-07	3.1304e-08	1.0266e-06
367.87	1.04088e-06	1.00062e-06	3.1278e-08	1.03189e-06
367.88	1.04059e-06	9.97995e-07	3.1252e-08	1.02925e-06
367.89	1.03353e-06	1.00412e-06	3.1226e-08	1.03534e-06
367.9	1.03971e-06	9.95775e-07	3.12e-08	1.02698e-06
367.91	1.04618e-06	9.99011e-07	3.1252e-08	1.03026e-06
367.92	1.02912e-06	1.00348e-06	3.1304e-08	1.03478e-06
367.93	1.03765e-06	9.98449e-07	3.1356e-08	1.0298e-06
367.94	1.03912e-06	9.95374e-07	3.1408e-08	1.02678e-06
367.95	1.03765e-06	9.91738e-07	3.146e-08	1.0232e-06
367.96	1.03e-06	9.98877e-07	3.1512e-08	1.03039e-06
367.97	1.03735e-06	9.87059e-07	3.1564e-08	1.01862e-06
367.98	1.03676e-06	9.95855e-07	3.1616e-08	1.02747e-06
367.99	1.03441e-06	9.98289e-07	3.1668e-08	1.02996e-06
368	1.03529e-06	9.88824e-07	3.172e-08	1.02054e-06
368.01	1.03529e-06	9.85909e-07	3.172e-08	1.01763e-06
368.02	1.02676e-06	9.88235e-07	3.172e-08	1.01996e-06
368.03	1.03147e-06	9.93744e-07	3.172e-08	1.02546e-06
368.04	1.02676e-06	9.9484e-07	3.172e-08	1.02656e-06
368.05	1.04235e-06	9.96791e-07	3.172e-08	1.02851e-06
368.06	1.03265e-06	9.95481e-07	3.172e-08	1.0272e-06
368.07	1.03912e-06	9.94225e-07	3.172e-08	1.02595e-06
368.08	1.03382e-06	9.85936e-07	3.172e-08	1.01766e-06
368.09	1.02441e-06	9.94145e-07	3.172e-08	1.02587e-06
368.1	1.03971e-06	9.82353e-07	3.172e-08	1.01407e-06
368.11	1.02971e-06	9.90695e-07	3.1668e-08	1.02236e-06
368.12	1.02647e-06	9.91979e-07	3.1616e-08	1.02359e-06
368.13	1.02765e-06	9.89011e-07	3.1564e-08	1.02058e-06
368.14	1.02e-06	9.89893e-07	3.1512e-08	1.0214e-06
368.15	1.03265e-06	9.87085e-07	3.146e-08	1.01855e-06
368.16	1.03559e-06	9.97941e-07	3.1408e-08	1.02935e-06
368.17	1.04e-06	9.95214e-07	3.1356e-08	1.02657e-06
368.18	1.04029e-06	9.84359e-07	3.1304e-08	1.01566e-06
368.19	1.03588e-06	9.78263e-07	3.1252e-08	1.00951e-06
368.2	1.04059e-06	9.9107e-07	3.12e-08	1.02227e-06
368.21	1.02912e-06	9.91338e-07	3.1148e-08	1.02249e-06
368.22	1.03618e-06	9.89118e-07	3.1096e-08	1.02021e-06
368.23	1.03118e-06	9.83289e-07	3.1044e-08	1.01433e-06
368.24	1.02559e-06	1.00035e-06	3.0992e-08	1.03134e-06
368.25	1.03647e-06	9.86819e-07	3.094e-08	1.01776e-06
368.26	1.02471e-06	9.93904e-07	3.0888e-08	1.02479e-06
368.27	1.02559e-06	9.8115e-07	3.0836e-08	1.01199e-06
368.28	1.03029e-06	9.88075e-07	3.0784e-08	1.01886e-06
368.29	1.02735e-06	9.77219e-07	3.0732e-08	1.00795e-06
368.3	1.03382e-06	9.8123e-07	3.068e-08	1.01191e-06
368.31	1.03e-06	9.77781e-07	3.0732e-08	1.00851e-06
368.32	1.03206e-06	9.79786e-07	3.0784e-08	1.01057e-06
368.33	1.02706e-06	9.79493e-07	3.0836e-08	1.01033e-06
368.34	1.03441e-06	9.91176e-07	3.0888e-08	1.02206e-06
368.35	1.02059e-06	9.78984e-07	3.094e-08	1.00992e-06
368.36	1.03e-06	9.81337e-07	3.0992e-08	1.01233e-06
368.37	1.02324e-06	9.8869e-07	3.1044e-08	1.01973e-06
368.38	1.01912e-06	9.91631e-07	3.1096e-08	1.02273e-06
368.39	1.02294e-06	9.87085e-07	3.1148e-08	1.01823e-06
368.4	1.01765e-06	9.89653e-07	3.12e-08	1.02085e-06
368.41	1.02618e-06	9.91096e-07	3.1278e-08	1.02237e-06
368.42	1.02559e-06	9.89171e-07	3.1356e-08	1.02053e-06
368.43	1.03588e-06	9.84011e-07	3.1434e-08	1.01545e-06
368.44	1.02441e-06	9.85695e-07	3.1512e-08	1.01721e-06
368.45	1.02088e-06	9.86951e-07	3.159e-08	1.01854e-06
368.46	1.02147e-06	9.85669e-07	3.1668e-08	1.01734e-06
368.47	1.02853e-06	9.79893e-07	3.1746e-08	1.01164e-06
368.48	1.01735e-06	9.90589e-07	3.1824e-08	1.02241e-06
368.49	1.02647e-06	9.77353e-07	3.1902e-08	1.00925e-06
368.5	1.02941e-06	9.85775e-07	3.198e-08	1.01776e-06
368.51	1.02706e-06	9.777e-07	3.1954e-08	1.00965e-06
368.52	1.02235e-06	9.8369e-07	3.1928e-08	1.01562e-06
368.53	1.03235e-06	9.82968e-07	3.1902e-08	1.01487e-06
368.54	1.02676e-06	9.79385e-07	3.1876e-08	1.01126e-06
368.55	1.02765e-06	9.81551e-07	3.185e-08	1.0134e-06
368.56	1.02353e-06	9.89493e-07	3.1824e-08	1.02132e-06
368.57	1.02676e-06	9.8139e-07	3.1798e-08	1.01319e-06
368.58	1.025e-06	9.78101e-07	3.1772e-08	1.00987e-06
368.59	1.02853e-06	9.81551e-07	3.1746e-08	1.0133e-06
368.6	1.02176e-06	9.79866e-07	3.172e-08	1.01159e-06
368.61	1.02676e-06	9.85615e-07	3.1772e-08	1.01739e-06
368.62	1.02294e-06	9.80348e-07	3.1824e-08	1.01217e-06
368.63	1.02265e-06	9.7016e-07	3.1876e-08	1.00204e-06
368.64	1.02971e-06	9.83502e-07	3.1928e-08	1.01543e-06
368.65	1.01706e-06	9.84305e-07	3.198e-08	1.01629e-06
368.66	1.02265e-06	9.83101e-07	3.2032e-08	1.01513e-06
368.67	1.01794e-06	9.81551e-07	3.2084e-08	1.01364e-06
368.68	1.02412e-06	9.90508e-07	3.2136e-08	1.02264e-06
368.69	1.03e-06	9.83263e-07	3.2188e-08	1.01545e-06
368.7	1.02588e-06	9.84251e-07	3.224e-08	1.01649e-06
368.71	1.01912e-06	9.84011e-07	3.2448e-08	1.01646e-06
368.72	1.02618e-06	9.93984e-07	3.2656e-08	1.02664e-06
368.73	1.02941e-06	9.89118e-07	3.2864e-08	1.02198e-06
368.74	1.02235e-06	9.8516e-07	3.3072e-08	1.01823e-06
368.75	1.02059e-06	9.84064e-07	3.328e-08	1.01734e-06
368.76	1.01559e-06	9.93263e-07	3.3488e-08	1.02675e-06
368.77	1.02088e-06	9.84626e-07	3.3696e-08	1.01832e-06
368.78	1.01206e-06	9.82085e-07	3.3904e-08	1.01599e-06
368.79	1.02618e-06	9.84118e-07	3.4112e-08	1.01823e-06
368.8	1.00912e-06	9.82781e-07	3.432e-08	1.0171e-06
368.81	1.02176e-06	9.81604e-07	3.4684e-08	1.01629e-06
368.82	1.01618e-06	9.84653e-07	3.5048e-08	1.0197e-06
368.83	1.01559e-06	9.90909e-07	3.5412e-08	1.02632e-06
368.84	1.01441e-06	9.8639e-07	3.5776e-08	1.02217e-06
368.85	1.02412e-06	9.89732e-07	3.614e-08	1.02587e-06
368.86	1.01265e-06	9.79626e-07	3.6504e-08	1.01613e-06
368.87	1.02647e-06	9.79545e-07	3.6868e-08	1.01641e-06
368.88	1.01029e-06	9.71524e-07	3.7232e-08	1.00876e-06
368.89	1.02265e-06	9.73369e-07	3.7596e-08	1.01096e-06
368.9	1.01794e-06	9.80589e-07	3.796e-08	1.01855e-06
368.91	1.01647e-06	9.72781e-07	3.809e-08	1.01087e-06
368.92	1.02735e-06	9.80508e-07	3.822e-08	1.01873e-06
368.93	1.02029e-06	9.86578e-07	3.835e-08	1.02493e-06
368.94	1.02941e-06	9.75695e-07	3.848e-08	1.01418e-06
368.95	1.015e-06	9.79359e-07	3.861e-08	1.01797e-06
368.96	1.02588e-06	9.80669e-07	3.874e-08	1.01941e-06
368.97	1.02588e-06	9.82674e-07	3.887e-08	1.02154e-06
368.98	1.02382e-06	9.8238e-07	3.9e-08	1.02138e-06
368.99	1.025e-06	9.8107e-07	3.913e-08	1.0202e-06
369	1.02255e-06	9.81016e-07	3.926e-08	1.02028e-06
369.01	1.02441e-06	9.91418e-07	3.913e-08	1.03055e-06
369.02	1.02029e-06	9.86738e-07	3.9e-08	1.02574e-06
369.03	1.02e-06	9.82246e-07	3.887e-08	1.02112e-06
369.04	1.02235e-06	9.82434e-07	3.874e-08	1.02117e-06
369.05	1.02029e-06	9.85294e-07	3.861e-08	1.0239e-06
369.06	1.01853e-06	9.8885e-07	3.848e-08	1.02733e-06
369.07	1.01765e-06	9.78476e-07	3.835e-08	1.01683e-06
369.08	1.02029e-06	9.84759e-07	3.822e-08	1.02298e-06
369.09	1.01559e-06	9.76604e-07	3.809e-08	1.01469e-06
369.1	1.02098e-06	9.78663e-07	3.796e-08	1.01662e-06
369.11	1.02294e-06	9.82861e-07	3.7674e-08	1.02054e-06
369.12	1.01941e-06	9.8508e-07	3.7388e-08	1.02247e-06
369.13	1.02088e-06	9.71524e-07	3.7102e-08	1.00863e-06
369.14	1.01725e-06	9.82648e-07	3.6816e-08	1.01946e-06
369.15	1.01971e-06	9.77486e-07	3.653e-08	1.01402e-06
369.16	1.01549e-06	9.86204e-07	3.6244e-08	1.02245e-06
369.17	1.01775e-06	9.74786e-07	3.5958e-08	1.01074e-06
369.18	1.01951e-06	9.82594e-07	3.5672e-08	1.01827e-06
369.19	1.01431e-06	9.75455e-07	3.5386e-08	1.01084e-06
369.2	1.01108e-06	9.83289e-07	3.51e-08	1.01839e-06
369.21	1.01529e-06	9.80909e-07	3.4996e-08	1.0159e-06
369.22	1.01471e-06	9.80855e-07	3.4892e-08	1.01575e-06
369.23	1.01755e-06	9.7131e-07	3.4788e-08	1.0061e-06
369.24	1.01559e-06	9.77861e-07	3.4684e-08	1.01255e-06
369.25	1.0151e-06	9.76631e-07	3.458e-08	1.01121e-06
369.26	1.01147e-06	9.83502e-07	3.4476e-08	1.01798e-06
369.27	1.02069e-06	9.94251e-07	3.4372e-08	1.02862e-06
369.28	1.02186e-06	9.87166e-07	3.4268e-08	1.02143e-06
369.29	1.01755e-06	9.85e-07	3.4164e-08	1.01916e-06
369.3	1.01716e-06	9.91951e-07	3.406e-08	1.02601e-06
369.31	1.02304e-06	9.81043e-07	3.4268e-08	1.01531e-06
369.32	1.02216e-06	9.85214e-07	3.4476e-08	1.01969e-06
369.33	1.01843e-06	9.83343e-07	3.4684e-08	1.01803e-06
369.34	1.01539e-06	9.79759e-07	3.4892e-08	1.01465e-06
369.35	1.01373e-06	9.80963e-07	3.51e-08	1.01606e-06
369.36	1.01314e-06	9.80428e-07	3.5308e-08	1.01574e-06
369.37	1.01843e-06	9.78796e-07	3.5516e-08	1.01431e-06
369.38	1.00892e-06	9.80108e-07	3.5724e-08	1.01583e-06
369.39	1.01294e-06	9.80374e-07	3.5932e-08	1.01631e-06
369.4	1.01824e-06	9.85481e-07	3.614e-08	1.02162e-06
369.41	1.01235e-06	9.77326e-07	3.6322e-08	1.01365e-06
369.42	1.01627e-06	9.88796e-07	3.6504e-08	1.0253e-06
369.43	1.01902e-06	9.85e-07	3.6686e-08	1.02169e-06
369.44	1.01657e-06	9.81791e-07	3.6868e-08	1.01866e-06
369.45	1.01745e-06	9.89732e-07	3.705e-08	1.02678e-06
369.46	1.01784e-06	9.81551e-07	3.7232e-08	1.01878e-06
369.47	1.02676e-06	9.82781e-07	3.7414e-08	1.0202e-06
369.48	1.01608e-06	9.80428e-07	3.7596e-08	1.01802e-06
369.49	1.02598e-06	9.89118e-07	3.7778e-08	1.0269e-06
369.5	1.01922e-06	9.85455e-07	3.796e-08	1.02342e-06
369.51	1.01725e-06	9.7984e-07	3.7986e-08	1.01783e-06
369.52	1.02118e-06	9.82273e-07	3.8012e-08	1.02028e-06
369.53	1.01637e-06	9.80188e-07	3.8038e-08	1.01823e-06
369.54	1.0251e-06	9.81925e-07	3.8064e-08	1.01999e-06
369.55	1.01931e-06	9.73155e-07	3.809e-08	1.01125e-06
369.56	1.01539e-06	9.75374e-07	3.8116e-08	1.01349e-06
369.57	1.02098e-06	9.92754e-07	3.8142e-08	1.0309e-06
369.58	1.02451e-06	9.75855e-07	3.8168e-08	1.01402e-06
369.59	1.02137e-06	9.84305e-07	3.8194e-08	1.0225e-06
369.6	1.02088e-06	9.84893e-07	3.822e-08	1.02311e-06
369.61	1.02e-06	9.74411e-07	3.835e-08	1.01276e-06
369.62	1.01912e-06	9.90803e-07	3.848e-08	1.02928e-06
369.63	1.01961e-06	9.76364e-07	3.861e-08	1.01497e-06
369.64	1.02157e-06	9.85241e-07	3.874e-08	1.02398e-06
369.65	1.01902e-06	9.85321e-07	3.887e-08	1.02419e-06
369.66	1.0151e-06	9.7885e-07	3.9e-08	1.01785e-06
369.67	1.02039e-06	9.89278e-07	3.913e-08	1.02841e-06
369.68	1.01853e-06	9.84519e-07	3.926e-08	1.02378e-06
369.69	1.02108e-06	9.877e-07	3.939e-08	1.02709e-06
369.7	1.0202e-06	9.7992e-07	3.952e-08	1.01944e-06
369.71	1.02029e-06	9.85481e-07	3.9728e-08	1.02521e-06
369.72	1.02167e-06	9.81043e-07	3.9936e-08	1.02098e-06
369.73	1.01922e-06	9.82353e-07	4.0144e-08	1.0225e-06
369.74	1.02539e-06	9.89732e-07	4.0352e-08	1.03008e-06
369.75	1.02451e-06	9.92514e-07	4.056e-08	1.03307e-06
369.76	1.02471e-06	9.91497e-07	4.0768e-08	1.03227e-06
369.77	1.02794e-06	9.92754e-07	4.0976e-08	1.03373e-06
369.78	1.01882e-06	1.0081e-06	4.1184e-08	1.04929e-06
369.79	1.02824e-06	9.95909e-07	4.1392e-08	1.0373e-06
369.8	1.01941e-06	9.91444e-07	4.16e-08	1.03304e-06
369.81	1.02794e-06	9.8647e-07	4.2328e-08	1.0288e-06
369.82	1.02794e-06	9.88021e-07	4.3056e-08	1.03108e-06
369.83	1.02667e-06	9.8861e-07	4.3784e-08	1.03239e-06
369.84	1.02784e-06	9.88583e-07	4.4512e-08	1.03309e-06
369.85	1.0249e-06	1.00401e-06	4.524e-08	1.04925e-06
369.86	1.0251e-06	9.91338e-07	4.5968e-08	1.03731e-06
369.87	1.02559e-06	9.87648e-07	4.6696e-08	1.03434e-06
369.88	1.02892e-06	9.89599e-07	4.7424e-08	1.03702e-06
369.89	1.0298e-06	9.96123e-07	4.8152e-08	1.04427e-06
369.9	1.02863e-06	9.94145e-07	4.888e-08	1.04303e-06
369.91	1.02941e-06	1.00112e-06	4.927e-08	1.05039e-06
369.92	1.03402e-06	9.98636e-07	4.966e-08	1.0483e-06
369.93	1.02951e-06	9.96738e-07	5.005e-08	1.04679e-06
369.94	1.0301e-06	1.00856e-06	5.044e-08	1.059e-06
369.95	1.04294e-06	9.9853e-07	5.083e-08	1.04936e-06
369.96	1.03676e-06	1.00048e-06	5.122e-08	1.0517e-06
369.97	1.04029e-06	9.90374e-07	5.161e-08	1.04198e-06
369.98	1.04196e-06	1.00877e-06	5.2e-08	1.06077e-06
369.99	1.03873e-06	1.00099e-06	5.239e-08	1.05338e-06
370	1.03833e-06	1.00417e-06	5.278e-08	1.05695e-06
370.01	1.03735e-06	9.9607e-07	5.2026e-08	1.0481e-06
370.02	1.04e-06	1.0066e-06	5.1272e-08	1.05788e-06
370.03	1.03544e-06	1.00406e-06	5.0518e-08	1.05458e-06
370.04	1.04221e-06	1.00912e-06	4.9764e-08	1.05888e-06
370.05	1.03132e-06	1.0034e-06	4.901e-08	1.05241e-06
370.06	1.03294e-06	1.00227e-06	4.8256e-08	1.05053e-06
370.07	1.03044e-06	1.00428e-06	4.7502e-08	1.05178e-06
370.08	1.03706e-06	1.00267e-06	4.6748e-08	1.04942e-06
370.09	1.02897e-06	1.00444e-06	4.5994e-08	1.05043e-06
370.1	1.03941e-06	1.00931e-06	4.524e-08	1.05454e-06
370.11	1.03235e-06	1.005e-06	4.4746e-08	1.04975e-06
370.12	1.03515e-06	1.00917e-06	4.4252e-08	1.05342e-06
370.13	1.03647e-06	1.00647e-06	4.3758e-08	1.05023e-06
370.14	1.03485e-06	1.00513e-06	4.3264e-08	1.0484e-06
370.15	1.03397e-06	1.00562e-06	4.277e-08	1.04839e-06
370.16	1.03456e-06	1.00329e-06	4.2276e-08	1.04556e-06
370.17	1.03838e-06	1.00078e-06	4.1782e-08	1.04256e-06
370.18	1.04103e-06	1.01126e-06	4.1288e-08	1.05254e-06
370.19	1.04e-06	9.98155e-07	4.0794e-08	1.03895e-06
370.2	1.03824e-06	1.02062e-06	4.03e-08	1.06092e-06
370.21	1.03368e-06	1.00944e-06	4.0144e-08	1.04958e-06
370.22	1.03103e-06	1.00837e-06	3.9988e-08	1.04836e-06
370.23	1.03397e-06	1.00679e-06	3.9832e-08	1.04662e-06
370.24	1.03721e-06	1.01439e-06	3.9676e-08	1.05406e-06
370.25	1.03176e-06	1.01083e-06	3.952e-08	1.05035e-06
370.26	1.0325e-06	1.00968e-06	3.9364e-08	1.04904e-06
370.27	1.03794e-06	1.01222e-06	3.9208e-08	1.05143e-06
370.28	1.03882e-06	1.00949e-06	3.9052e-08	1.04854e-06
370.29	1.03191e-06	1.0092e-06	3.8896e-08	1.04809e-06
370.3	1.0325e-06	1.00976e-06	3.874e-08	1.0485e-06
370.31	1.03618e-06	1.01051e-06	3.8948e-08	1.04946e-06
370.32	1.03971e-06	1.01409e-06	3.9156e-08	1.05325e-06
370.33	1.03882e-06	1.01546e-06	3.9364e-08	1.05482e-06
370.34	1.03956e-06	1.00417e-06	3.9572e-08	1.04374e-06
370.35	1.04441e-06	1.00313e-06	3.978e-08	1.04291e-06
370.36	1.03618e-06	1.003e-06	3.9988e-08	1.04298e-06
370.37	1.03765e-06	1.01642e-06	4.0196e-08	1.05661e-06
370.38	1.045e-06	1.01262e-06	4.0404e-08	1.05302e-06
370.39	1.03544e-06	1.01286e-06	4.0612e-08	1.05347e-06
370.4	1.04941e-06	1.01332e-06	4.082e-08	1.05414e-06
370.41	1.03765e-06	1.01666e-06	4.1262e-08	1.05792e-06
370.42	1.05216e-06	1.01235e-06	4.1704e-08	1.05406e-06
370.43	1.04412e-06	1.01484e-06	4.2146e-08	1.05699e-06
370.44	1.04294e-06	1.01465e-06	4.2588e-08	1.05724e-06
370.45	1.03838e-06	1.01832e-06	4.303e-08	1.06135e-06
370.46	1.03956e-06	1.00829e-06	4.3472e-08	1.05176e-06
370.47	1.05235e-06	1.0062e-06	4.3914e-08	1.05012e-06
370.48	1.03838e-06	1.02019e-06	4.4356e-08	1.06454e-06
370.49	1.03706e-06	1.00441e-06	4.4798e-08	1.04921e-06
370.5	1.04e-06	1.00671e-06	4.524e-08	1.05195e-06
370.51	1.04588e-06	1.01332e-06	4.5188e-08	1.0585e-06
370.52	1.04397e-06	1.01305e-06	4.5136e-08	1.05818e-06
370.53	1.05059e-06	1.01564e-06	4.5084e-08	1.06073e-06
370.54	1.05176e-06	1.01524e-06	4.5032e-08	1.06027e-06
370.55	1.04353e-06	1.0139e-06	4.498e-08	1.05888e-06
370.56	1.04206e-06	1.01369e-06	4.4928e-08	1.05862e-06
370.57	1.04735e-06	1.01179e-06	4.4876e-08	1.05667e-06
370.58	1.03926e-06	1.01815e-06	4.4824e-08	1.06298e-06
370.59	1.04765e-06	1.02508e-06	4.4772e-08	1.06985e-06
370.6	1.05382e-06	1.01043e-06	4.472e-08	1.05515e-06
370.61	1.04824e-06	1.02685e-06	4.4434e-08	1.07128e-06
370.62	1.04559e-06	1.01666e-06	4.4148e-08	1.06081e-06
370.63	1.04206e-06	1.01818e-06	4.3862e-08	1.06204e-06
370.64	1.05074e-06	1.02562e-06	4.3576e-08	1.06919e-06
370.65	1.04574e-06	1.02521e-06	4.329e-08	1.0685e-06
370.66	1.04868e-06	1.01639e-06	4.3004e-08	1.05939e-06
370.67	1.04985e-06	1.00508e-06	4.2718e-08	1.0478e-06
370.68	1.04868e-06	1.03465e-06	4.2432e-08	1.07708e-06
370.69	1.04618e-06	1.01e-06	4.2146e-08	1.05215e-06
370.7	1.04735e-06	1.01687e-06	4.186e-08	1.05873e-06
370.71	1.04985e-06	1.02398e-06	4.16e-08	1.06558e-06
370.72	1.04809e-06	1.01864e-06	4.134e-08	1.05998e-06
370.73	1.05029e-06	1.02297e-06	4.108e-08	1.06405e-06
370.74	1.04324e-06	1.03152e-06	4.082e-08	1.07234e-06
370.75	1.05265e-06	1.01519e-06	4.056e-08	1.05575e-06
370.76	1.04471e-06	1.01923e-06	4.03e-08	1.05953e-06
370.77	1.04397e-06	1.01465e-06	4.004e-08	1.05469e-06
370.78	1.05137e-06	1.0219e-06	3.978e-08	1.06168e-06
370.79	1.03662e-06	1.03198e-06	3.952e-08	1.0715e-06
370.8	1.05088e-06	1.0223e-06	3.926e-08	1.06156e-06
370.81	1.04618e-06	1.01741e-06	3.9104e-08	1.05651e-06
370.82	1.04985e-06	1.0361e-06	3.8948e-08	1.07504e-06
370.83	1.04191e-06	1.02096e-06	3.8792e-08	1.05975e-06
370.84	1.04897e-06	1.02717e-06	3.8636e-08	1.0658e-06
370.85	1.05132e-06	1.0166e-06	3.848e-08	1.05508e-06
370.86	1.05e-06	1.02505e-06	3.8324e-08	1.06338e-06
370.87	1.04941e-06	1.03409e-06	3.8168e-08	1.07226e-06
370.88	1.03985e-06	1.01936e-06	3.8012e-08	1.05737e-06
370.89	1.04956e-06	1.03203e-06	3.7856e-08	1.06989e-06
370.9	1.04618e-06	1.02193e-06	3.77e-08	1.05963e-06
370.91	1.04956e-06	1.02872e-06	3.7622e-08	1.06634e-06
370.92	1.04838e-06	1.02754e-06	3.7544e-08	1.06508e-06
370.93	1.04735e-06	1.02524e-06	3.7466e-08	1.06271e-06
370.94	1.04324e-06	1.02642e-06	3.7388e-08	1.06381e-06
370.95	1.04956e-06	1.01644e-06	3.731e-08	1.05375e-06
370.96	1.04515e-06	1.03487e-06	3.7232e-08	1.0721e-06
370.97	1.04735e-06	1.02562e-06	3.7154e-08	1.06277e-06
370.98	1.04721e-06	1.03281e-06	3.7076e-08	1.06988e-06
370.99	1.04882e-06	1.03008e-06	3.6998e-08	1.06708e-06
371	1.04485e-06	1.0269e-06	3.692e-08	1.06382e-06
371.01	1.04882e-06	1.03906e-06	3.6764e-08	1.07583e-06
371.02	1.05074e-06	1.02735e-06	3.6608e-08	1.06396e-06
371.03	1.04824e-06	1.02725e-06	3.6452e-08	1.0637e-06
371.04	1.05294e-06	1.02757e-06	3.6296e-08	1.06386e-06
371.05	1.04706e-06	1.02532e-06	3.614e-08	1.06146e-06
371.06	1.04132e-06	1.02997e-06	3.5984e-08	1.06596e-06
371.07	1.04838e-06	1.02992e-06	3.5828e-08	1.06575e-06
371.08	1.04779e-06	1.02955e-06	3.5672e-08	1.06522e-06
371.09	1.04941e-06	1.02941e-06	3.5516e-08	1.06493e-06
371.1	1.04868e-06	1.02206e-06	3.536e-08	1.05742e-06
371.11	1.04588e-06	1.0292e-06	3.5256e-08	1.06445e-06
371.12	1.04044e-06	1.02767e-06	3.5152e-08	1.06283e-06
371.13	1.04515e-06	1.03479e-06	3.5048e-08	1.06983e-06
371.14	1.04191e-06	1.023e-06	3.4944e-08	1.05794e-06
371.15	1.04618e-06	1.038e-06	3.484e-08	1.07284e-06
371.16	1.05088e-06	1.02995e-06	3.4736e-08	1.06468e-06
371.17	1.045e-06	1.03906e-06	3.4632e-08	1.0737e-06
371.18	1.05059e-06	1.0234e-06	3.4528e-08	1.05792e-06
371.19	1.05338e-06	1.02398e-06	3.4424e-08	1.05841e-06
371.2	1.05309e-06	1.03059e-06	3.432e-08	1.06491e-06
371.21	1.04985e-06	1.02928e-06	3.432e-08	1.0636e-06
371.22	1.05485e-06	1.03987e-06	3.432e-08	1.07419e-06
371.23	1.05368e-06	1.04128e-06	3.432e-08	1.0756e-06
371.24	1.04971e-06	1.02423e-06	3.432e-08	1.05855e-06
371.25	1.05382e-06	1.02781e-06	3.432e-08	1.06213e-06
371.26	1.04574e-06	1.03604e-06	3.432e-08	1.07036e-06
371.27	1.05015e-06	1.03209e-06	3.432e-08	1.06641e-06
371.28	1.05603e-06	1.02513e-06	3.432e-08	1.05945e-06
371.29	1.05147e-06	1.02457e-06	3.432e-08	1.05889e-06
371.3	1.05397e-06	1.02923e-06	3.432e-08	1.06355e-06
371.31	1.04956e-06	1.03858e-06	3.4294e-08	1.07288e-06
371.32	1.05353e-06	1.02439e-06	3.4268e-08	1.05865e-06
371.33	1.05338e-06	1.0327e-06	3.4242e-08	1.06694e-06
371.34	1.05294e-06	1.02452e-06	3.4216e-08	1.05873e-06
371.35	1.05221e-06	1.04123e-06	3.419e-08	1.07542e-06
371.36	1.05176e-06	1.02783e-06	3.4164e-08	1.062e-06
371.37	1.04191e-06	1.0304e-06	3.4138e-08	1.06454e-06
371.38	1.05103e-06	1.02741e-06	3.4112e-08	1.06152e-06
371.39	1.04441e-06	1.0442e-06	3.4086e-08	1.07828e-06
371.4	1.05294e-06	1.03283e-06	3.406e-08	1.06689e-06
371.41	1.05779e-06	1.0212e-06	3.406e-08	1.05526e-06
371.42	1.04912e-06	1.03476e-06	3.406e-08	1.06882e-06
371.43	1.05015e-06	1.03067e-06	3.406e-08	1.06473e-06
371.44	1.04662e-06	1.03559e-06	3.406e-08	1.06965e-06
371.45	1.05088e-06	1.03853e-06	3.406e-08	1.07259e-06
371.46	1.05456e-06	1.03118e-06	3.406e-08	1.06524e-06
371.47	1.04882e-06	1.03473e-06	3.406e-08	1.06879e-06
371.48	1.04735e-06	1.03185e-06	3.406e-08	1.06591e-06
371.49	1.05324e-06	1.02741e-06	3.406e-08	1.06147e-06
371.5	1.0475e-06	1.04152e-06	3.406e-08	1.07558e-06
371.51	1.05588e-06	1.03431e-06	3.4112e-08	1.06842e-06
371.52	1.04985e-06	1.03816e-06	3.4164e-08	1.07232e-06
371.53	1.05221e-06	1.0357e-06	3.4216e-08	1.06991e-06
371.54	1.04868e-06	1.0288e-06	3.4268e-08	1.06306e-06
371.55	1.05515e-06	1.04781e-06	3.432e-08	1.08213e-06
371.56	1.05324e-06	1.03503e-06	3.4372e-08	1.0694e-06
371.57	1.04912e-06	1.03169e-06	3.4424e-08	1.06611e-06
371.58	1.05676e-06	1.03021e-06	3.4476e-08	1.06469e-06
371.59	1.05721e-06	1.02773e-06	3.4528e-08	1.06226e-06
371.6	1.0525e-06	1.02915e-06	3.458e-08	1.06373e-06
371.61	1.05515e-06	1.04225e-06	3.4632e-08	1.07688e-06
371.62	1.05515e-06	1.02337e-06	3.4684e-08	1.05805e-06
371.63	1.05294e-06	1.03564e-06	3.4736e-08	1.07038e-06
371.64	1.05456e-06	1.03377e-06	3.4788e-08	1.06856e-06
371.65	1.05691e-06	1.03503e-06	3.484e-08	1.06987e-06
371.66	1.04662e-06	1.02385e-06	3.4892e-08	1.05874e-06
371.67	1.05044e-06	1.03406e-06	3.4944e-08	1.06901e-06
371.68	1.05838e-06	1.04273e-06	3.4996e-08	1.07772e-06
371.69	1.04779e-06	1.03091e-06	3.5048e-08	1.06596e-06
371.7	1.05191e-06	1.0316e-06	3.51e-08	1.0667e-06
371.71	1.05912e-06	1.03222e-06	3.5126e-08	1.06734e-06
371.72	1.04971e-06	1.03423e-06	3.5152e-08	1.06938e-06
371.73	1.05779e-06	1.03374e-06	3.5178e-08	1.06892e-06
371.74	1.05088e-06	1.03409e-06	3.5204e-08	1.0693e-06
371.75	1.05221e-06	1.03273e-06	3.523e-08	1.06796e-06
371.76	1.05e-06	1.03915e-06	3.5256e-08	1.0744e-06
371.77	1.05662e-06	1.0312e-06	3.5282e-08	1.06649e-06
371.78	1.0525e-06	1.03882e-06	3.5308e-08	1.07413e-06
371.79	1.05338e-06	1.03762e-06	3.5334e-08	1.07295e-06
371.8	1.05338e-06	1.03024e-06	3.536e-08	1.0656e-06
371.81	1.05088e-06	1.03604e-06	3.5802e-08	1.07184e-06
371.82	1.05544e-06	1.03115e-06	3.6244e-08	1.06739e-06
371.83	1.05397e-06	1.03655e-06	3.6686e-08	1.07324e-06
371.84	1.04926e-06	1.02848e-06	3.7128e-08	1.0656e-06
371.85	1.05559e-06	1.03524e-06	3.757e-08	1.07281e-06
371.86	1.04941e-06	1.02703e-06	3.8012e-08	1.06504e-06
371.87	1.04779e-06	1.03898e-06	3.8454e-08	1.07744e-06
371.88	1.04647e-06	1.02765e-06	3.8896e-08	1.06654e-06
371.89	1.05485e-06	1.04524e-06	3.9338e-08	1.08458e-06
371.9	1.05735e-06	1.02385e-06	3.978e-08	1.06363e-06
371.91	1.05074e-06	1.04107e-06	3.9754e-08	1.08082e-06
371.92	1.05162e-06	1.03094e-06	3.9728e-08	1.07066e-06
371.93	1.0575e-06	1.03262e-06	3.9702e-08	1.07232e-06
371.94	1.05676e-06	1.0404e-06	3.9676e-08	1.08008e-06
371.95	1.05632e-06	1.0334e-06	3.965e-08	1.07305e-06
371.96	1.05588e-06	1.03147e-06	3.9624e-08	1.07109e-06
371.97	1.05191e-06	1.03709e-06	3.9598e-08	1.07668e-06
371.98	1.04985e-06	1.03155e-06	3.9572e-08	1.07112e-06
371.99	1.0575e-06	1.04024e-06	3.9546e-08	1.07979e-06
372	1.04858e-06	1.02487e-06	3.952e-08	1.06439e-06
372.01	1.05358e-06	1.03904e-06	3.8896e-08	1.07793e-06
372.02	1.05422e-06	1.0335e-06	3.8272e-08	1.07177e-06
372.03	1.04735e-06	1.03447e-06	3.7648e-08	1.07211e-06
372.04	1.04574e-06	1.03406e-06	3.7024e-08	1.07109e-06
372.05	1.04569e-06	1.02987e-06	3.64e-08	1.06627e-06
372.06	1.04716e-06	1.03594e-06	3.5776e-08	1.07171e-06
372.07	1.04353e-06	1.03636e-06	3.5152e-08	1.07152e-06
372.08	1.0452e-06	1.02973e-06	3.4528e-08	1.06426e-06
372.09	1.04074e-06	1.03278e-06	3.3904e-08	1.06669e-06
372.1	1.03711e-06	1.0335e-06	3.328e-08	1.06678e-06
372.11	1.0402e-06	1.04067e-06	3.2916e-08	1.07358e-06
372.12	1.04186e-06	1.04398e-06	3.2552e-08	1.07654e-06
372.13	1.03985e-06	1.03431e-06	3.2188e-08	1.06649e-06
372.14	1.04451e-06	1.03326e-06	3.1824e-08	1.06509e-06
372.15	1.03794e-06	1.01853e-06	3.146e-08	1.04999e-06
372.16	1.04098e-06	1.0407e-06	3.1096e-08	1.07179e-06
372.17	1.04157e-06	1.04412e-06	3.0732e-08	1.07485e-06
372.18	1.03887e-06	1.02623e-06	3.0368e-08	1.0566e-06
372.19	1.04422e-06	1.03858e-06	3.0004e-08	1.06859e-06
372.2	1.04044e-06	1.0269e-06	2.964e-08	1.05654e-06
372.21	1.03833e-06	1.02778e-06	2.9458e-08	1.05724e-06
372.22	1.0377e-06	1.02316e-06	2.9276e-08	1.05243e-06
372.23	1.03755e-06	1.02423e-06	2.9094e-08	1.05332e-06
372.24	1.03554e-06	1.03495e-06	2.8912e-08	1.06386e-06
372.25	1.03578e-06	1.02783e-06	2.873e-08	1.05656e-06
372.26	1.04078e-06	1.03083e-06	2.8548e-08	1.05938e-06
372.27	1.03549e-06	1.02524e-06	2.8366e-08	1.05361e-06
372.28	1.03549e-06	1.02631e-06	2.8184e-08	1.05449e-06
372.29	1.03936e-06	1.02896e-06	2.8002e-08	1.05696e-06
372.3	1.03775e-06	1.02588e-06	2.782e-08	1.0537e-06
372.31	1.03583e-06	1.02027e-06	2.7716e-08	1.04798e-06
372.32	1.03382e-06	1.0358e-06	2.7612e-08	1.06341e-06
372.33	1.03721e-06	1.02062e-06	2.7508e-08	1.04812e-06
372.34	1.03309e-06	1.02623e-06	2.7404e-08	1.05363e-06
372.35	1.03235e-06	1.02503e-06	2.73e-08	1.05233e-06
372.36	1.03162e-06	1.02762e-06	2.7196e-08	1.05482e-06
372.37	1.0326e-06	1.02444e-06	2.7092e-08	1.05153e-06
372.38	1.0299e-06	1.02703e-06	2.6988e-08	1.05402e-06
372.39	1.03309e-06	1.02856e-06	2.6884e-08	1.05544e-06
372.4	1.02863e-06	1.0362e-06	2.678e-08	1.06298e-06
372.41	1.02819e-06	1.02147e-06	2.6806e-08	1.04828e-06
372.42	1.0276e-06	1.02987e-06	2.6832e-08	1.0567e-06
372.43	1.02873e-06	1.02527e-06	2.6858e-08	1.05213e-06
372.44	1.02647e-06	1.02682e-06	2.6884e-08	1.0537e-06
372.45	1.02691e-06	1.0292e-06	2.691e-08	1.05611e-06
372.46	1.02716e-06	1.01636e-06	2.6936e-08	1.0433e-06
372.47	1.02745e-06	1.03064e-06	2.6962e-08	1.0576e-06
372.48	1.0299e-06	1.01773e-06	2.6988e-08	1.04472e-06
372.49	1.03123e-06	1.01997e-06	2.7014e-08	1.04699e-06
372.5	1.02824e-06	1.01203e-06	2.704e-08	1.03907e-06
372.51	1.02495e-06	1.01947e-06	2.704e-08	1.0465e-06
372.52	1.02721e-06	1.02979e-06	2.704e-08	1.05683e-06
372.53	1.02412e-06	1.02155e-06	2.704e-08	1.04859e-06
372.54	1.02912e-06	1.01278e-06	2.704e-08	1.03982e-06
372.55	1.02397e-06	1.01928e-06	2.704e-08	1.04632e-06
372.56	1.02245e-06	1.01481e-06	2.704e-08	1.04185e-06
372.57	1.02402e-06	1.0184e-06	2.704e-08	1.04544e-06
372.58	1.02471e-06	1.01364e-06	2.704e-08	1.04068e-06
372.59	1.02088e-06	1.02775e-06	2.704e-08	1.05479e-06
372.6	1.02284e-06	1.01701e-06	2.704e-08	1.04405e-06
372.61	1.02564e-06	1.01845e-06	2.7092e-08	1.04554e-06
372.62	1.02181e-06	1.01329e-06	2.7144e-08	1.04043e-06
372.63	1.02412e-06	1.01845e-06	2.7196e-08	1.04564e-06
372.64	1.02157e-06	1.01765e-06	2.7248e-08	1.0449e-06
372.65	1.02221e-06	1.01452e-06	2.73e-08	1.04182e-06
372.66	1.01848e-06	1.02599e-06	2.7352e-08	1.05334e-06
372.67	1.01882e-06	1.01476e-06	2.7404e-08	1.04216e-06
372.68	1.01451e-06	1.01596e-06	2.7456e-08	1.04342e-06
372.69	1.0177e-06	1.00925e-06	2.7508e-08	1.03676e-06
372.7	1.02265e-06	1.00775e-06	2.756e-08	1.03531e-06
372.71	1.01843e-06	1.01401e-06	2.73884e-08	1.0414e-06
372.72	1.02054e-06	1.01195e-06	2.72168e-08	1.03917e-06
372.73	1.0198e-06	1.01759e-06	2.70452e-08	1.04464e-06
372.74	1.01799e-06	1.0131e-06	2.68736e-08	1.03997e-06
372.75	1.02299e-06	1.00463e-06	2.6702e-08	1.03133e-06
372.76	1.01922e-06	1.00832e-06	2.65304e-08	1.03485e-06
372.77	1.02e-06	1.01826e-06	2.63588e-08	1.04462e-06
372.78	1.01324e-06	1.01283e-06	2.61872e-08	1.03902e-06
372.79	1.015e-06	1.01254e-06	2.60156e-08	1.03856e-06
372.8	1.01088e-06	1.00631e-06	2.5844e-08	1.03215e-06
372.81	1.01564e-06	1.0038e-06	2.56204e-08	1.02942e-06
372.82	1.01034e-06	1.01123e-06	2.53968e-08	1.03663e-06
372.83	1.01657e-06	1.00912e-06	2.51732e-08	1.03429e-06
372.84	1.0123e-06	1.01201e-06	2.49496e-08	1.03695e-06
372.85	1.01118e-06	1.00177e-06	2.4726e-08	1.02649e-06
372.86	1.0101e-06	1.0061e-06	2.45024e-08	1.0306e-06
372.87	1.0075e-06	1.00436e-06	2.42788e-08	1.02864e-06
372.88	1.00436e-06	1.00195e-06	2.40552e-08	1.02601e-06
372.89	1.00877e-06	1.00225e-06	2.38316e-08	1.02608e-06
372.9	1.00667e-06	1.00107e-06	2.3608e-08	1.02468e-06
372.91	1.00814e-06	9.96765e-07	2.34988e-08	1.02026e-06
372.92	1.00843e-06	1.00511e-06	2.33896e-08	1.0285e-06
372.93	1.00485e-06	1.00275e-06	2.32804e-08	1.02603e-06
372.94	1.0024e-06	1.00896e-06	2.31712e-08	1.03213e-06
372.95	1.00279e-06	1.00342e-06	2.3062e-08	1.02648e-06
372.96	1.00373e-06	9.99305e-07	2.29528e-08	1.02226e-06
372.97	1.00495e-06	9.9631e-07	2.28436e-08	1.01915e-06
372.98	1.00657e-06	9.98396e-07	2.27344e-08	1.02113e-06
372.99	1.00181e-06	1.00083e-06	2.26252e-08	1.02345e-06
373	1.00103e-06	1.00128e-06	2.2516e-08	1.0238e-06
373.01	1.00022e-06	9.96176e-07	2.24978e-08	1.01867e-06
373.02	9.98015e-07	9.95401e-07	2.24796e-08	1.01788e-06
373.03	9.95221e-07	9.92808e-07	2.24614e-08	1.01527e-06
373.04	9.98088e-07	9.97246e-07	2.24432e-08	1.01969e-06
373.05	9.95956e-07	9.96631e-07	2.2425e-08	1.01906e-06
373.06	9.92353e-07	9.99064e-07	2.24068e-08	1.02147e-06
373.07	9.9375e-07	9.93583e-07	2.23886e-08	1.01597e-06
373.08	9.89044e-07	9.90294e-07	2.23704e-08	1.01266e-06
373.09	9.96985e-07	9.89866e-07	2.23522e-08	1.01222e-06
373.1	9.89632e-07	9.91551e-07	2.2334e-08	1.01389e-06
373.11	9.90221e-07	9.85348e-07	2.2347e-08	1.00769e-06
373.12	9.91397e-07	9.90989e-07	2.236e-08	1.01335e-06
373.13	9.92132e-07	9.83155e-07	2.2373e-08	1.00553e-06
373.14	9.89044e-07	9.88449e-07	2.2386e-08	1.01083e-06
373.15	9.86324e-07	9.94599e-07	2.2399e-08	1.017e-06
373.16	9.91765e-07	9.91979e-07	2.2412e-08	1.01439e-06
373.17	9.87279e-07	9.85909e-07	2.2425e-08	1.00833e-06
373.18	9.90662e-07	9.88021e-07	2.2438e-08	1.01046e-06
373.19	9.87279e-07	9.77059e-07	2.2451e-08	9.9951e-07
373.2	9.88382e-07	9.81123e-07	2.2464e-08	1.00359e-06
373.21	9.86838e-07	9.78636e-07	2.24848e-08	1.00112e-06
373.22	9.87279e-07	9.79653e-07	2.25056e-08	1.00216e-06
373.23	9.78382e-07	9.81604e-07	2.25264e-08	1.00413e-06
373.24	9.85147e-07	9.84599e-07	2.25472e-08	1.00715e-06
373.25	9.8125e-07	9.83209e-07	2.2568e-08	1.00578e-06
373.26	9.86985e-07	9.88636e-07	2.25888e-08	1.01123e-06
373.27	9.79338e-07	9.70401e-07	2.26096e-08	9.93011e-07
373.28	9.87647e-07	9.70348e-07	2.26304e-08	9.92978e-07
373.29	9.80147e-07	9.86284e-07	2.26512e-08	1.00893e-06
373.3	9.8125e-07	9.73716e-07	2.2672e-08	9.96388e-07
373.31	9.87647e-07	9.77353e-07	2.26044e-08	9.99957e-07
373.32	9.77059e-07	9.71284e-07	2.25368e-08	9.93821e-07
373.33	9.77353e-07	9.69385e-07	2.24692e-08	9.91854e-07
373.34	9.81838e-07	9.6893e-07	2.24016e-08	9.91332e-07
373.35	9.79338e-07	9.71578e-07	2.2334e-08	9.93911e-07
373.36	9.76471e-07	9.79359e-07	2.22664e-08	1.00163e-06
373.37	9.73897e-07	9.69706e-07	2.21988e-08	9.91905e-07
373.38	9.81985e-07	9.75134e-07	2.21312e-08	9.97265e-07
373.39	9.74926e-07	9.71979e-07	2.20636e-08	9.94042e-07
373.4	9.75809e-07	9.75615e-07	2.1996e-08	9.97611e-07
373.41	9.74853e-07	9.7238e-07	2.19648e-08	9.94345e-07
373.42	9.76103e-07	9.6147e-07	2.19336e-08	9.83404e-07
373.43	9.76029e-07	9.65108e-07	2.19024e-08	9.8701e-07
373.44	9.75221e-07	9.65561e-07	2.18712e-08	9.87432e-07
373.45	9.72132e-07	9.62353e-07	2.184e-08	9.84193e-07
373.46	9.73971e-07	9.6008e-07	2.18088e-08	9.81889e-07
373.47	9.71691e-07	9.70669e-07	2.17776e-08	9.92446e-07
373.48	9.73676e-07	9.63423e-07	2.17464e-08	9.85169e-07
373.49	9.62574e-07	9.61685e-07	2.17152e-08	9.834e-07
373.5	9.70515e-07	9.63663e-07	2.1684e-08	9.85347e-07
373.51	9.66544e-07	9.63263e-07	2.17698e-08	9.85032e-07
373.52	9.63971e-07	9.60883e-07	2.18556e-08	9.82738e-07
373.53	9.69559e-07	9.60455e-07	2.19414e-08	9.82396e-07
373.54	9.63088e-07	9.61925e-07	2.20272e-08	9.83952e-07
373.55	9.66103e-07	9.60615e-07	2.2113e-08	9.82728e-07
373.56	9.62206e-07	9.61096e-07	2.21988e-08	9.83295e-07
373.57	9.66324e-07	9.54706e-07	2.22846e-08	9.76991e-07
373.58	9.57647e-07	9.51899e-07	2.23704e-08	9.74269e-07
373.59	9.66765e-07	9.57406e-07	2.24562e-08	9.79862e-07
373.6	9.61397e-07	9.60108e-07	2.2542e-08	9.8265e-07
373.61	9.59338e-07	9.53235e-07	2.2581e-08	9.75816e-07
373.62	9.63456e-07	9.46123e-07	2.262e-08	9.68743e-07
373.63	9.59559e-07	9.48583e-07	2.2659e-08	9.71242e-07
373.64	9.58603e-07	9.53503e-07	2.2698e-08	9.762e-07
373.65	9.55662e-07	9.49278e-07	2.2737e-08	9.72015e-07
373.66	9.57794e-07	9.46604e-07	2.2776e-08	9.6938e-07
373.67	9.56103e-07	9.47085e-07	2.2815e-08	9.699e-07
373.68	9.55882e-07	9.45321e-07	2.2854e-08	9.68175e-07
373.69	9.52206e-07	9.48021e-07	2.2893e-08	9.70914e-07
373.7	9.53529e-07	9.52648e-07	2.2932e-08	9.7558e-07
373.71	9.56985e-07	9.5123e-07	2.29164e-08	9.74146e-07
373.72	9.53162e-07	9.50455e-07	2.29008e-08	9.73356e-07
373.73	9.53162e-07	9.38049e-07	2.28852e-08	9.60934e-07
373.74	9.53382e-07	9.43503e-07	2.28696e-08	9.66372e-07
373.75	9.52941e-07	9.40401e-07	2.2854e-08	9.63255e-07
373.76	9.49191e-07	9.35829e-07	2.28384e-08	9.58667e-07
373.77	9.52868e-07	9.32166e-07	2.28228e-08	9.54989e-07
373.78	9.52279e-07	9.39011e-07	2.28072e-08	9.61818e-07
373.79	9.48235e-07	9.49385e-07	2.27916e-08	9.72177e-07
373.8	9.53529e-07	9.33877e-07	2.2776e-08	9.56653e-07
373.81	9.47426e-07	9.34411e-07	2.2763e-08	9.57174e-07
373.82	9.49926e-07	9.31845e-07	2.275e-08	9.54595e-07
373.83	9.46838e-07	9.43181e-07	2.2737e-08	9.65918e-07
373.84	9.48309e-07	9.33556e-07	2.2724e-08	9.5628e-07
373.85	9.48309e-07	9.34331e-07	2.2711e-08	9.57042e-07
373.86	9.43529e-07	9.36951e-07	2.2698e-08	9.59649e-07
373.87	9.41397e-07	9.29519e-07	2.2685e-08	9.52204e-07
373.88	9.44559e-07	9.4508e-07	2.2672e-08	9.67752e-07
373.89	9.43529e-07	9.30669e-07	2.2659e-08	9.53328e-07
373.9	9.39265e-07	9.24331e-07	2.2646e-08	9.46977e-07
373.91	9.41985e-07	9.18904e-07	2.26876e-08	9.41591e-07
373.92	9.37794e-07	9.30374e-07	2.27292e-08	9.53103e-07
373.93	9.42426e-07	9.21364e-07	2.27708e-08	9.44135e-07
373.94	9.34559e-07	9.26791e-07	2.28124e-08	9.49604e-07
373.95	9.39926e-07	9.21979e-07	2.2854e-08	9.44833e-07
373.96	9.37794e-07	9.34331e-07	2.28956e-08	9.57227e-07
373.97	9.34853e-07	9.30669e-07	2.29372e-08	9.53606e-07
373.98	9.35e-07	9.22808e-07	2.29788e-08	9.45786e-07
373.99	9.33897e-07	9.24519e-07	2.30204e-08	9.47539e-07
374	9.32794e-07	9.24786e-07	2.3062e-08	9.47848e-07
374.01	9.37426e-07	9.19974e-07	2.3101e-08	9.43075e-07
374.02	9.32647e-07	9.15775e-07	2.314e-08	9.38915e-07
374.03	9.33824e-07	9.15749e-07	2.3179e-08	9.38928e-07
374.04	9.33382e-07	9.25883e-07	2.3218e-08	9.49101e-07
374.05	9.33015e-07	9.22246e-07	2.3257e-08	9.45503e-07
374.06	9.27868e-07	9.25855e-07	2.3296e-08	9.49151e-07
374.07	9.35147e-07	9.16738e-07	2.3335e-08	9.40073e-07
374.08	9.27647e-07	9.14733e-07	2.3374e-08	9.38106e-07
374.09	9.29412e-07	9.1262e-07	2.3413e-08	9.36033e-07
374.1	9.28382e-07	9.15268e-07	2.3452e-08	9.3872e-07
374.11	9.29485e-07	9.11578e-07	2.3517e-08	9.35095e-07
374.12	9.27206e-07	9.04278e-07	2.3582e-08	9.2786e-07
374.13	9.23382e-07	9.24385e-07	2.3647e-08	9.48032e-07
374.14	9.25735e-07	9.12486e-07	2.3712e-08	9.36198e-07
374.15	9.23971e-07	9.04599e-07	2.3777e-08	9.28376e-07
374.16	9.21985e-07	9.12968e-07	2.3842e-08	9.3681e-07
374.17	9.24779e-07	9.0647e-07	2.3907e-08	9.30377e-07
374.18	9.225e-07	9.04145e-07	2.3972e-08	9.28117e-07
374.19	9.17426e-07	9.11256e-07	2.4037e-08	9.35293e-07
374.2	9.25588e-07	9.08396e-07	2.4102e-08	9.32498e-07
374.21	9.17426e-07	8.94171e-07	2.42606e-08	9.18432e-07
374.22	9.20809e-07	9.04064e-07	2.44192e-08	9.28483e-07
374.23	9.19632e-07	9.02139e-07	2.45778e-08	9.26717e-07
374.24	9.19926e-07	9.06096e-07	2.47364e-08	9.30833e-07
374.25	9.17721e-07	9.03476e-07	2.4895e-08	9.28371e-07
374.26	9.16176e-07	8.99465e-07	2.50536e-08	9.24519e-07
374.27	9.11985e-07	8.99493e-07	2.52122e-08	9.24705e-07
374.28	9.14632e-07	8.92273e-07	2.53708e-08	9.17643e-07
374.29	9.18088e-07	9.00829e-07	2.55294e-08	9.26358e-07
374.3	9.10735e-07	8.98824e-07	2.5688e-08	9.24512e-07
374.31	9.13971e-07	8.9853e-07	2.56386e-08	9.24169e-07
374.32	9.10588e-07	9.0738e-07	2.55892e-08	9.32969e-07
374.33	9.10956e-07	8.92941e-07	2.55398e-08	9.18481e-07
374.34	9.09926e-07	8.96711e-07	2.54904e-08	9.22202e-07
374.35	9.08676e-07	8.97915e-07	2.5441e-08	9.23356e-07
374.36	9.08603e-07	8.89519e-07	2.53916e-08	9.1491e-07
374.37	9.08088e-07	8.78716e-07	2.53422e-08	9.04058e-07
374.38	9.06765e-07	8.90134e-07	2.52928e-08	9.15427e-07
374.39	9.06029e-07	8.9607e-07	2.52434e-08	9.21313e-07
374.4	9.06103e-07	8.9238e-07	2.5194e-08	9.17574e-07
374.41	9.07647e-07	8.90294e-07	2.50978e-08	9.15392e-07
374.42	9.06691e-07	8.85641e-07	2.50016e-08	9.10643e-07
374.43	9.04265e-07	8.82888e-07	2.49054e-08	9.07793e-07
374.44	9.04412e-07	8.8361e-07	2.48092e-08	9.08419e-07
374.45	9.04265e-07	8.86096e-07	2.4713e-08	9.10809e-07
374.46	9.04632e-07	8.79225e-07	2.46168e-08	9.03842e-07
374.47	9.00221e-07	8.82406e-07	2.45206e-08	9.06927e-07
374.48	8.99779e-07	8.80321e-07	2.44244e-08	9.04746e-07
374.49	8.98676e-07	8.777e-07	2.43282e-08	9.02028e-07
374.5	9.01838e-07	8.7877e-07	2.4232e-08	9.03002e-07
374.51	8.93529e-07	8.82915e-07	2.41878e-08	9.07103e-07
374.52	8.96618e-07	8.76738e-07	2.41436e-08	9.00881e-07
374.53	8.97794e-07	8.72219e-07	2.40994e-08	8.96318e-07
374.54	8.92941e-07	8.81256e-07	2.40552e-08	9.05311e-07
374.55	8.91765e-07	8.75508e-07	2.4011e-08	8.99519e-07
374.56	8.975e-07	8.69064e-07	2.39668e-08	8.93031e-07
374.57	8.92721e-07	8.73369e-07	2.39226e-08	8.97291e-07
374.58	8.94044e-07	8.72059e-07	2.38784e-08	8.95937e-07
374.59	8.92353e-07	8.64251e-07	2.38342e-08	8.88085e-07
374.6	8.85882e-07	8.78423e-07	2.379e-08	9.02213e-07
374.61	8.94559e-07	8.76951e-07	2.37354e-08	9.00687e-07
374.62	8.89485e-07	8.63744e-07	2.36808e-08	8.87425e-07
374.63	8.85882e-07	8.65428e-07	2.36262e-08	8.89054e-07
374.64	8.90074e-07	8.69706e-07	2.35716e-08	8.93278e-07
374.65	8.86397e-07	8.75321e-07	2.3517e-08	8.98838e-07
374.66	8.86691e-07	8.63315e-07	2.34624e-08	8.86777e-07
374.67	8.88015e-07	8.68984e-07	2.34078e-08	8.92392e-07
374.68	8.82059e-07	8.62326e-07	2.33532e-08	8.85679e-07
374.69	8.86029e-07	8.66256e-07	2.32986e-08	8.89555e-07
374.7	8.80294e-07	8.61711e-07	2.3244e-08	8.84955e-07
374.71	8.84118e-07	8.66123e-07	2.32596e-08	8.89382e-07
374.72	8.80809e-07	8.57728e-07	2.32752e-08	8.81003e-07
374.73	8.79485e-07	8.65749e-07	2.32908e-08	8.8904e-07
374.74	8.81029e-07	8.5746e-07	2.33064e-08	8.80766e-07
374.75	8.80074e-07	8.64011e-07	2.3322e-08	8.87333e-07
374.76	8.76103e-07	8.57754e-07	2.33376e-08	8.81091e-07
374.77	8.79559e-07	8.55268e-07	2.33532e-08	8.78621e-07
374.78	8.77132e-07	8.63369e-07	2.33688e-08	8.86738e-07
374.79	8.77868e-07	8.62219e-07	2.33844e-08	8.85603e-07
374.8	8.775e-07	8.57888e-07	2.34e-08	8.81288e-07
374.81	8.76985e-07	8.48958e-07	2.35014e-08	8.72459e-07
374.82	8.67721e-07	8.5508e-07	2.36028e-08	8.78683e-07
374.83	8.75809e-07	8.60989e-07	2.37042e-08	8.84693e-07
374.84	8.71397e-07	8.47995e-07	2.38056e-08	8.71801e-07
374.85	8.70147e-07	8.51418e-07	2.3907e-08	8.75325e-07
374.86	8.75515e-07	8.59278e-07	2.40084e-08	8.83286e-07
374.87	8.71471e-07	8.58315e-07	2.41098e-08	8.82425e-07
374.88	8.71176e-07	8.52326e-07	2.42112e-08	8.76537e-07
374.89	8.74485e-07	8.49545e-07	2.43126e-08	8.73858e-07
374.9	8.69559e-07	8.49679e-07	2.4414e-08	8.74093e-07
374.91	8.68456e-07	8.48503e-07	2.43126e-08	8.72815e-07
374.92	8.70956e-07	8.53263e-07	2.42112e-08	8.77474e-07
374.93	8.625e-07	8.4746e-07	2.41098e-08	8.7157e-07
374.94	8.70956e-07	8.43235e-07	2.40084e-08	8.67243e-07
374.95	8.63529e-07	8.44599e-07	2.3907e-08	8.68506e-07
374.96	8.64265e-07	8.37728e-07	2.38056e-08	8.61533e-07
374.97	8.66397e-07	8.4254e-07	2.37042e-08	8.66244e-07
374.98	8.63897e-07	8.45241e-07	2.36028e-08	8.68844e-07
374.99	8.64632e-07	8.4516e-07	2.35014e-08	8.68661e-07
375	8.67692e-07	8.44493e-07	2.34e-08	8.67893e-07
375.01	8.68824e-07	8.45775e-07	2.32778e-08	8.69053e-07
375.02	8.69819e-07	8.43583e-07	2.31556e-08	8.66738e-07
375.03	8.70271e-07	8.42406e-07	2.30334e-08	8.6544e-07
375.04	8.65084e-07	8.41043e-07	2.29112e-08	8.63954e-07
375.05	8.63908e-07	8.37888e-07	2.2789e-08	8.60677e-07
375.06	8.60294e-07	8.45803e-07	2.26668e-08	8.68469e-07
375.07	8.58319e-07	8.39974e-07	2.25446e-08	8.62518e-07
375.08	8.6437e-07	8.38716e-07	2.24224e-08	8.61139e-07
375.09	8.60588e-07	8.30803e-07	2.23002e-08	8.53103e-07
375.1	8.58613e-07	8.37915e-07	2.2178e-08	8.60093e-07
375.11	8.57983e-07	8.31043e-07	2.21806e-08	8.53223e-07
375.12	8.57941e-07	8.38423e-07	2.21832e-08	8.60606e-07
375.13	8.55252e-07	8.34786e-07	2.21858e-08	8.56972e-07
375.14	8.56134e-07	8.42888e-07	2.21884e-08	8.65076e-07
375.15	8.54076e-07	8.34278e-07	2.2191e-08	8.56469e-07
375.16	8.55882e-07	8.28181e-07	2.21936e-08	8.50375e-07
375.17	8.54286e-07	8.28503e-07	2.21962e-08	8.50699e-07
375.18	8.5437e-07	8.33744e-07	2.21988e-08	8.55943e-07
375.19	8.48824e-07	8.33663e-07	2.22014e-08	8.55864e-07
375.2	8.53739e-07	8.22888e-07	2.2204e-08	8.45092e-07
375.21	8.53403e-07	8.2107e-07	2.2295e-08	8.43365e-07
375.22	8.5395e-07	8.27674e-07	2.2386e-08	8.5006e-07
375.23	8.50546e-07	8.23663e-07	2.2477e-08	8.4614e-07
375.24	8.52437e-07	8.30561e-07	2.2568e-08	8.53129e-07
375.25	8.51849e-07	8.25321e-07	2.2659e-08	8.4798e-07
375.26	8.55084e-07	8.27166e-07	2.275e-08	8.49916e-07
375.27	8.48697e-07	8.19893e-07	2.2841e-08	8.42733e-07
375.28	8.49286e-07	8.13663e-07	2.2932e-08	8.36594e-07
375.29	8.47185e-07	8.27941e-07	2.3023e-08	8.50964e-07
375.3	8.50168e-07	8.1853e-07	2.3114e-08	8.41644e-07
375.31	8.48529e-07	8.21979e-07	2.32726e-08	8.45251e-07
375.32	8.43277e-07	8.22808e-07	2.34312e-08	8.46239e-07
375.33	8.48992e-07	8.30936e-07	2.35898e-08	8.54526e-07
375.34	8.44034e-07	8.21256e-07	2.37484e-08	8.45005e-07
375.35	8.45504e-07	8.09946e-07	2.3907e-08	8.33853e-07
375.36	8.41555e-07	8.30026e-07	2.40656e-08	8.54092e-07
375.37	8.44286e-07	8.07834e-07	2.42242e-08	8.32058e-07
375.38	8.43277e-07	8.15883e-07	2.43828e-08	8.40265e-07
375.39	8.44496e-07	8.14813e-07	2.45414e-08	8.39354e-07
375.4	8.40042e-07	8.19974e-07	2.47e-08	8.44674e-07
375.41	8.40924e-07	8.14866e-07	2.4986e-08	8.39852e-07
375.42	8.39664e-07	8.17834e-07	2.5272e-08	8.43106e-07
375.43	8.39664e-07	8.17888e-07	2.5558e-08	8.43446e-07
375.44	8.4084e-07	8.15188e-07	2.5844e-08	8.41032e-07
375.45	8.36891e-07	8.11364e-07	2.613e-08	8.37494e-07
375.46	8.42689e-07	8.07434e-07	2.6416e-08	8.3385e-07
375.47	8.3958e-07	8.13315e-07	2.6702e-08	8.40017e-07
375.48	8.38193e-07	8.13878e-07	2.6988e-08	8.40866e-07
375.49	8.38782e-07	8.13155e-07	2.7274e-08	8.40429e-07
375.5	8.40126e-07	8.08181e-07	2.756e-08	8.35741e-07
375.51	8.38529e-07	8.16123e-07	2.7482e-08	8.43605e-07
375.52	8.36261e-07	8.10615e-07	2.7404e-08	8.38019e-07
375.53	8.37857e-07	8.10374e-07	2.7326e-08	8.377e-07
375.54	8.35252e-07	8.05214e-07	2.7248e-08	8.32462e-07
375.55	8.35042e-07	8.04064e-07	2.717e-08	8.31234e-07
375.56	8.30798e-07	8.01578e-07	2.7092e-08	8.2867e-07
375.57	8.31807e-07	7.98663e-07	2.7014e-08	8.25677e-07
375.58	8.32017e-07	8.11845e-07	2.6936e-08	8.38781e-07
375.59	8.33782e-07	8.04493e-07	2.6858e-08	8.31351e-07
375.6	8.32269e-07	8.02968e-07	2.678e-08	8.29748e-07
375.61	8.29244e-07	8.05428e-07	2.66968e-08	8.32124e-07
375.62	8.32521e-07	8.03369e-07	2.66136e-08	8.29982e-07
375.63	8.28739e-07	7.98878e-07	2.65304e-08	8.25408e-07
375.64	8.27437e-07	8.04786e-07	2.64472e-08	8.31233e-07
375.65	8.30756e-07	8.03289e-07	2.6364e-08	8.29653e-07
375.66	8.26471e-07	8.00963e-07	2.62808e-08	8.27243e-07
375.67	8.31261e-07	8.11899e-07	2.61976e-08	8.38096e-07
375.68	8.24958e-07	8.03315e-07	2.61144e-08	8.29429e-07
375.69	8.26303e-07	7.99599e-07	2.60312e-08	8.2563e-07
375.7	8.29454e-07	8.00829e-07	2.5948e-08	8.26777e-07
375.71	8.27227e-07	8.10989e-07	2.59012e-08	8.3689e-07
375.72	8.28277e-07	8.02219e-07	2.58544e-08	8.28073e-07
375.73	8.27563e-07	7.927e-07	2.58076e-08	8.18508e-07
375.74	8.27689e-07	7.9361e-07	2.57608e-08	8.19371e-07
375.75	8.23824e-07	7.98075e-07	2.5714e-08	8.23789e-07
375.76	8.26218e-07	7.97674e-07	2.56672e-08	8.23341e-07
375.77	8.26218e-07	8.00401e-07	2.56204e-08	8.26022e-07
375.78	8.20546e-07	7.95669e-07	2.55736e-08	8.21242e-07
375.79	8.25588e-07	7.90749e-07	2.55268e-08	8.16276e-07
375.8	8.26218e-07	7.89225e-07	2.548e-08	8.14705e-07
375.81	8.21092e-07	8.02434e-07	2.5662e-08	8.28096e-07
375.82	8.18824e-07	7.98636e-07	2.5844e-08	8.2448e-07
375.83	8.2021e-07	7.86338e-07	2.6026e-08	8.12363e-07
375.84	8.16723e-07	7.95348e-07	2.6208e-08	8.21555e-07
375.85	8.18992e-07	7.89198e-07	2.639e-08	8.15588e-07
375.86	8.17983e-07	7.89545e-07	2.6572e-08	8.16117e-07
375.87	8.18277e-07	7.8246e-07	2.6754e-08	8.09214e-07
375.88	8.19748e-07	7.90241e-07	2.6936e-08	8.17177e-07
375.89	8.16387e-07	7.82246e-07	2.7118e-08	8.09364e-07
375.9	8.18151e-07	7.76791e-07	2.73e-08	8.04091e-07
375.91	8.17605e-07	7.93744e-07	2.7404e-08	8.21148e-07
375.92	8.18655e-07	7.8623e-07	2.7508e-08	8.13738e-07
375.93	8.18193e-07	7.76256e-07	2.7612e-08	8.03868e-07
375.94	8.18403e-07	7.76951e-07	2.7716e-08	8.04667e-07
375.95	8.15084e-07	7.79786e-07	2.782e-08	8.07606e-07
375.96	8.16891e-07	7.80348e-07	2.7924e-08	8.08272e-07
375.97	8.12773e-07	7.85401e-07	2.8028e-08	8.13429e-07
375.98	8.15588e-07	7.90749e-07	2.8132e-08	8.18881e-07
375.99	8.12857e-07	7.82754e-07	2.8236e-08	8.1099e-07
376	8.13235e-07	7.8631e-07	2.834e-08	8.1465e-07
376.01	8.26569e-07	7.88021e-07	2.8288e-08	8.16309e-07
376.02	8.14608e-07	7.78181e-07	2.8236e-08	8.06417e-07
376.03	8.1951e-07	7.873e-07	2.8184e-08	8.15484e-07
376.04	8.18431e-07	7.83636e-07	2.8132e-08	8.11768e-07
376.05	8.22255e-07	7.82808e-07	2.808e-08	8.10888e-07
376.06	8.2098e-07	7.80803e-07	2.8028e-08	8.08831e-07
376.07	8.16667e-07	7.74733e-07	2.7976e-08	8.02709e-07
376.08	8.20882e-07	7.76925e-07	2.7924e-08	8.04849e-07
376.09	8.20588e-07	7.7393e-07	2.7872e-08	8.01802e-07
376.1	8.2049e-07	7.773e-07	2.782e-08	8.0512e-07
376.11	8.15392e-07	7.64813e-07	2.795e-08	7.92763e-07
376.12	8.14902e-07	7.7353e-07	2.808e-08	8.0161e-07
376.13	8.18824e-07	7.85749e-07	2.821e-08	8.13959e-07
376.14	8.22255e-07	7.90829e-07	2.834e-08	8.19169e-07
376.15	8.16765e-07	7.72113e-07	2.847e-08	8.00582e-07
376.16	8.1549e-07	7.76176e-07	2.86e-08	8.04776e-07
376.17	8.13333e-07	7.76979e-07	2.873e-08	8.05709e-07
376.18	8.17157e-07	7.84626e-07	2.886e-08	8.13486e-07
376.19	8.0902e-07	7.78396e-07	2.899e-08	8.07386e-07
376.2	8.19216e-07	7.69118e-07	2.912e-08	7.98238e-07
376.21	8.12941e-07	7.73021e-07	2.9432e-08	8.02453e-07
376.22	8.15196e-07	7.72968e-07	2.9744e-08	8.02712e-07
376.23	8.12647e-07	7.76871e-07	3.0056e-08	8.06927e-07
376.24	8.12157e-07	7.65535e-07	3.0368e-08	7.95903e-07
376.25	8.12745e-07	7.70026e-07	3.068e-08	8.00706e-07
376.26	8.11569e-07	7.78235e-07	3.0992e-08	8.09227e-07
376.27	8.14902e-07	7.69493e-07	3.1304e-08	8.00796e-07
376.28	8.15e-07	7.6369e-07	3.1616e-08	7.95306e-07
376.29	8.13627e-07	7.80268e-07	3.1928e-08	8.12196e-07
376.3	8.18137e-07	7.66204e-07	3.224e-08	7.98444e-07
376.31	8.10098e-07	7.68716e-07	3.2552e-08	8.01268e-07
376.32	8.06765e-07	7.65669e-07	3.2864e-08	7.98533e-07
376.33	8.12745e-07	7.69251e-07	3.3176e-08	8.02427e-07
376.34	8.09608e-07	7.68449e-07	3.3488e-08	8.01937e-07
376.35	8.14706e-07	7.63583e-07	3.38e-08	7.97383e-07
376.36	8.12843e-07	7.64385e-07	3.4112e-08	7.98497e-07
376.37	8.08529e-07	7.73075e-07	3.4424e-08	8.07499e-07
376.38	8.13627e-07	7.76176e-07	3.4736e-08	8.10912e-07
376.39	8.15392e-07	7.67888e-07	3.5048e-08	8.02936e-07
376.4	8.16373e-07	7.73289e-07	3.536e-08	8.08649e-07
376.41	8.14314e-07	7.67005e-07	3.6062e-08	8.03067e-07
376.42	8.08137e-07	7.70535e-07	3.6764e-08	8.07299e-07
376.43	8.11863e-07	7.60909e-07	3.7466e-08	7.98375e-07
376.44	8.11863e-07	7.63636e-07	3.8168e-08	8.01804e-07
376.45	8.12353e-07	7.51364e-07	3.887e-08	7.90234e-07
376.46	8.14118e-07	7.6746e-07	3.9572e-08	8.07032e-07
376.47	8.08922e-07	7.66524e-07	4.0274e-08	8.06798e-07
376.48	8.14608e-07	7.69251e-07	4.0976e-08	8.10227e-07
376.49	8.19902e-07	7.5984e-07	4.1678e-08	8.01518e-07
376.5	8.17745e-07	7.62406e-07	4.238e-08	8.04786e-07
376.51	8.20196e-07	7.65188e-07	4.1704e-08	8.06892e-07
376.52	8.10196e-07	7.61765e-07	4.1028e-08	8.02793e-07
376.53	8.14804e-07	7.52486e-07	4.0352e-08	7.92838e-07
376.54	8.09608e-07	7.58824e-07	3.9676e-08	7.985e-07
376.55	8.14706e-07	7.56979e-07	3.9e-08	7.95979e-07
376.56	8.1049e-07	7.67246e-07	3.8324e-08	8.0557e-07
376.57	8.09804e-07	7.53101e-07	3.7648e-08	7.90749e-07
376.58	8.11275e-07	7.57166e-07	3.6972e-08	7.94138e-07
376.59	8.09412e-07	7.54974e-07	3.6296e-08	7.9127e-07
376.6	8.03235e-07	7.6e-07	3.562e-08	7.9562e-07
376.61	8.03235e-07	7.62648e-07	3.5178e-08	7.97826e-07
376.62	8.05294e-07	7.68049e-07	3.4736e-08	8.02785e-07
376.63	8.04216e-07	7.56979e-07	3.4294e-08	7.91273e-07
376.64	8.07451e-07	7.67139e-07	3.3852e-08	8.00991e-07
376.65	7.96078e-07	7.59439e-07	3.341e-08	7.92849e-07
376.66	7.99216e-07	7.50268e-07	3.2968e-08	7.83235e-07
376.67	8e-07	7.53209e-07	3.2526e-08	7.85735e-07
376.68	7.98137e-07	7.58476e-07	3.2084e-08	7.9056e-07
376.69	8.07255e-07	7.59171e-07	3.1642e-08	7.90813e-07
376.7	8.02255e-07	7.48181e-07	3.12e-08	7.79381e-07
376.71	8.00196e-07	7.53101e-07	3.1096e-08	7.84197e-07
376.72	8.0451e-07	7.52754e-07	3.0992e-08	7.83746e-07
376.73	7.9902e-07	7.50294e-07	3.0888e-08	7.81182e-07
376.74	7.9598e-07	7.56524e-07	3.0784e-08	7.87308e-07
376.75	7.97843e-07	7.50321e-07	3.068e-08	7.81001e-07
376.76	7.94412e-07	7.6131e-07	3.0576e-08	7.91886e-07
376.77	8.03137e-07	7.50641e-07	3.0472e-08	7.81113e-07
376.78	8.00686e-07	7.46899e-07	3.0368e-08	7.77267e-07
376.79	7.98431e-07	7.56711e-07	3.0264e-08	7.86975e-07
376.8	7.98039e-07	7.51338e-07	3.016e-08	7.81498e-07
376.81	8.01765e-07	7.50669e-07	3.0368e-08	7.81037e-07
376.82	7.98333e-07	7.60134e-07	3.0576e-08	7.9071e-07
376.83	7.9902e-07	7.56256e-07	3.0784e-08	7.8704e-07
376.84	7.97843e-07	7.40775e-07	3.0992e-08	7.71767e-07
376.85	8.01176e-07	7.49893e-07	3.12e-08	7.81093e-07
376.86	7.89902e-07	7.41658e-07	3.1408e-08	7.73066e-07
376.87	7.97255e-07	7.55803e-07	3.1616e-08	7.87419e-07
376.88	7.91961e-07	7.41871e-07	3.1824e-08	7.73695e-07
376.89	7.96863e-07	7.56204e-07	3.2032e-08	7.88236e-07
376.9	7.97353e-07	7.48663e-07	3.224e-08	7.80903e-07
376.91	7.93039e-07	7.51578e-07	3.263e-08	7.84208e-07
376.92	7.97549e-07	7.58369e-07	3.302e-08	7.91389e-07
376.93	7.92353e-07	7.5115e-07	3.341e-08	7.8456e-07
376.94	7.99804e-07	7.45428e-07	3.38e-08	7.79228e-07
376.95	7.9098e-07	7.48476e-07	3.419e-08	7.82666e-07
376.96	7.98529e-07	7.55615e-07	3.458e-08	7.90195e-07
376.97	7.97059e-07	7.42166e-07	3.497e-08	7.77136e-07
376.98	7.98529e-07	7.47193e-07	3.536e-08	7.82553e-07
376.99	8.05392e-07	7.57326e-07	3.575e-08	7.93076e-07
377	8.00588e-07	7.45936e-07	3.614e-08	7.82076e-07
377.01	7.97549e-07	7.48263e-07	3.6712e-08	7.84974e-07
377.02	7.98333e-07	7.47728e-07	3.7284e-08	7.85011e-07
377.03	8.01569e-07	7.52166e-07	3.7856e-08	7.90022e-07
377.04	7.96863e-07	7.46043e-07	3.8428e-08	7.84471e-07
377.05	8.03235e-07	7.53904e-07	3.9e-08	7.92904e-07
377.06	7.99216e-07	7.53503e-07	3.9572e-08	7.93074e-07
377.07	8.00196e-07	7.42781e-07	4.0144e-08	7.82925e-07
377.08	8.01176e-07	7.48155e-07	4.0716e-08	7.88871e-07
377.09	7.98333e-07	7.46819e-07	4.1288e-08	7.88107e-07
377.1	8.01176e-07	7.45294e-07	4.186e-08	7.87154e-07
377.11	8.03137e-07	7.49653e-07	4.225e-08	7.91903e-07
377.12	8.06471e-07	7.51551e-07	4.264e-08	7.94191e-07
377.13	7.97745e-07	7.473e-07	4.303e-08	7.9033e-07
377.14	8.01667e-07	7.41204e-07	4.342e-08	7.84624e-07
377.15	8.03431e-07	7.40026e-07	4.381e-08	7.83836e-07
377.16	8.04118e-07	7.44385e-07	4.42e-08	7.88585e-07
377.17	7.99314e-07	7.4647e-07	4.459e-08	7.9106e-07
377.18	8.0402e-07	7.36765e-07	4.498e-08	7.81745e-07
377.19	7.98235e-07	7.4385e-07	4.537e-08	7.8922e-07
377.2	8.01373e-07	7.46284e-07	4.576e-08	7.92044e-07
377.21	8.0098e-07	7.37941e-07	4.6436e-08	7.84377e-07
377.22	8.05784e-07	7.3885e-07	4.7112e-08	7.85962e-07
377.23	8.02451e-07	7.44974e-07	4.7788e-08	7.92762e-07
377.24	8e-07	7.43235e-07	4.8464e-08	7.91699e-07
377.25	7.99804e-07	7.40883e-07	4.914e-08	7.90023e-07
377.26	8.03333e-07	7.46338e-07	4.9816e-08	7.96153e-07
377.27	8.03922e-07	7.42406e-07	5.0492e-08	7.92898e-07
377.28	8.04706e-07	7.47514e-07	5.1168e-08	7.98682e-07
377.29	8.04902e-07	7.46551e-07	5.1844e-08	7.98395e-07
377.3	8.06078e-07	7.45374e-07	5.252e-08	7.97894e-07
377.31	8.11373e-07	7.427e-07	5.304e-08	7.9574e-07
377.32	8.06373e-07	7.43796e-07	5.356e-08	7.97356e-07
377.33	8.0402e-07	7.45535e-07	5.408e-08	7.99615e-07
377.34	8.0951e-07	7.39411e-07	5.46e-08	7.94011e-07
377.35	8.0451e-07	7.4639e-07	5.512e-08	8.0151e-07
377.36	8.11667e-07	7.45401e-07	5.564e-08	8.01041e-07
377.37	8.03627e-07	7.4516e-07	5.616e-08	8.0132e-07
377.38	8.09902e-07	7.47434e-07	5.668e-08	8.04114e-07
377.39	8.05784e-07	7.40749e-07	5.72e-08	7.97949e-07
377.4	8.10784e-07	7.44359e-07	5.772e-08	8.02079e-07
377.41	8.10882e-07	7.41738e-07	6.0528e-08	8.02266e-07
377.42	8.07549e-07	7.46578e-07	6.3336e-08	8.09914e-07
377.43	8.08725e-07	7.4008e-07	6.6144e-08	8.06224e-07
377.44	8.13137e-07	7.4123e-07	6.8952e-08	8.10182e-07
377.45	8.07059e-07	7.39278e-07	7.176e-08	8.11038e-07
377.46	8.12941e-07	7.43181e-07	7.4568e-08	8.17749e-07
377.47	8.13235e-07	7.47728e-07	7.7376e-08	8.25104e-07
377.48	8.2598e-07	7.38343e-07	8.0184e-08	8.18527e-07
377.49	8.35294e-07	7.34653e-07	8.2992e-08	8.17645e-07
377.5	8.38922e-07	7.48423e-07	8.58e-08	8.34223e-07
377.51	8.30392e-07	7.40883e-07	8.45e-08	8.25383e-07
377.52	8.3e-07	7.44331e-07	8.32e-08	8.27531e-07
377.53	8.31863e-07	7.41284e-07	8.19e-08	8.23184e-07
377.54	8.37647e-07	7.47246e-07	8.06e-08	8.27846e-07
377.55	8.31765e-07	7.40401e-07	7.93e-08	8.19701e-07
377.56	8.31275e-07	7.49198e-07	7.8e-08	8.27198e-07
377.57	8.2598e-07	7.4508e-07	7.67e-08	8.2178e-07
377.58	8.23922e-07	7.45134e-07	7.54e-08	8.20534e-07
377.59	8.21176e-07	7.40054e-07	7.41e-08	8.14154e-07
377.6	8.20392e-07	7.4262e-07	7.28e-08	8.1542e-07
377.61	8.19902e-07	7.33663e-07	7.1032e-08	8.04695e-07
377.62	8.21373e-07	7.4861e-07	6.9264e-08	8.17874e-07
377.63	8.17059e-07	7.52085e-07	6.7496e-08	8.19581e-07
377.64	8.13824e-07	7.40026e-07	6.5728e-08	8.05754e-07
377.65	8.1598e-07	7.4246e-07	6.396e-08	8.0642e-07
377.66	8.09706e-07	7.43209e-07	6.2192e-08	8.05401e-07
377.67	8.10686e-07	7.35641e-07	6.0424e-08	7.96065e-07
377.68	8.10098e-07	7.3885e-07	5.8656e-08	7.97506e-07
377.69	8.09804e-07	7.49866e-07	5.6888e-08	8.06754e-07
377.7	8.08627e-07	7.5e-07	5.512e-08	8.0512e-07
377.71	8.06863e-07	7.47193e-07	5.4132e-08	8.01325e-07
377.72	8.07647e-07	7.44679e-07	5.3144e-08	7.97823e-07
377.73	8.04118e-07	7.43904e-07	5.2156e-08	7.9606e-07
377.74	8.05686e-07	7.50054e-07	5.1168e-08	8.01222e-07
377.75	8.04804e-07	7.42728e-07	5.018e-08	7.92908e-07
377.76	8.06373e-07	7.54706e-07	4.9192e-08	8.03898e-07
377.77	8.05588e-07	7.51256e-07	4.8204e-08	7.9946e-07
377.78	8.04412e-07	7.39759e-07	4.7216e-08	7.86975e-07
377.79	8.06176e-07	7.66551e-07	4.6228e-08	8.12779e-07
377.8	8.00882e-07	7.44573e-07	4.524e-08	7.89813e-07
377.81	7.99118e-07	7.5131e-07	4.498e-08	7.9629e-07
377.82	8.03922e-07	7.49145e-07	4.472e-08	7.93865e-07
377.83	8.07059e-07	7.52648e-07	4.446e-08	7.97108e-07
377.84	8.02647e-07	7.34305e-07	4.42e-08	7.78505e-07
377.85	8.01961e-07	7.55749e-07	4.394e-08	7.99689e-07
377.86	8.05294e-07	7.4246e-07	4.368e-08	7.8614e-07
377.87	8.04902e-07	7.55134e-07	4.342e-08	7.98554e-07
377.88	8.06471e-07	7.59225e-07	4.316e-08	8.02385e-07
377.89	8.00686e-07	7.37861e-07	4.29e-08	7.80761e-07
377.9	8.02157e-07	7.67139e-07	4.264e-08	8.09779e-07
377.91	8.08922e-07	7.46631e-07	4.2692e-08	7.89323e-07
377.92	8.02157e-07	7.6008e-07	4.2744e-08	8.02824e-07
377.93	8.02647e-07	7.6139e-07	4.2796e-08	8.04186e-07
377.94	8.02451e-07	7.44733e-07	4.2848e-08	7.87581e-07
377.95	8.06765e-07	7.70294e-07	4.29e-08	8.13194e-07
377.96	8.06667e-07	7.46951e-07	4.2952e-08	7.89903e-07
377.97	8.05882e-07	7.49866e-07	4.3004e-08	7.9287e-07
377.98	8.07549e-07	7.79145e-07	4.3056e-08	8.22201e-07
377.99	8.01863e-07	7.69759e-07	4.3108e-08	8.12867e-07
378	8.16029e-07	7.61698e-07	4.316e-08	8.04858e-07
378.01	8.1375e-07	7.65669e-07	4.3446e-08	8.09115e-07
378.02	8.09926e-07	7.73343e-07	4.3732e-08	8.17074e-07
378.03	8.17279e-07	7.70749e-07	4.4018e-08	8.14767e-07
378.04	8.22574e-07	7.62139e-07	4.4304e-08	8.06443e-07
378.05	8.16103e-07	7.66871e-07	4.459e-08	8.11461e-07
378.06	8.17059e-07	7.64759e-07	4.4876e-08	8.09635e-07
378.07	8.18162e-07	7.65535e-07	4.5162e-08	8.10697e-07
378.08	8.16912e-07	7.60775e-07	4.5448e-08	8.06223e-07
378.09	8.17794e-07	7.69064e-07	4.5734e-08	8.14798e-07
378.1	8.15074e-07	7.72754e-07	4.602e-08	8.18774e-07
378.11	8.15294e-07	7.65615e-07	4.6384e-08	8.11999e-07
378.12	8.19706e-07	7.67219e-07	4.6748e-08	8.13967e-07
378.13	8.21471e-07	7.59733e-07	4.7112e-08	8.06844e-07
378.14	8.21912e-07	7.62434e-07	4.7476e-08	8.0991e-07
378.15	8.14338e-07	7.75909e-07	4.784e-08	8.23749e-07
378.16	8.20221e-07	7.69519e-07	4.8204e-08	8.17723e-07
378.17	8.25294e-07	7.72219e-07	4.8568e-08	8.20787e-07
378.18	8.225e-07	7.72648e-07	4.8932e-08	8.2158e-07
378.19	8.24265e-07	7.64385e-07	4.9296e-08	8.13681e-07
378.2	8.24044e-07	7.6647e-07	4.966e-08	8.1613e-07
378.21	8.24559e-07	7.76043e-07	4.9192e-08	8.25235e-07
378.22	8.24412e-07	7.76204e-07	4.8724e-08	8.24928e-07
378.23	8.22941e-07	7.6115e-07	4.8256e-08	8.09406e-07
378.24	8.26397e-07	7.77754e-07	4.7788e-08	8.25542e-07
378.25	8.23529e-07	7.80268e-07	4.732e-08	8.27588e-07
378.26	8.21176e-07	7.66871e-07	4.6852e-08	8.13723e-07
378.27	8.24559e-07	7.74733e-07	4.6384e-08	8.21117e-07
378.28	8.22426e-07	7.76658e-07	4.5916e-08	8.22574e-07
378.29	8.2625e-07	7.6885e-07	4.5448e-08	8.14298e-07
378.3	8.19853e-07	7.7492e-07	4.498e-08	8.199e-07
378.31	8.21838e-07	7.78663e-07	4.4096e-08	8.22759e-07
378.32	8.225e-07	7.74866e-07	4.3212e-08	8.18078e-07
378.33	8.21176e-07	7.79946e-07	4.2328e-08	8.22274e-07
378.34	8.19485e-07	7.83663e-07	4.1444e-08	8.25107e-07
378.35	8.20515e-07	7.79278e-07	4.056e-08	8.19837e-07
378.36	8.2e-07	7.72406e-07	3.9676e-08	8.12082e-07
378.37	8.17059e-07	7.76524e-07	3.8792e-08	8.15316e-07
378.38	8.20882e-07	7.80348e-07	3.7908e-08	8.18255e-07
378.39	8.23309e-07	7.68075e-07	3.7024e-08	8.05099e-07
378.4	8.17868e-07	7.76631e-07	3.614e-08	8.12771e-07
378.41	8.22206e-07	7.79385e-07	3.5594e-08	8.14979e-07
378.42	8.22206e-07	7.78824e-07	3.5048e-08	8.13872e-07
378.43	8.17279e-07	7.8369e-07	3.4502e-08	8.18192e-07
378.44	8.18529e-07	7.81256e-07	3.3956e-08	8.15212e-07
378.45	8.18309e-07	7.73904e-07	3.341e-08	8.07314e-07
378.46	8.18015e-07	7.76096e-07	3.2864e-08	8.0896e-07
378.47	8.2125e-07	7.82406e-07	3.2318e-08	8.14724e-07
378.48	8.19118e-07	7.82941e-07	3.1772e-08	8.14713e-07
378.49	8.18015e-07	7.89465e-07	3.1226e-08	8.20691e-07
378.5	8.20882e-07	7.93021e-07	3.068e-08	8.23701e-07
378.51	8.22426e-07	7.87193e-07	3.0498e-08	8.17691e-07
378.52	8.23088e-07	7.86979e-07	3.0316e-08	8.17295e-07
378.53	8.225e-07	7.93958e-07	3.0134e-08	8.24092e-07
378.54	8.20882e-07	7.99359e-07	2.9952e-08	8.29311e-07
378.55	8.23456e-07	7.91871e-07	2.977e-08	8.21641e-07
378.56	8.21397e-07	7.98556e-07	2.9588e-08	8.28144e-07
378.57	8.19706e-07	8.00268e-07	2.9406e-08	8.29674e-07
378.58	8.23235e-07	7.88716e-07	2.9224e-08	8.1794e-07
378.59	8.23676e-07	8.02166e-07	2.9042e-08	8.31208e-07
378.6	8.24118e-07	7.95909e-07	2.886e-08	8.24769e-07
378.61	8.24853e-07	7.95855e-07	2.8964e-08	8.24819e-07
378.62	8.25368e-07	7.99679e-07	2.9068e-08	8.28747e-07
378.63	8.28676e-07	8.04359e-07	2.9172e-08	8.33531e-07
378.64	8.25882e-07	7.97219e-07	2.9276e-08	8.26495e-07
378.65	8.24118e-07	7.90294e-07	2.938e-08	8.19674e-07
378.66	8.26544e-07	8.03958e-07	2.9484e-08	8.33442e-07
378.67	8.29191e-07	7.95108e-07	2.9588e-08	8.24696e-07
378.68	8.29853e-07	7.90535e-07	2.9692e-08	8.20227e-07
378.69	8.28235e-07	7.9262e-07	2.9796e-08	8.22416e-07
378.7	8.26324e-07	8.01631e-07	2.99e-08	8.31531e-07
378.71	8.26691e-07	7.94331e-07	2.9952e-08	8.24283e-07
378.72	8.31544e-07	7.94465e-07	3.0004e-08	8.24469e-07
378.73	8.29559e-07	8.12059e-07	3.0056e-08	8.42115e-07
378.74	8.28529e-07	7.99064e-07	3.0108e-08	8.29172e-07
378.75	8.26912e-07	8.05589e-07	3.016e-08	8.35749e-07
378.76	8.33676e-07	8.04091e-07	3.0212e-08	8.34303e-07
378.77	8.33235e-07	8.05214e-07	3.0264e-08	8.35478e-07
378.78	8.29118e-07	8.06016e-07	3.0316e-08	8.36332e-07
378.79	8.29118e-07	8.01765e-07	3.0368e-08	8.32133e-07
378.8	8.31176e-07	8.0615e-07	3.042e-08	8.3657e-07
378.81	8.32647e-07	7.95054e-07	3.029e-08	8.25344e-07
378.82	8.34706e-07	8.13235e-07	3.016e-08	8.43395e-07
378.83	8.32426e-07	8.13824e-07	3.003e-08	8.43854e-07
378.84	8.34485e-07	8.10401e-07	2.99e-08	8.40301e-07
378.85	8.35662e-07	8.09278e-07	2.977e-08	8.39047e-07
378.86	8.34779e-07	8.2e-07	2.964e-08	8.4964e-07
378.87	8.35662e-07	8.03263e-07	2.951e-08	8.32772e-07
378.88	8.34485e-07	8.09145e-07	2.938e-08	8.38525e-07
378.89	8.38162e-07	8.17166e-07	2.925e-08	8.46416e-07
378.9	8.34632e-07	8.13984e-07	2.912e-08	8.43104e-07
378.91	8.32721e-07	8.17728e-07	2.899e-08	8.46717e-07
378.92	8.35735e-07	8.25589e-07	2.886e-08	8.54449e-07
378.93	8.38824e-07	8.16819e-07	2.873e-08	8.45549e-07
378.94	8.40294e-07	8.10855e-07	2.86e-08	8.39455e-07
378.95	8.39191e-07	8.22941e-07	2.847e-08	8.51411e-07
378.96	8.39632e-07	8.13181e-07	2.834e-08	8.41521e-07
378.97	8.41397e-07	8.06711e-07	2.821e-08	8.34921e-07
378.98	8.36029e-07	8.20775e-07	2.808e-08	8.48855e-07
378.99	8.39191e-07	8.20695e-07	2.795e-08	8.48645e-07
379	8.41544e-07	8.18663e-07	2.782e-08	8.46483e-07
379.01	8.45588e-07	8.13984e-07	2.7898e-08	8.41882e-07
379.02	8.42965e-07	8.18315e-07	2.7976e-08	8.46291e-07
379.03	8.40048e-07	8.12888e-07	2.8054e-08	8.40942e-07
379.04	8.37424e-07	8.14759e-07	2.8132e-08	8.42891e-07
379.05	8.37154e-07	8.23315e-07	2.821e-08	8.51525e-07
379.06	8.4306e-07	8.25374e-07	2.8288e-08	8.53662e-07
379.07	8.45437e-07	8.29599e-07	2.8366e-08	8.57965e-07
379.08	8.4899e-07	8.27514e-07	2.8444e-08	8.55958e-07
379.09	8.51955e-07	8.24038e-07	2.8522e-08	8.52559e-07
379.1	8.44038e-07	8.19653e-07	2.86e-08	8.48253e-07
379.11	8.44944e-07	8.2893e-07	2.8574e-08	8.57504e-07
379.12	8.45851e-07	8.2861e-07	2.8548e-08	8.57158e-07
379.13	8.52345e-07	8.26871e-07	2.8522e-08	8.55393e-07
379.14	8.52957e-07	8.36604e-07	2.8496e-08	8.651e-07
379.15	8.5004e-07	8.29305e-07	2.847e-08	8.57775e-07
379.16	8.45064e-07	8.23049e-07	2.8444e-08	8.51493e-07
379.17	8.54205e-07	8.2107e-07	2.8418e-08	8.49488e-07
379.18	8.53052e-07	8.31899e-07	2.8392e-08	8.60291e-07
379.19	8.52782e-07	8.29091e-07	2.8366e-08	8.57457e-07
379.2	8.56924e-07	8.31578e-07	2.834e-08	8.59918e-07
379.21	8.60477e-07	8.34038e-07	2.8314e-08	8.62352e-07
379.22	8.56971e-07	8.31284e-07	2.8288e-08	8.59572e-07
379.23	8.57583e-07	8.30936e-07	2.8262e-08	8.59198e-07
379.24	8.5849e-07	8.37005e-07	2.8236e-08	8.65241e-07
379.25	8.59102e-07	8.35669e-07	2.821e-08	8.63879e-07
379.26	8.57949e-07	8.26738e-07	2.8184e-08	8.54922e-07
379.27	8.59444e-07	8.37941e-07	2.8158e-08	8.66099e-07
379.28	8.60056e-07	8.34465e-07	2.8132e-08	8.62597e-07
379.29	8.65374e-07	8.36524e-07	2.8106e-08	8.6463e-07
379.3	8.72456e-07	8.41444e-07	2.808e-08	8.69524e-07
379.31	8.73362e-07	8.4131e-07	2.78668e-08	8.69177e-07
379.32	8.6721e-07	8.39679e-07	2.76536e-08	8.67332e-07
379.33	8.69293e-07	8.35294e-07	2.74404e-08	8.62734e-07
379.34	8.69316e-07	8.43824e-07	2.72272e-08	8.71051e-07
379.35	8.65223e-07	8.47941e-07	2.7014e-08	8.74955e-07
379.36	8.69658e-07	8.41845e-07	2.68008e-08	8.68646e-07
379.37	8.69682e-07	8.51819e-07	2.65876e-08	8.78406e-07
379.38	8.72647e-07	8.50641e-07	2.63744e-08	8.77016e-07
379.39	8.67965e-07	8.47113e-07	2.61612e-08	8.73274e-07
379.4	8.67695e-07	8.4631e-07	2.5948e-08	8.72258e-07
379.41	8.68895e-07	8.46685e-07	2.58336e-08	8.72519e-07
379.42	8.74213e-07	8.44411e-07	2.57192e-08	8.7013e-07
379.43	8.67472e-07	8.46765e-07	2.56048e-08	8.7237e-07
379.44	8.79849e-07	8.51658e-07	2.54904e-08	8.77148e-07
379.45	8.74579e-07	8.48423e-07	2.5376e-08	8.73799e-07
379.46	8.78132e-07	8.4861e-07	2.52616e-08	8.73872e-07
379.47	8.76097e-07	8.49519e-07	2.51472e-08	8.74666e-07
379.48	8.72886e-07	8.45e-07	2.50328e-08	8.70033e-07
379.49	8.74674e-07	8.49706e-07	2.49184e-08	8.74625e-07
379.5	8.7558e-07	8.52166e-07	2.4804e-08	8.7697e-07
379.51	8.81486e-07	8.45723e-07	2.4674e-08	8.70397e-07
379.52	8.80628e-07	8.48878e-07	2.4544e-08	8.73422e-07
379.53	8.79181e-07	8.55241e-07	2.4414e-08	8.79655e-07
379.54	8.71264e-07	8.64974e-07	2.4284e-08	8.89258e-07
379.55	8.7717e-07	8.50803e-07	2.4154e-08	8.74957e-07
379.56	8.7837e-07	8.51551e-07	2.4024e-08	8.75575e-07
379.57	8.81041e-07	8.6123e-07	2.3894e-08	8.85124e-07
379.58	8.74889e-07	8.47139e-07	2.3764e-08	8.70903e-07
379.59	8.78442e-07	8.43958e-07	2.3634e-08	8.67592e-07
379.6	8.86113e-07	8.58984e-07	2.3504e-08	8.82488e-07
379.61	8.84666e-07	8.56524e-07	2.33428e-08	8.79867e-07
379.62	8.79984e-07	8.5492e-07	2.31816e-08	8.78102e-07
379.63	8.78831e-07	8.55855e-07	2.30204e-08	8.78875e-07
379.64	8.86502e-07	8.64733e-07	2.28592e-08	8.87592e-07
379.65	8.85938e-07	8.57166e-07	2.2698e-08	8.79864e-07
379.66	8.87432e-07	8.63476e-07	2.25368e-08	8.86013e-07
379.67	8.90692e-07	8.64305e-07	2.23756e-08	8.86681e-07
379.68	8.85421e-07	8.59411e-07	2.22144e-08	8.81626e-07
379.69	8.88386e-07	8.6508e-07	2.20532e-08	8.87133e-07
379.7	8.89587e-07	8.61979e-07	2.1892e-08	8.83871e-07
379.71	8.90493e-07	8.63235e-07	2.16814e-08	8.84916e-07
379.72	8.88752e-07	8.6647e-07	2.14708e-08	8.87941e-07
379.73	8.89364e-07	8.69706e-07	2.12602e-08	8.90966e-07
379.74	8.95564e-07	8.63824e-07	2.10496e-08	8.84873e-07
379.75	8.96471e-07	8.62166e-07	2.0839e-08	8.83005e-07
379.76	8.86765e-07	8.58503e-07	2.06284e-08	8.79131e-07
379.77	8.83824e-07	8.65803e-07	2.04178e-08	8.8622e-07
379.78	8.87059e-07	8.63958e-07	2.02072e-08	8.84165e-07
379.79	8.87353e-07	8.64465e-07	1.99966e-08	8.84462e-07
379.8	8.90882e-07	8.69278e-07	1.9786e-08	8.89064e-07
379.81	8.94412e-07	8.57113e-07	1.95338e-08	8.76646e-07
379.82	8.93824e-07	8.6353e-07	1.92816e-08	8.82812e-07
379.83	8.9e-07	8.66631e-07	1.90294e-08	8.85661e-07
379.84	8.87059e-07	8.55989e-07	1.87772e-08	8.74766e-07
379.85	8.91471e-07	8.6508e-07	1.8525e-08	8.83605e-07
379.86	8.92941e-07	8.70641e-07	1.82728e-08	8.88914e-07
379.87	8.95588e-07	8.64439e-07	1.80206e-08	8.82459e-07
379.88	8.88235e-07	8.59759e-07	1.77684e-08	8.77527e-07
379.89	8.89706e-07	8.72968e-07	1.75162e-08	8.90484e-07
379.9	8.96765e-07	8.71418e-07	1.7264e-08	8.88682e-07
379.91	8.99412e-07	8.7008e-07	1.71132e-08	8.87193e-07
379.92	8.95e-07	8.71631e-07	1.69624e-08	8.88594e-07
379.93	8.97941e-07	8.70829e-07	1.68116e-08	8.8764e-07
379.94	8.94412e-07	8.6516e-07	1.66608e-08	8.81821e-07
379.95	8.97059e-07	8.67406e-07	1.651e-08	8.83916e-07
379.96	8.93529e-07	8.72406e-07	1.63592e-08	8.88765e-07
379.97	8.88235e-07	8.69813e-07	1.62084e-08	8.86021e-07
379.98	8.95e-07	8.75348e-07	1.60576e-08	8.91405e-07
379.99	8.97353e-07	8.86899e-07	1.59068e-08	9.02806e-07
380	8.95e-07	8.73744e-07	1.5756e-08	8.895e-07
380.01	8.92647e-07	8.74573e-07	1.56598e-08	8.90232e-07
380.02	8.93529e-07	8.8131e-07	1.55636e-08	8.96874e-07
380.03	8.97059e-07	8.70428e-07	1.54674e-08	8.85895e-07
380.04	8.99412e-07	8.71096e-07	1.53712e-08	8.86467e-07
380.05	8.98824e-07	8.76123e-07	1.5275e-08	8.91398e-07
380.06	9.01176e-07	8.80669e-07	1.51788e-08	8.95848e-07
380.07	9.02353e-07	8.78209e-07	1.50826e-08	8.93291e-07
380.08	9.02353e-07	8.75855e-07	1.49864e-08	8.90841e-07
380.09	8.97941e-07	8.79599e-07	1.48902e-08	8.94489e-07
380.1	8.97059e-07	8.64626e-07	1.4794e-08	8.7942e-07
380.11	8.92647e-07	8.80723e-07	1.47212e-08	8.95444e-07
380.12	9.00294e-07	8.75723e-07	1.46484e-08	8.90371e-07
380.13	8.98235e-07	8.68049e-07	1.45756e-08	8.82624e-07
380.14	8.93824e-07	8.77139e-07	1.45028e-08	8.91642e-07
380.15	9.01765e-07	8.83289e-07	1.443e-08	8.97719e-07
380.16	8.96471e-07	8.7893e-07	1.43572e-08	8.93287e-07
380.17	8.96765e-07	8.73129e-07	1.42844e-08	8.87413e-07
380.18	8.93824e-07	8.8238e-07	1.42116e-08	8.96592e-07
380.19	8.97941e-07	8.71043e-07	1.41388e-08	8.85181e-07
380.2	8.99706e-07	8.74145e-07	1.4066e-08	8.88211e-07
380.21	8.99706e-07	8.71578e-07	1.404e-08	8.85618e-07
380.22	9.02353e-07	8.75615e-07	1.4014e-08	8.89629e-07
380.23	9.02941e-07	8.78129e-07	1.3988e-08	8.92117e-07
380.24	9.00588e-07	8.77915e-07	1.3962e-08	8.91877e-07
380.25	8.97059e-07	8.84706e-07	1.3936e-08	8.98642e-07
380.26	8.95588e-07	8.7853e-07	1.391e-08	8.9244e-07
380.27	8.93235e-07	8.7615e-07	1.3884e-08	8.90034e-07
380.28	8.97059e-07	8.7869e-07	1.3858e-08	8.92548e-07
380.29	9.00588e-07	8.74706e-07	1.3832e-08	8.88538e-07
380.3	9.00294e-07	8.74225e-07	1.3806e-08	8.88031e-07
380.31	9.01176e-07	8.82754e-07	1.37254e-08	8.96479e-07
380.32	8.99118e-07	8.80641e-07	1.36448e-08	8.94286e-07
380.33	9.00588e-07	8.80428e-07	1.35642e-08	8.93992e-07
380.34	8.97353e-07	8.81845e-07	1.34836e-08	8.95329e-07
380.35	8.94706e-07	8.77915e-07	1.3403e-08	8.91318e-07
380.36	8.97353e-07	8.75749e-07	1.33224e-08	8.89071e-07
380.37	9.03235e-07	8.78049e-07	1.32418e-08	8.91291e-07
380.38	9.00294e-07	8.84305e-07	1.31612e-08	8.97466e-07
380.39	9.04118e-07	8.71043e-07	1.30806e-08	8.84123e-07
380.4	8.97647e-07	8.71871e-07	1.3e-08	8.84871e-07
380.41	8.97353e-07	8.8377e-07	1.28934e-08	8.96663e-07
380.42	9.01176e-07	8.83129e-07	1.27868e-08	8.95916e-07
380.43	8.97647e-07	8.7762e-07	1.26802e-08	8.903e-07
380.44	9.00588e-07	8.77193e-07	1.25736e-08	8.89766e-07
380.45	9e-07	8.82941e-07	1.2467e-08	8.95408e-07
380.46	8.98824e-07	8.727e-07	1.23604e-08	8.8506e-07
380.47	8.95e-07	8.75641e-07	1.22538e-08	8.87895e-07
380.48	8.98824e-07	8.79519e-07	1.21472e-08	8.91666e-07
380.49	8.93529e-07	8.7147e-07	1.20406e-08	8.83511e-07
380.5	8.97941e-07	8.79011e-07	1.1934e-08	8.90945e-07
380.51	9.00294e-07	8.77941e-07	1.18508e-08	8.89792e-07
380.52	8.93824e-07	8.7492e-07	1.17676e-08	8.86688e-07
380.53	8.96471e-07	8.80054e-07	1.16844e-08	8.91738e-07
380.54	8.99706e-07	8.84653e-07	1.16012e-08	8.96254e-07
380.55	8.96176e-07	8.74331e-07	1.1518e-08	8.85849e-07
380.56	8.98529e-07	8.73476e-07	1.14348e-08	8.84911e-07
380.57	8.96471e-07	8.78315e-07	1.13516e-08	8.89667e-07
380.58	8.89706e-07	8.77834e-07	1.12684e-08	8.89102e-07
380.59	8.93529e-07	8.76123e-07	1.11852e-08	8.87308e-07
380.6	8.95294e-07	8.79733e-07	1.1102e-08	8.90835e-07
380.61	8.94706e-07	8.84679e-07	1.10448e-08	8.95724e-07
380.62	8.96765e-07	8.79573e-07	1.09876e-08	8.9056e-07
380.63	9.02647e-07	8.73343e-07	1.09304e-08	8.84273e-07
380.64	9.03235e-07	8.80428e-07	1.08732e-08	8.91301e-07
380.65	8.95294e-07	8.77594e-07	1.0816e-08	8.8841e-07
380.66	8.93529e-07	8.73878e-07	1.07588e-08	8.84636e-07
380.67	8.90294e-07	8.77941e-07	1.07016e-08	8.88643e-07
380.68	8.94118e-07	8.78449e-07	1.06444e-08	8.89093e-07
380.69	8.93529e-07	8.72273e-07	1.05872e-08	8.8286e-07
380.7	8.93529e-07	8.81096e-07	1.053e-08	8.91626e-07
380.71	8.90294e-07	8.79626e-07	1.04676e-08	8.90094e-07
380.72	8.97647e-07	8.76256e-07	1.04052e-08	8.86661e-07
380.73	8.92941e-07	8.78021e-07	1.03428e-08	8.88364e-07
380.74	8.95e-07	8.78209e-07	1.02804e-08	8.88489e-07
380.75	8.89706e-07	8.70481e-07	1.0218e-08	8.80699e-07
380.76	8.86765e-07	8.7246e-07	1.01556e-08	8.82616e-07
380.77	8.88235e-07	8.79118e-07	1.00932e-08	8.89211e-07
380.78	8.9e-07	8.81738e-07	1.00308e-08	8.91768e-07
380.79	8.94412e-07	8.78663e-07	9.9684e-09	8.88631e-07
380.8	8.90294e-07	8.78556e-07	9.906e-09	8.88462e-07
380.81	8.87059e-07	8.77139e-07	9.8644e-09	8.87003e-07
380.82	8.89118e-07	8.75108e-07	9.8228e-09	8.8493e-07
380.83	8.90882e-07	8.72273e-07	9.7812e-09	8.82054e-07
380.84	8.93824e-07	8.72406e-07	9.7396e-09	8.82146e-07
380.85	8.89118e-07	8.70268e-07	9.698e-09	8.79966e-07
380.86	8.93824e-07	8.68263e-07	9.6564e-09	8.77919e-07
380.87	8.88824e-07	8.78181e-07	9.6148e-09	8.87796e-07
380.88	8.86765e-07	8.70936e-07	9.5732e-09	8.80509e-07
380.89	8.88235e-07	8.6607e-07	9.5316e-09	8.75602e-07
380.9	8.85882e-07	8.67888e-07	9.49e-09	8.77378e-07
380.91	8.9e-07	8.67246e-07	9.4484e-09	8.76695e-07
380.92	8.89118e-07	8.66498e-07	9.4068e-09	8.75904e-07
380.93	8.89706e-07	8.6853e-07	9.3652e-09	8.77895e-07
380.94	8.85882e-07	8.66123e-07	9.3236e-09	8.75446e-07
380.95	8.85882e-07	8.63663e-07	9.282e-09	8.72945e-07
380.96	8.79118e-07	8.70481e-07	9.2404e-09	8.79722e-07
380.97	8.83235e-07	8.7016e-07	9.1988e-09	8.79359e-07
380.98	8.85588e-07	8.677e-07	9.1572e-09	8.76857e-07
380.99	8.88235e-07	8.69251e-07	9.1156e-09	8.78367e-07
381	8.9e-07	8.7123e-07	9.074e-09	8.80304e-07
381.01	8.83235e-07	8.70561e-07	9.0818e-09	8.79643e-07
381.02	8.84706e-07	8.73289e-07	9.0896e-09	8.82378e-07
381.03	8.86176e-07	8.6262e-07	9.0974e-09	8.71717e-07
381.04	8.87353e-07	8.64545e-07	9.1052e-09	8.7365e-07
381.05	8.85294e-07	8.63904e-07	9.113e-09	8.73017e-07
381.06	8.88529e-07	8.70508e-07	9.1208e-09	8.79628e-07
381.07	8.85e-07	8.63155e-07	9.1286e-09	8.72284e-07
381.08	8.79118e-07	8.62326e-07	9.1364e-09	8.71463e-07
381.09	8.82353e-07	8.69519e-07	9.1442e-09	8.78663e-07
381.1	8.81176e-07	8.63984e-07	9.152e-09	8.73136e-07
381.11	8.81471e-07	8.66899e-07	9.1702e-09	8.76069e-07
381.12	8.83824e-07	8.67781e-07	9.1884e-09	8.7697e-07
381.13	8.84412e-07	8.63556e-07	9.2066e-09	8.72763e-07
381.14	8.82941e-07	8.60054e-07	9.2248e-09	8.69279e-07
381.15	8.84706e-07	8.57861e-07	9.243e-09	8.67104e-07
381.16	8.84706e-07	8.5869e-07	9.2612e-09	8.67951e-07
381.17	8.82059e-07	8.62085e-07	9.2794e-09	8.71364e-07
381.18	8.75e-07	8.55481e-07	9.2976e-09	8.64779e-07
381.19	8.75882e-07	8.60749e-07	9.3158e-09	8.70065e-07
381.2	8.77353e-07	8.57033e-07	9.334e-09	8.66367e-07
381.21	8.72059e-07	8.55589e-07	9.4224e-09	8.65011e-07
381.22	8.75882e-07	8.54118e-07	9.5108e-09	8.63628e-07
381.23	8.80882e-07	8.57273e-07	9.5992e-09	8.66872e-07
381.24	8.76765e-07	8.55535e-07	9.6876e-09	8.65223e-07
381.25	8.72353e-07	8.5369e-07	9.776e-09	8.63466e-07
381.26	8.74118e-07	8.52594e-07	9.8644e-09	8.62458e-07
381.27	8.70882e-07	8.46925e-07	9.9528e-09	8.56878e-07
381.28	8.71765e-07	8.53209e-07	1.00412e-08	8.6325e-07
381.29	8.65e-07	8.5631e-07	1.01296e-08	8.6644e-07
381.3	8.66176e-07	8.50589e-07	1.0218e-08	8.60807e-07
381.31	8.65882e-07	8.49011e-07	1.02024e-08	8.59214e-07
381.32	8.67059e-07	8.53021e-07	1.01868e-08	8.63208e-07
381.33	8.64706e-07	8.49786e-07	1.01712e-08	8.59957e-07
381.34	8.68529e-07	8.51765e-07	1.01556e-08	8.61921e-07
381.35	8.67647e-07	8.48796e-07	1.014e-08	8.58936e-07
381.36	8.66471e-07	8.49091e-07	1.01244e-08	8.59216e-07
381.37	8.69706e-07	8.41951e-07	1.01088e-08	8.5206e-07
381.38	8.64412e-07	8.45909e-07	1.00932e-08	8.56002e-07
381.39	8.63824e-07	8.48476e-07	1.00776e-08	8.58554e-07
381.4	8.62647e-07	8.46176e-07	1.0062e-08	8.56238e-07
381.41	8.65294e-07	8.45855e-07	9.958e-09	8.55813e-07
381.42	8.67941e-07	8.53904e-07	9.854e-09	8.63758e-07
381.43	8.60588e-07	8.45695e-07	9.75e-09	8.55445e-07
381.44	8.64706e-07	8.45535e-07	9.646e-09	8.55181e-07
381.45	8.61765e-07	8.45481e-07	9.542e-09	8.55023e-07
381.46	8.62941e-07	8.45026e-07	9.438e-09	8.54464e-07
381.47	8.64118e-07	8.38021e-07	9.334e-09	8.47355e-07
381.48	8.62647e-07	8.41551e-07	9.23e-09	8.50781e-07
381.49	8.58824e-07	8.42995e-07	9.126e-09	8.52121e-07
381.5	8.56471e-07	8.33503e-07	9.022e-09	8.42525e-07
381.51	8.58235e-07	8.34278e-07	8.9648e-09	8.43242e-07
381.52	8.56471e-07	8.40321e-07	8.9076e-09	8.49229e-07
381.53	8.55294e-07	8.3615e-07	8.8504e-09	8.45e-07
381.54	8.57059e-07	8.33101e-07	8.7932e-09	8.41894e-07
381.55	8.54118e-07	8.32166e-07	8.736e-09	8.40902e-07
381.56	8.56471e-07	8.33315e-07	8.6788e-09	8.41994e-07
381.57	8.53529e-07	8.25428e-07	8.6216e-09	8.34049e-07
381.58	8.51765e-07	8.32005e-07	8.5644e-09	8.40569e-07
381.59	8.5e-07	8.30508e-07	8.5072e-09	8.39015e-07
381.6	8.50588e-07	8.223e-07	8.45e-09	8.3075e-07
381.61	8.47647e-07	8.30749e-07	8.4292e-09	8.39178e-07
381.62	8.48235e-07	8.28181e-07	8.4084e-09	8.3659e-07
381.63	8.46471e-07	8.29278e-07	8.3876e-09	8.37665e-07
381.64	8.5e-07	8.28049e-07	8.3668e-09	8.36416e-07
381.65	8.47941e-07	8.35e-07	8.346e-09	8.43346e-07
381.66	8.43529e-07	8.34545e-07	8.3252e-09	8.4287e-07
381.67	8.42941e-07	8.22728e-07	8.3044e-09	8.31032e-07
381.68	8.48235e-07	8.28583e-07	8.2836e-09	8.36866e-07
381.69	8.52059e-07	8.29573e-07	8.2628e-09	8.37835e-07
381.7	8.42647e-07	8.2254e-07	8.242e-09	8.30782e-07
381.71	8.40588e-07	8.20214e-07	8.2238e-09	8.28438e-07
381.72	8.45294e-07	8.22674e-07	8.2056e-09	8.30879e-07
381.73	8.42941e-07	8.23984e-07	8.1874e-09	8.32171e-07
381.74	8.37353e-07	8.24866e-07	8.1692e-09	8.33035e-07
381.75	8.37353e-07	8.21631e-07	8.151e-09	8.29782e-07
381.76	8.39118e-07	8.18235e-07	8.1328e-09	8.26368e-07
381.77	8.37059e-07	8.1647e-07	8.1146e-09	8.24585e-07
381.78	8.39706e-07	8.19626e-07	8.0964e-09	8.27723e-07
381.79	8.35e-07	8.18209e-07	8.0782e-09	8.26287e-07
381.8	8.38235e-07	8.10963e-07	8.06e-09	8.19023e-07
381.81	8.32647e-07	8.12139e-07	8.0392e-09	8.20178e-07
381.82	8.30588e-07	8.11738e-07	8.0184e-09	8.19756e-07
381.83	8.33235e-07	8.04439e-07	7.9976e-09	8.12436e-07
381.84	8.30294e-07	8.09385e-07	7.9768e-09	8.17362e-07
381.85	8.30294e-07	8.12326e-07	7.956e-09	8.20282e-07
381.86	8.27647e-07	8.14545e-07	7.9352e-09	8.2248e-07
381.87	8.3e-07	8.08824e-07	7.9144e-09	8.16738e-07
381.88	8.30294e-07	8.08984e-07	7.8936e-09	8.16877e-07
381.89	8.26765e-07	8.05188e-07	7.8728e-09	8.1306e-07
381.9	8.25294e-07	8.01256e-07	7.852e-09	8.09108e-07
381.91	8.30294e-07	8.09225e-07	7.8936e-09	8.17119e-07
381.92	8.31176e-07	7.9877e-07	7.9352e-09	8.06705e-07
381.93	8.29118e-07	7.95134e-07	7.9768e-09	8.03111e-07
381.94	8.26471e-07	7.99893e-07	8.0184e-09	8.07911e-07
381.95	8.23235e-07	7.98716e-07	8.06e-09	8.06776e-07
381.96	8.20294e-07	8.06016e-07	8.1016e-09	8.14118e-07
381.97	8.21765e-07	8.01951e-07	8.1432e-09	8.10094e-07
381.98	8.25e-07	8.02273e-07	8.1848e-09	8.10457e-07
381.99	8.22941e-07	7.99706e-07	8.2264e-09	8.07933e-07
382	8.25e-07	8.03181e-07	8.268e-09	8.11449e-07
382.01	8.24706e-07	8.06176e-07	8.2446e-09	8.14421e-07
382.02	8.17059e-07	7.99064e-07	8.2212e-09	8.07285e-07
382.03	8.2e-07	7.9369e-07	8.1978e-09	8.01888e-07
382.04	8.22647e-07	7.98556e-07	8.1744e-09	8.06731e-07
382.05	8.22059e-07	7.92353e-07	8.151e-09	8.00504e-07
382.06	8.17353e-07	7.89946e-07	8.1276e-09	7.98074e-07
382.07	8.16471e-07	7.92674e-07	8.1042e-09	8.00778e-07
382.08	8.10882e-07	7.97033e-07	8.0808e-09	8.05113e-07
382.09	8.16471e-07	7.9115e-07	8.0574e-09	7.99207e-07
382.1	8.15e-07	7.94439e-07	8.034e-09	8.02473e-07
382.11	8.15e-07	7.9016e-07	8.0054e-09	7.98165e-07
382.12	8.12941e-07	7.80989e-07	7.9768e-09	7.88966e-07
382.13	8.09118e-07	7.88289e-07	7.9482e-09	7.96237e-07
382.14	8.07059e-07	7.8147e-07	7.9196e-09	7.8939e-07
382.15	8.14118e-07	7.80481e-07	7.891e-09	7.88372e-07
382.16	8.06176e-07	7.83556e-07	7.8624e-09	7.91419e-07
382.17	8.1e-07	7.78796e-07	7.8338e-09	7.8663e-07
382.18	8.03824e-07	7.77915e-07	7.8052e-09	7.8572e-07
382.19	8.05588e-07	7.7762e-07	7.7766e-09	7.85397e-07
382.2	7.97941e-07	7.77406e-07	7.748e-09	7.85154e-07
382.21	7.99118e-07	7.83904e-07	7.7064e-09	7.9161e-07
382.22	8.00588e-07	7.78476e-07	7.6648e-09	7.86141e-07
382.23	8.01471e-07	7.82941e-07	7.6232e-09	7.90564e-07
382.24	8.03529e-07	7.82808e-07	7.5816e-09	7.90389e-07
382.25	8.00882e-07	7.71925e-07	7.54e-09	7.79465e-07
382.26	7.97353e-07	7.70054e-07	7.4984e-09	7.77552e-07
382.27	7.95588e-07	7.76043e-07	7.4568e-09	7.83499e-07
382.28	8.02353e-07	7.71204e-07	7.4152e-09	7.78619e-07
382.29	7.94706e-07	7.6631e-07	7.3736e-09	7.73684e-07
382.3	7.93529e-07	7.71951e-07	7.332e-09	7.79283e-07
382.31	7.91176e-07	7.79759e-07	7.2956e-09	7.87054e-07
382.32	7.94706e-07	7.6853e-07	7.2592e-09	7.75789e-07
382.33	7.95e-07	7.74706e-07	7.2228e-09	7.81929e-07
382.34	7.95588e-07	7.79439e-07	7.1864e-09	7.86625e-07
382.35	7.90588e-07	7.67728e-07	7.15e-09	7.74878e-07
382.36	7.93529e-07	7.70963e-07	7.1136e-09	7.78076e-07
382.37	7.92059e-07	7.75775e-07	7.0772e-09	7.82852e-07
382.38	7.87353e-07	7.66364e-07	7.0408e-09	7.73405e-07
382.39	7.85294e-07	7.62594e-07	7.0044e-09	7.69598e-07
382.4	7.86176e-07	7.66043e-07	6.968e-09	7.73011e-07
382.41	7.86471e-07	7.63984e-07	6.942e-09	7.70926e-07
382.42	7.86471e-07	7.56979e-07	6.916e-09	7.63895e-07
382.43	7.85e-07	7.61791e-07	6.89e-09	7.68681e-07
382.44	7.82059e-07	7.61631e-07	6.864e-09	7.68495e-07
382.45	7.87647e-07	7.59038e-07	6.838e-09	7.65876e-07
382.46	7.83824e-07	7.56176e-07	6.812e-09	7.62988e-07
382.47	7.85294e-07	7.61845e-07	6.786e-09	7.68631e-07
382.48	7.83824e-07	7.573e-07	6.76e-09	7.6406e-07
382.49	7.85e-07	7.53155e-07	6.734e-09	7.59889e-07
382.5	7.83824e-07	7.54573e-07	6.708e-09	7.61281e-07
382.51	7.8e-07	7.52139e-07	6.7028e-09	7.58842e-07
382.52	7.77647e-07	7.45883e-07	6.6976e-09	7.5258e-07
382.53	7.75294e-07	7.44225e-07	6.6924e-09	7.50917e-07
382.54	7.78529e-07	7.49679e-07	6.6872e-09	7.56366e-07
382.55	7.75588e-07	7.43984e-07	6.682e-09	7.50666e-07
382.56	7.72647e-07	7.45348e-07	6.6768e-09	7.52024e-07
382.57	7.73529e-07	7.49545e-07	6.6716e-09	7.56217e-07
382.58	7.75882e-07	7.40561e-07	6.6664e-09	7.47228e-07
382.59	7.72353e-07	7.4238e-07	6.6612e-09	7.49041e-07
382.6	7.75e-07	7.52326e-07	6.656e-09	7.58982e-07
382.61	7.77941e-07	7.43796e-07	6.643e-09	7.50439e-07
382.62	7.72059e-07	7.4131e-07	6.63e-09	7.4794e-07
382.63	7.71471e-07	7.3754e-07	6.617e-09	7.44157e-07
382.64	7.67941e-07	7.43021e-07	6.604e-09	7.49625e-07
382.65	7.66176e-07	7.4123e-07	6.591e-09	7.47821e-07
382.66	7.63529e-07	7.39171e-07	6.578e-09	7.45749e-07
382.67	7.61471e-07	7.39305e-07	6.565e-09	7.4587e-07
382.68	7.62353e-07	7.41604e-07	6.552e-09	7.48156e-07
382.69	7.64118e-07	7.41444e-07	6.539e-09	7.47983e-07
382.7	7.58235e-07	7.48663e-07	6.526e-09	7.55189e-07
382.71	7.62353e-07	7.37915e-07	6.5234e-09	7.44438e-07
382.72	7.58529e-07	7.39038e-07	6.5208e-09	7.45558e-07
382.73	7.57647e-07	7.32648e-07	6.5182e-09	7.39166e-07
382.74	7.58235e-07	7.31979e-07	6.5156e-09	7.38494e-07
382.75	7.56176e-07	7.27166e-07	6.513e-09	7.33679e-07
382.76	7.54118e-07	7.33049e-07	6.5104e-09	7.39559e-07
382.77	7.58824e-07	7.25963e-07	6.5078e-09	7.3247e-07
382.78	7.55294e-07	7.22193e-07	6.5052e-09	7.28698e-07
382.79	7.53529e-07	7.2746e-07	6.5026e-09	7.33963e-07
382.8	7.55588e-07	7.35241e-07	6.5e-09	7.41741e-07
382.81	7.55294e-07	7.25054e-07	6.5e-09	7.31554e-07
382.82	7.51176e-07	7.27246e-07	6.5e-09	7.33746e-07
382.83	7.5e-07	7.29064e-07	6.5e-09	7.35564e-07
382.84	7.50588e-07	7.2385e-07	6.5e-09	7.3035e-07
382.85	7.53529e-07	7.25723e-07	6.5e-09	7.32223e-07
382.86	7.47941e-07	7.27033e-07	6.5e-09	7.33533e-07
382.87	7.48235e-07	7.23101e-07	6.5e-09	7.29601e-07
382.88	7.45e-07	7.12808e-07	6.5e-09	7.19308e-07
382.89	7.52647e-07	7.14893e-07	6.5e-09	7.21393e-07
382.9	7.51471e-07	7.21176e-07	6.5e-09	7.27676e-07
382.91	7.48529e-07	7.11871e-07	6.5026e-09	7.18374e-07
382.92	7.47647e-07	7.16096e-07	6.5052e-09	7.22601e-07
382.93	7.45e-07	7.16765e-07	6.5078e-09	7.23273e-07
382.94	7.40882e-07	7.12968e-07	6.5104e-09	7.19478e-07
382.95	7.42059e-07	7.08904e-07	6.513e-09	7.15417e-07
382.96	7.41471e-07	7.1131e-07	6.5156e-09	7.17826e-07
[truncated: 1,104 more rows]

## Sheet: Fig.3
Fig. 3 data
Wavelength (nm)	Absorption coefficient (α) cm-1
	Isoprene ozonolysis	CH2OO + MACR reference	Isoprene ozonolysis + SO2	SO2 + MACR reference
363	1.26412e-06	1.2802e-06	4.00735e-07	4.14091e-07
363.01	1.25676e-06	1.24803e-06	4.21618e-07	4.19521e-07
363.02	1.26059e-06	1.25687e-06	4.04118e-07	4.07983e-07
363.03	1.28059e-06	1.26173e-06	3.71471e-07	3.85532e-07
363.04	1.26235e-06	1.25774e-06	3.72794e-07	3.47343e-07
363.05	1.25441e-06	1.291e-06	3.77794e-07	3.46662e-07
363.06	1.25588e-06	1.24017e-06	3.98676e-07	3.73907e-07
363.07	1.27147e-06	1.26813e-06	3.725e-07	3.77804e-07
363.08	1.25353e-06	1.25564e-06	3.62059e-07	3.44299e-07
363.09	1.28265e-06	1.26566e-06	3.65441e-07	3.26893e-07
363.1	1.27471e-06	1.26632e-06	3.59118e-07	3.18483e-07
363.11	1.27529e-06	1.25435e-06	3.61618e-07	3.33767e-07
363.12	1.27765e-06	1.27366e-06	3.775e-07	3.68921e-07
363.13	1.26941e-06	1.26224e-06	4.12059e-07	3.85652e-07
363.14	1.27912e-06	1.27452e-06	3.71029e-07	3.47061e-07
363.15	1.28324e-06	1.24113e-06	4.03235e-07	3.53779e-07
363.16	1.24941e-06	1.29253e-06	3.7e-07	4.13294e-07
363.17	1.28618e-06	1.25256e-06	4.94118e-07	4.61867e-07
363.18	1.26647e-06	1.27114e-06	4.28088e-07	4.5151e-07
363.19	1.26882e-06	1.2781e-06	4.27794e-07	4.34101e-07
363.2	1.27324e-06	1.24431e-06	4.46618e-07	4.33117e-07
363.21	1.26941e-06	1.28697e-06	4.25294e-07	4.44537e-07
363.22	1.27235e-06	1.25768e-06	4.13676e-07	4.55721e-07
363.23	1.28588e-06	1.25489e-06	4.96618e-07	4.6337e-07
363.24	1.27647e-06	1.28047e-06	4.19853e-07	4.34897e-07
363.25	1.27588e-06	1.24714e-06	4.19265e-07	4.15299e-07
363.26	1.27324e-06	1.25087e-06	4.07353e-07	4.1382e-07
363.27	1.27706e-06	1.28065e-06	4.04118e-07	4.07103e-07
363.28	1.25412e-06	1.25839e-06	4.12353e-07	3.88084e-07
363.29	1.27147e-06	1.25367e-06	3.89118e-07	3.95533e-07
363.3	1.26176e-06	1.28781e-06	4.32941e-07	3.98476e-07
363.31	1.26176e-06	1.25372e-06	3.81176e-07	3.92107e-07
363.32	1.24735e-06	1.28271e-06	3.68676e-07	3.93905e-07
363.33	1.26647e-06	1.25416e-06	4.26471e-07	3.86581e-07
363.34	1.27559e-06	1.28187e-06	3.93382e-07	4.0121e-07
363.35	1.27706e-06	1.25918e-06	3.99706e-07	4.10363e-07
363.36	1.26324e-06	1.26916e-06	3.88529e-07	3.99568e-07
363.37	1.25294e-06	1.24978e-06	3.90294e-07	3.7769e-07
363.38	1.25559e-06	1.27998e-06	4.02059e-07	4.00975e-07
363.39	1.27912e-06	1.24081e-06	4.04559e-07	4.06972e-07
363.4	1.26059e-06	1.29026e-06	4.42647e-07	4.03526e-07
363.41	1.26088e-06	1.24251e-06	4.07353e-07	4.01109e-07
363.42	1.27647e-06	1.28596e-06	3.98529e-07	3.98203e-07
363.43	1.25559e-06	1.23829e-06	3.58529e-07	3.84377e-07
363.44	1.25676e-06	1.27706e-06	4.10588e-07	3.98433e-07
363.45	1.26676e-06	1.2576e-06	4.08824e-07	4.06588e-07
363.46	1.27588e-06	1.23782e-06	3.94853e-07	3.83971e-07
363.47	1.26794e-06	1.27814e-06	3.72794e-07	3.87254e-07
363.48	1.27382e-06	1.24199e-06	4.29853e-07	4.14128e-07
363.49	1.25853e-06	1.29676e-06	4.41765e-07	4.19672e-07
363.5	1.27559e-06	1.24537e-06	3.47794e-07	3.90901e-07
363.51	1.27824e-06	1.29414e-06	4.08824e-07	3.8838e-07
363.52	1.26765e-06	1.25366e-06	3.57794e-07	3.84712e-07
363.53	1.24824e-06	1.2662e-06	3.78971e-07	3.75556e-07
363.54	1.27647e-06	1.29906e-06	3.72794e-07	3.79883e-07
363.55	1.25118e-06	1.24596e-06	3.88529e-07	3.99088e-07
363.56	1.26853e-06	1.28099e-06	4.13529e-07	3.83874e-07
363.57	1.27765e-06	1.28462e-06	3.85e-07	3.72629e-07
363.58	1.26029e-06	1.22971e-06	4.11324e-07	3.85927e-07
363.59	1.26765e-06	1.29198e-06	3.89265e-07	4.01242e-07
363.6	1.26353e-06	1.24701e-06	3.6e-07	3.71999e-07
363.61	1.27118e-06	1.27647e-06	3.775e-07	3.67658e-07
363.62	1.27794e-06	1.27049e-06	3.80441e-07	3.73091e-07
363.63	1.25059e-06	1.26078e-06	3.92059e-07	3.7864e-07
363.64	1.26971e-06	1.29891e-06	3.99853e-07	3.85931e-07
363.65	1.255e-06	1.25688e-06	3.76912e-07	3.7639e-07
363.66	1.27118e-06	1.26229e-06	3.74118e-07	3.44013e-07
363.67	1.28088e-06	1.29999e-06	3.69265e-07	3.50403e-07
363.68	1.26794e-06	1.2443e-06	3.49706e-07	3.60977e-07
363.69	1.27471e-06	1.2697e-06	3.72059e-07	3.50224e-07
363.7	1.25765e-06	1.29532e-06	3.60441e-07	3.40533e-07
363.71	1.26647e-06	1.24681e-06	3.21765e-07	3.53987e-07
363.72	1.24706e-06	1.29601e-06	3.62206e-07	3.62071e-07
363.73	1.26088e-06	1.23502e-06	3.36765e-07	3.46589e-07
363.74	1.26206e-06	1.28408e-06	3.56618e-07	3.4347e-07
363.75	1.26765e-06	1.2547e-06	3.20882e-07	3.3384e-07
363.76	1.25676e-06	1.27095e-06	3.18971e-07	3.23537e-07
363.77	1.26824e-06	1.26301e-06	3.50882e-07	3.25024e-07
363.78	1.27471e-06	1.26352e-06	3.26471e-07	3.40358e-07
363.79	1.26676e-06	1.27593e-06	3.61471e-07	3.41018e-07
363.8	1.275e-06	1.28368e-06	3.32206e-07	3.24872e-07
363.81	1.27206e-06	1.24346e-06	3.04853e-07	3.18428e-07
363.82	1.27294e-06	1.2982e-06	3.27941e-07	3.26289e-07
363.83	1.25324e-06	1.26595e-06	3.175e-07	3.18818e-07
363.84	1.26706e-06	1.256e-06	3.11324e-07	3.09148e-07
363.85	1.26559e-06	1.27426e-06	3.40735e-07	3.2449e-07
363.86	1.26441e-06	1.24247e-06	3.63235e-07	3.23912e-07
363.87	1.26529e-06	1.28025e-06	3.10294e-07	3.06016e-07
363.88	1.27794e-06	1.24972e-06	3.26324e-07	2.86004e-07
363.89	1.26941e-06	1.29351e-06	2.95e-07	2.93374e-07
363.9	1.27676e-06	1.24062e-06	3.02794e-07	2.9713e-07
363.91	1.27324e-06	1.29993e-06	3.21765e-07	3.0922e-07
363.92	1.27176e-06	1.2544e-06	3.13235e-07	3.15076e-07
363.93	1.25176e-06	1.28253e-06	3.225e-07	3.03519e-07
363.94	1.27059e-06	1.28158e-06	3.03529e-07	2.81903e-07
363.95	1.28059e-06	1.25618e-06	2.78676e-07	2.73251e-07
363.96	1.26235e-06	1.27982e-06	3.02794e-07	2.78093e-07
363.97	1.26765e-06	1.25303e-06	3.05441e-07	2.75902e-07
363.98	1.27e-06	1.28801e-06	2.86471e-07	2.78862e-07
363.99	1.26294e-06	1.24807e-06	3.05294e-07	2.82863e-07
364	1.25294e-06	1.28109e-06	2.92206e-07	2.84273e-07
364.01	1.27118e-06	1.25345e-06	2.84853e-07	2.76883e-07
364.02	1.26382e-06	1.27848e-06	2.81471e-07	2.80072e-07
364.03	1.26059e-06	1.27273e-06	2.80588e-07	2.66655e-07
364.04	1.275e-06	1.26952e-06	2.66912e-07	2.53476e-07
364.05	1.26265e-06	1.25145e-06	2.79412e-07	2.57212e-07
364.06	1.26618e-06	1.26166e-06	2.83235e-07	2.79901e-07
364.07	1.27147e-06	1.30094e-06	2.83824e-07	2.68505e-07
364.08	1.26971e-06	1.27819e-06	2.92353e-07	2.58403e-07
364.09	1.25824e-06	1.26027e-06	2.85441e-07	2.55732e-07
364.1	1.26882e-06	1.29707e-06	2.57941e-07	2.53452e-07
364.11	1.25618e-06	1.24998e-06	2.52794e-07	2.37949e-07
364.12	1.26353e-06	1.27827e-06	2.51029e-07	2.48512e-07
364.13	1.27324e-06	1.26661e-06	2.62206e-07	2.54163e-07
364.14	1.26588e-06	1.25976e-06	2.80294e-07	2.49369e-07
364.15	1.26618e-06	1.27369e-06	2.54706e-07	2.47978e-07
364.16	1.26e-06	1.23885e-06	2.86324e-07	2.53677e-07
364.17	1.255e-06	1.28342e-06	2.48382e-07	2.43922e-07
364.18	1.26676e-06	1.25417e-06	2.43824e-07	2.28224e-07
364.19	1.27059e-06	1.25566e-06	2.48824e-07	2.3154e-07
364.2	1.26088e-06	1.27999e-06	2.70294e-07	2.47846e-07
364.21	1.25471e-06	1.25374e-06	2.45147e-07	2.44521e-07
364.22	1.25941e-06	1.30925e-06	2.70735e-07	2.46481e-07
364.23	1.25412e-06	1.2666e-06	2.42353e-07	2.38443e-07
364.24	1.26853e-06	1.26315e-06	2.31618e-07	2.27074e-07
364.25	1.26559e-06	1.27e-06	2.40735e-07	2.30412e-07
364.26	1.26176e-06	1.26636e-06	2.67794e-07	2.38514e-07
364.27	1.27206e-06	1.25225e-06	2.51618e-07	2.33354e-07
364.28	1.24706e-06	1.25827e-06	2.45441e-07	2.27491e-07
364.29	1.25088e-06	1.30086e-06	2.52206e-07	2.39222e-07
364.3	1.26147e-06	1.23832e-06	2.51324e-07	2.337e-07
364.31	1.26794e-06	1.28841e-06	2.47647e-07	2.28312e-07
364.32	1.26e-06	1.24911e-06	2.28676e-07	2.20367e-07
364.33	1.26176e-06	1.27815e-06	2.44559e-07	2.18312e-07
364.34	1.26235e-06	1.25315e-06	2.31912e-07	2.15324e-07
364.35	1.26941e-06	1.27578e-06	2.40441e-07	2.26439e-07
364.36	1.26324e-06	1.27557e-06	2.36471e-07	2.31312e-07
364.37	1.24176e-06	1.26803e-06	2.42206e-07	2.33263e-07
364.38	1.25118e-06	1.27071e-06	2.37353e-07	2.37424e-07
364.39	1.24412e-06	1.26906e-06	2.34265e-07	2.28903e-07
364.4	1.26265e-06	1.22746e-06	2.38824e-07	2.16192e-07
364.41	1.25382e-06	1.30198e-06	2.16029e-07	2.17129e-07
364.42	1.24588e-06	1.25722e-06	2.19118e-07	2.12474e-07
364.43	1.24735e-06	1.26987e-06	2.22647e-07	2.05995e-07
364.44	1.24794e-06	1.23219e-06	2.25147e-07	2.04931e-07
364.45	1.24647e-06	1.30837e-06	2.23971e-07	2.19866e-07
364.46	1.25206e-06	1.26629e-06	2.45441e-07	2.3167e-07
364.47	1.24412e-06	1.26238e-06	2.47647e-07	2.38631e-07
364.48	1.26529e-06	1.26281e-06	2.23824e-07	2.23692e-07
364.49	1.25353e-06	1.23685e-06	2.51618e-07	2.19138e-07
364.5	1.25765e-06	1.29768e-06	2.34118e-07	2.22411e-07
364.51	1.25471e-06	1.24771e-06	2.32206e-07	2.08501e-07
364.52	1.26e-06	1.2853e-06	2.325e-07	1.98924e-07
364.53	1.26059e-06	1.24105e-06	2.33235e-07	2.05891e-07
364.54	1.25676e-06	1.29367e-06	2.42206e-07	2.23203e-07
364.55	1.25882e-06	1.2402e-06	2.65441e-07	2.37562e-07
364.56	1.27118e-06	1.28536e-06	2.62647e-07	2.51198e-07
364.57	1.27029e-06	1.27905e-06	2.59853e-07	2.25927e-07
364.58	1.26441e-06	1.26825e-06	2.48088e-07	2.13428e-07
364.59	1.26265e-06	1.27354e-06	2.44853e-07	2.14448e-07
364.6	1.27706e-06	1.24833e-06	2.44118e-07	2.08671e-07
364.61	1.26912e-06	1.3051e-06	2.33676e-07	1.91545e-07
364.62	1.26882e-06	1.25586e-06	2.35e-07	2.07601e-07
364.63	1.26794e-06	1.2755e-06	2.82647e-07	2.24431e-07
364.64	1.26559e-06	1.27575e-06	2.50441e-07	2.29668e-07
364.65	1.27853e-06	1.2494e-06	2.40882e-07	2.30384e-07
364.66	1.26029e-06	1.29976e-06	2.55735e-07	2.32145e-07
364.67	1.25088e-06	1.24007e-06	2.33088e-07	2.18669e-07
364.68	1.27235e-06	1.28757e-06	2.53088e-07	2.1451e-07
364.69	1.26559e-06	1.26616e-06	2.54265e-07	2.11519e-07
364.7	1.26059e-06	1.2428e-06	2.44412e-07	2.11645e-07
364.71	1.27118e-06	1.30054e-06	2.41765e-07	2.24003e-07
364.72	1.25941e-06	1.24276e-06	2.5e-07	2.13615e-07
364.73	1.255e-06	1.29029e-06	2.475e-07	2.10498e-07
364.74	1.25824e-06	1.27478e-06	2.40147e-07	2.21726e-07
364.75	1.265e-06	1.24592e-06	2.88088e-07	2.41143e-07
364.76	1.26529e-06	1.30044e-06	2.525e-07	2.32438e-07
364.77	1.25706e-06	1.27034e-06	2.49118e-07	2.18449e-07
364.78	1.25353e-06	1.24885e-06	2.72206e-07	2.16811e-07
364.79	1.265e-06	1.28672e-06	2.45735e-07	2.21128e-07
364.8	1.26647e-06	1.25924e-06	2.57941e-07	2.06936e-07
364.81	1.25941e-06	1.25631e-06	2.55294e-07	2.05501e-07
364.82	1.26147e-06	1.27332e-06	2.57794e-07	2.21381e-07
364.83	1.26235e-06	1.27346e-06	2.82647e-07	2.43054e-07
364.84	1.26147e-06	1.2364e-06	2.71176e-07	2.43222e-07
364.85	1.265e-06	1.28721e-06	2.63971e-07	2.32481e-07
364.86	1.25324e-06	1.23949e-06	2.58382e-07	2.19381e-07
364.87	1.25147e-06	1.27637e-06	2.44853e-07	2.18672e-07
364.88	1.27265e-06	1.25942e-06	2.41618e-07	2.13097e-07
364.89	1.25294e-06	1.23996e-06	2.475e-07	1.95706e-07
364.9	1.26647e-06	1.26976e-06	2.39559e-07	2.18021e-07
364.91	1.25353e-06	1.25275e-06	2.84412e-07	2.51541e-07
364.92	1.23794e-06	1.2438e-06	2.80882e-07	2.60378e-07
364.93	1.25794e-06	1.25987e-06	2.87647e-07	2.31647e-07
364.94	1.24971e-06	1.24172e-06	2.59118e-07	2.2182e-07
364.95	1.25382e-06	1.25641e-06	2.76029e-07	2.17425e-07
364.96	1.25088e-06	1.23865e-06	2.66618e-07	2.16715e-07
364.97	1.25029e-06	1.26871e-06	2.61324e-07	2.31315e-07
364.98	1.24588e-06	1.25874e-06	2.87941e-07	2.4841e-07
364.99	1.25588e-06	1.25201e-06	2.80294e-07	2.57829e-07
365	1.22794e-06	1.27979e-06	2.61765e-07	2.60946e-07
365.01	1.25294e-06	1.21971e-06	2.94706e-07	2.51725e-07
365.02	1.24118e-06	1.27413e-06	2.57941e-07	2.52816e-07
365.03	1.23559e-06	1.24084e-06	2.84118e-07	2.6301e-07
365.04	1.23941e-06	1.25675e-06	3.06912e-07	2.87248e-07
365.05	1.24e-06	1.23571e-06	3.21176e-07	3.19639e-07
365.06	1.24765e-06	1.23721e-06	3.57941e-07	3.445e-07
365.07	1.25029e-06	1.2679e-06	3.19412e-07	3.09573e-07
365.08	1.23676e-06	1.2278e-06	2.83529e-07	2.67933e-07
365.09	1.23882e-06	1.26579e-06	3.24412e-07	2.70674e-07
365.1	1.24353e-06	1.23834e-06	2.96471e-07	2.82918e-07
365.11	1.22971e-06	1.22366e-06	2.73235e-07	2.53015e-07
365.12	1.23176e-06	1.28369e-06	2.60294e-07	2.34203e-07
365.13	1.24206e-06	1.21618e-06	2.89118e-07	2.20965e-07
365.14	1.23235e-06	1.25308e-06	2.37059e-07	2.25824e-07
365.15	1.24441e-06	1.22622e-06	2.47794e-07	2.37464e-07
365.16	1.23529e-06	1.23849e-06	2.61029e-07	2.32116e-07
365.17	1.235e-06	1.25355e-06	2.45588e-07	2.26144e-07
365.18	1.22824e-06	1.20085e-06	2.5e-07	2.21891e-07
365.19	1.22853e-06	1.25746e-06	2.52206e-07	2.21731e-07
365.2	1.23676e-06	1.20752e-06	2.51471e-07	2.10937e-07
365.21	1.22e-06	1.25461e-06	2.72794e-07	2.3671e-07
365.22	1.23618e-06	1.2141e-06	2.69118e-07	2.33764e-07
365.23	1.22441e-06	1.24026e-06	2.78824e-07	2.26895e-07
365.24	1.21765e-06	1.20529e-06	2.41324e-07	2.47379e-07
365.25	1.22853e-06	1.25155e-06	3.38971e-07	2.73085e-07
365.26	1.23441e-06	1.19714e-06	2.79265e-07	2.57222e-07
365.27	1.22441e-06	1.25787e-06	3.12059e-07	2.59656e-07
365.28	1.23029e-06	1.19894e-06	2.6e-07	2.61967e-07
365.29	1.22676e-06	1.25125e-06	2.81029e-07	2.43411e-07
365.3	1.23294e-06	1.1993e-06	2.59853e-07	2.6059e-07
365.31	1.22824e-06	1.25337e-06	3.41471e-07	2.7433e-07
365.32	1.23529e-06	1.22704e-06	2.55882e-07	2.62677e-07
365.33	1.22618e-06	1.23375e-06	2.84412e-07	2.57001e-07
365.34	1.21882e-06	1.21862e-06	3.49706e-07	2.84215e-07
365.35	1.22265e-06	1.22898e-06	2.93971e-07	2.77792e-07
365.36	1.21647e-06	1.23088e-06	2.69559e-07	2.7062e-07
365.37	1.22176e-06	1.22808e-06	3.09412e-07	2.83431e-07
365.38	1.22559e-06	1.23659e-06	3.15735e-07	2.85653e-07
365.39	1.20971e-06	1.19234e-06	3.27059e-07	2.87575e-07
365.4	1.22735e-06	1.23949e-06	3.18971e-07	2.93608e-07
365.41	1.22147e-06	1.21773e-06	3.08824e-07	2.8555e-07
365.42	1.24206e-06	1.20193e-06	3.26618e-07	2.7734e-07
365.43	1.21853e-06	1.25952e-06	3.18088e-07	2.93545e-07
365.44	1.22324e-06	1.21718e-06	2.81324e-07	2.71975e-07
365.45	1.22265e-06	1.22659e-06	2.84265e-07	2.58976e-07
365.46	1.21206e-06	1.22229e-06	2.81618e-07	2.7398e-07
365.47	1.22353e-06	1.21289e-06	3.08382e-07	2.94665e-07
365.48	1.21912e-06	1.22064e-06	3.01618e-07	2.8816e-07
365.49	1.21353e-06	1.18134e-06	2.87794e-07	2.85339e-07
365.5	1.21647e-06	1.24584e-06	2.80294e-07	2.84618e-07
365.51	1.21176e-06	1.20969e-06	3.17059e-07	2.57896e-07
365.52	1.22059e-06	1.21467e-06	3.25441e-07	2.62019e-07
365.53	1.22618e-06	1.21074e-06	2.80441e-07	2.77483e-07
365.54	1.20265e-06	1.19802e-06	3.25588e-07	2.73404e-07
365.55	1.21529e-06	1.25016e-06	2.75588e-07	2.56375e-07
365.56	1.21059e-06	1.18869e-06	2.98529e-07	2.56888e-07
365.57	1.20265e-06	1.22319e-06	3.00735e-07	2.72848e-07
365.58	1.22118e-06	1.19052e-06	2.69412e-07	2.63492e-07
365.59	1.20853e-06	1.20763e-06	2.84265e-07	2.45236e-07
365.6	1.21324e-06	1.2386e-06	2.82647e-07	2.41738e-07
365.61	1.20971e-06	1.18293e-06	2.56618e-07	2.37864e-07
365.62	1.21412e-06	1.22501e-06	2.69412e-07	2.34924e-07
365.63	1.21265e-06	1.1844e-06	2.75147e-07	2.30909e-07
365.64	1.20971e-06	1.23338e-06	2.80735e-07	2.37588e-07
365.65	1.21176e-06	1.17807e-06	2.82941e-07	2.3269e-07
365.66	1.19559e-06	1.23357e-06	2.775e-07	2.33142e-07
365.67	1.19824e-06	1.18095e-06	2.65147e-07	2.28576e-07
365.68	1.20618e-06	1.22804e-06	2.84265e-07	2.38003e-07
365.69	1.19412e-06	1.1801e-06	3.12647e-07	2.68438e-07
365.7	1.19941e-06	1.23612e-06	3.43529e-07	3.19727e-07
365.71	1.19676e-06	1.17007e-06	3.51471e-07	3.48672e-07
365.72	1.19206e-06	1.23507e-06	3.56176e-07	3.54769e-07
365.73	1.20235e-06	1.18663e-06	3.17794e-07	3.21238e-07
365.74	1.20794e-06	1.21719e-06	2.92206e-07	2.90484e-07
365.75	1.19382e-06	1.18794e-06	2.93824e-07	2.76716e-07
365.76	1.19441e-06	1.21999e-06	3.03235e-07	2.77393e-07
365.77	1.19441e-06	1.17962e-06	2.95441e-07	2.67644e-07
365.78	1.18412e-06	1.21906e-06	2.88676e-07	2.54043e-07
365.79	1.18912e-06	1.17901e-06	2.62941e-07	2.38879e-07
365.8	1.20353e-06	1.21376e-06	2.68088e-07	2.41874e-07
365.81	1.18735e-06	1.2078e-06	2.80882e-07	2.39788e-07
365.82	1.19441e-06	1.16852e-06	2.48676e-07	2.24649e-07
365.83	1.19735e-06	1.21574e-06	2.75294e-07	2.24062e-07
365.84	1.18235e-06	1.18295e-06	2.57647e-07	2.31903e-07
365.85	1.18735e-06	1.22563e-06	2.50441e-07	2.31248e-07
365.86	1.18706e-06	1.16602e-06	2.56029e-07	2.14092e-07
365.87	1.18059e-06	1.21942e-06	2.41471e-07	2.20326e-07
365.88	1.185e-06	1.1723e-06	2.53529e-07	2.14627e-07
365.89	1.18941e-06	1.1884e-06	2.44853e-07	2.15356e-07
365.9	1.18471e-06	1.19064e-06	2.41324e-07	2.2187e-07
365.91	1.19118e-06	1.17882e-06	2.46912e-07	2.22187e-07
365.92	1.19765e-06	1.1957e-06	2.38529e-07	2.08235e-07
365.93	1.19147e-06	1.16476e-06	2.52059e-07	2.10932e-07
365.94	1.17647e-06	1.2092e-06	2.47647e-07	2.22661e-07
365.95	1.18324e-06	1.16396e-06	2.53382e-07	2.1583e-07
365.96	1.17765e-06	1.22024e-06	2.35882e-07	2.15481e-07
365.97	1.18235e-06	1.16586e-06	2.49853e-07	2.22678e-07
365.98	1.18176e-06	1.1846e-06	2.56912e-07	2.26883e-07
365.99	1.17912e-06	1.17332e-06	2.35441e-07	2.1984e-07
366	1.17985e-06	1.17768e-06	2.40221e-07	2.15399e-07
366.01	1.18471e-06	1.20394e-06	2.27353e-07	2.18506e-07
366.02	1.17029e-06	1.15707e-06	2.30588e-07	2.15775e-07
366.03	1.1875e-06	1.20193e-06	2.21985e-07	2.1774e-07
366.04	1.17824e-06	1.14934e-06	2.54926e-07	2.16815e-07
366.05	1.17824e-06	1.19875e-06	2.33676e-07	2.25732e-07
366.06	1.1675e-06	1.15963e-06	2.33897e-07	2.16712e-07
366.07	1.17059e-06	1.17947e-06	2.19265e-07	2.12882e-07
366.08	1.17956e-06	1.1642e-06	2.42868e-07	2.13404e-07
366.09	1.17059e-06	1.16803e-06	2.31471e-07	2.08874e-07
366.1	1.1725e-06	1.17715e-06	2.23529e-07	2.04572e-07
366.11	1.17324e-06	1.16707e-06	2.42574e-07	2.08834e-07
366.12	1.16015e-06	1.16725e-06	2.28971e-07	2.1234e-07
366.13	1.16779e-06	1.14025e-06	2.33088e-07	2.0542e-07
366.14	1.16574e-06	1.18728e-06	2.31765e-07	2.14796e-07
366.15	1.17809e-06	1.15111e-06	2.27279e-07	2.08047e-07
366.16	1.1675e-06	1.15333e-06	2.15368e-07	1.98983e-07
366.17	1.16838e-06	1.18335e-06	2.24853e-07	1.99653e-07
366.18	1.1625e-06	1.14568e-06	2.26029e-07	2.03023e-07
366.19	1.16941e-06	1.16932e-06	1.98382e-07	1.89346e-07
366.2	1.16912e-06	1.15691e-06	2.15221e-07	1.90983e-07
366.21	1.16794e-06	1.17004e-06	2.26324e-07	2.05632e-07
366.22	1.16735e-06	1.13978e-06	2.36618e-07	2.06271e-07
366.23	1.16426e-06	1.1792e-06	2.16176e-07	1.98689e-07
366.24	1.16691e-06	1.13896e-06	2.15515e-07	1.92838e-07
366.25	1.15647e-06	1.17159e-06	2.02941e-07	1.9198e-07
366.26	1.16706e-06	1.12424e-06	2.15662e-07	1.87395e-07
366.27	1.16029e-06	1.17582e-06	2.19118e-07	1.93949e-07
366.28	1.15971e-06	1.12965e-06	2.09265e-07	1.85242e-07
366.29	1.16015e-06	1.16995e-06	2.03824e-07	1.85147e-07
366.3	1.16044e-06	1.15099e-06	1.99191e-07	1.88354e-07
366.31	1.15912e-06	1.12546e-06	2.1375e-07	1.88393e-07
366.32	1.15412e-06	1.16587e-06	2.07941e-07	1.88282e-07
366.33	1.15397e-06	1.14911e-06	2.08235e-07	1.86221e-07
366.34	1.15353e-06	1.12072e-06	2.09338e-07	1.80393e-07
366.35	1.14897e-06	1.1458e-06	1.94853e-07	1.75428e-07
366.36	1.145e-06	1.14158e-06	2.04338e-07	1.77485e-07
366.37	1.15044e-06	1.13554e-06	2.00074e-07	1.80622e-07
366.38	1.15015e-06	1.14614e-06	1.98309e-07	1.8061e-07
366.39	1.14176e-06	1.13221e-06	2.03162e-07	1.76518e-07
366.4	1.15265e-06	1.13387e-06	1.96176e-07	1.73394e-07
366.41	1.14485e-06	1.14061e-06	1.89118e-07	1.73609e-07
366.42	1.14853e-06	1.13401e-06	1.99632e-07	1.7408e-07
366.43	1.14294e-06	1.13962e-06	1.83456e-07	1.74873e-07
366.44	1.13824e-06	1.13353e-06	1.96912e-07	1.74938e-07
366.45	1.13941e-06	1.1223e-06	1.89779e-07	1.72827e-07
366.46	1.14103e-06	1.13548e-06	1.89926e-07	1.67389e-07
366.47	1.14382e-06	1.12564e-06	1.85074e-07	1.64254e-07
366.48	1.13176e-06	1.12642e-06	1.92574e-07	1.68465e-07
366.49	1.13824e-06	1.1308e-06	1.92721e-07	1.6935e-07
366.5	1.14191e-06	1.13324e-06	1.88382e-07	1.63291e-07
366.51	1.1375e-06	1.12712e-06	1.78824e-07	1.61359e-07
366.52	1.13368e-06	1.12685e-06	1.96397e-07	1.64683e-07
366.53	1.12897e-06	1.12177e-06	1.79559e-07	1.64191e-07
366.54	1.13824e-06	1.11853e-06	1.88015e-07	1.60296e-07
366.55	1.13456e-06	1.13134e-06	1.78603e-07	1.62036e-07
366.56	1.13897e-06	1.13038e-06	1.84485e-07	1.63461e-07
366.57	1.135e-06	1.12017e-06	1.81397e-07	1.60372e-07
366.58	1.12529e-06	1.12151e-06	1.73088e-07	1.57136e-07
366.59	1.12912e-06	1.11696e-06	1.8625e-07	1.5673e-07
366.6	1.1325e-06	1.1126e-06	1.73309e-07	1.5786e-07
366.61	1.12265e-06	1.10934e-06	1.87721e-07	1.59587e-07
366.62	1.12118e-06	1.10929e-06	1.77574e-07	1.59673e-07
366.63	1.12456e-06	1.12084e-06	1.79118e-07	1.55624e-07
366.64	1.11632e-06	1.11197e-06	1.70882e-07	1.51417e-07
366.65	1.12044e-06	1.11863e-06	1.73309e-07	1.51161e-07
366.66	1.12412e-06	1.11395e-06	1.70735e-07	1.52193e-07
366.67	1.11853e-06	1.11612e-06	1.80147e-07	1.53508e-07
366.68	1.12603e-06	1.11564e-06	1.76029e-07	1.55027e-07
366.69	1.12382e-06	1.10583e-06	1.69706e-07	1.54308e-07
366.7	1.12412e-06	1.10771e-06	1.67353e-07	1.51801e-07
366.71	1.12574e-06	1.11025e-06	1.6875e-07	1.50396e-07
366.72	1.12397e-06	1.113e-06	1.65221e-07	1.48905e-07
366.73	1.11632e-06	1.10359e-06	1.64853e-07	1.47672e-07
366.74	1.11662e-06	1.10637e-06	1.66691e-07	1.48466e-07
366.75	1.12309e-06	1.10202e-06	1.71176e-07	1.49231e-07
366.76	1.11382e-06	1.09913e-06	1.69632e-07	1.50426e-07
366.77	1.11618e-06	1.10328e-06	1.72647e-07	1.5175e-07
366.78	1.12132e-06	1.10162e-06	1.68824e-07	1.50151e-07
366.79	1.11324e-06	1.09462e-06	1.62868e-07	1.4505e-07
366.8	1.11676e-06	1.09625e-06	1.66103e-07	1.43294e-07
366.81	1.11132e-06	1.10139e-06	1.6625e-07	1.44925e-07
366.82	1.1125e-06	1.10005e-06	1.67206e-07	1.47274e-07
366.83	1.11794e-06	1.09914e-06	1.74632e-07	1.48045e-07
366.84	1.11926e-06	1.09382e-06	1.675e-07	1.44493e-07
366.85	1.10368e-06	1.0969e-06	1.59853e-07	1.43346e-07
366.86	1.105e-06	1.10035e-06	1.62279e-07	1.44402e-07
366.87	1.10471e-06	1.09736e-06	1.63676e-07	1.43585e-07
366.88	1.10691e-06	1.09035e-06	1.59044e-07	1.40146e-07
366.89	1.11044e-06	1.08461e-06	1.63456e-07	1.40329e-07
366.9	1.10618e-06	1.09183e-06	1.61471e-07	1.42416e-07
366.91	1.105e-06	1.09504e-06	1.65294e-07	1.44077e-07
366.92	1.10044e-06	1.08948e-06	1.58309e-07	1.4563e-07
366.93	1.10412e-06	1.09523e-06	1.55735e-07	1.44254e-07
366.94	1.09868e-06	1.08789e-06	1.58382e-07	1.41555e-07
366.95	1.10265e-06	1.0954e-06	1.64632e-07	1.42109e-07
366.96	1.10103e-06	1.08217e-06	1.60662e-07	1.42626e-07
366.97	1.10338e-06	1.08536e-06	1.60882e-07	1.41253e-07
366.98	1.09721e-06	1.0806e-06	1.56765e-07	1.42217e-07
366.99	1.09485e-06	1.08989e-06	1.64412e-07	1.43599e-07
367	1.09132e-06	1.08628e-06	1.59044e-07	1.41168e-07
367.01	1.09412e-06	1.08147e-06	1.48382e-07	1.38676e-07
367.02	1.07794e-06	1.0807e-06	1.48971e-07	1.39292e-07
367.03	1.10206e-06	1.09241e-06	1.47206e-07	1.39428e-07
367.04	1.09059e-06	1.07651e-06	1.51912e-07	1.3723e-07
367.05	1.09882e-06	1.07758e-06	1.53382e-07	1.38323e-07
367.06	1.09e-06	1.07812e-06	1.51912e-07	1.40973e-07
367.07	1.08882e-06	1.08587e-06	1.49559e-07	1.41105e-07
367.08	1.09176e-06	1.08018e-06	1.45735e-07	1.39176e-07
367.09	1.08353e-06	1.0719e-06	1.55588e-07	1.39086e-07
367.1	1.08618e-06	1.06998e-06	1.52941e-07	1.41462e-07
367.11	1.08412e-06	1.08246e-06	1.54265e-07	1.42176e-07
367.12	1.08765e-06	1.08126e-06	1.58529e-07	1.40267e-07
367.13	1.08e-06	1.07618e-06	1.53235e-07	1.38499e-07
367.14	1.08471e-06	1.07027e-06	1.52941e-07	1.38394e-07
367.15	1.07471e-06	1.05996e-06	1.47941e-07	1.42926e-07
367.16	1.07206e-06	1.07284e-06	1.60147e-07	1.44657e-07
367.17	1.09206e-06	1.07218e-06	1.55882e-07	1.4131e-07
367.18	1.07941e-06	1.07333e-06	1.41765e-07	1.36631e-07
367.19	1.08853e-06	1.0686e-06	1.57941e-07	1.37275e-07
367.2	1.07647e-06	1.06852e-06	1.41324e-07	1.36365e-07
367.21	1.07588e-06	1.0575e-06	1.47647e-07	1.34122e-07
367.22	1.08382e-06	1.06635e-06	1.43235e-07	1.34617e-07
367.23	1.07824e-06	1.07001e-06	1.51176e-07	1.34869e-07
367.24	1.06824e-06	1.06809e-06	1.41618e-07	1.34711e-07
367.25	1.08118e-06	1.06451e-06	1.40441e-07	1.35388e-07
367.26	1.07529e-06	1.066e-06	1.43971e-07	1.36426e-07
367.27	1.07559e-06	1.05648e-06	1.48235e-07	1.35019e-07
367.28	1.07588e-06	1.06472e-06	1.44265e-07	1.34467e-07
367.29	1.06971e-06	1.0703e-06	1.41765e-07	1.33673e-07
367.3	1.07471e-06	1.05814e-06	1.46324e-07	1.32924e-07
367.31	1.07971e-06	1.06613e-06	1.46912e-07	1.3486e-07
367.32	1.06176e-06	1.06038e-06	1.36471e-07	1.3436e-07
367.33	1.07147e-06	1.05396e-06	1.40441e-07	1.33743e-07
367.34	1.07265e-06	1.06319e-06	1.49559e-07	1.34403e-07
367.35	1.06912e-06	1.06038e-06	1.44706e-07	1.3461e-07
367.36	1.07559e-06	1.06137e-06	1.51176e-07	1.36785e-07
367.37	1.06588e-06	1.05532e-06	1.42794e-07	1.366e-07
367.38	1.07353e-06	1.04998e-06	1.48235e-07	1.33915e-07
367.39	1.05765e-06	1.06014e-06	1.39559e-07	1.33418e-07
367.4	1.06294e-06	1.04888e-06	1.43824e-07	1.37396e-07
367.41	1.06353e-06	1.05786e-06	1.38676e-07	1.37976e-07
367.42	1.06324e-06	1.0588e-06	1.43676e-07	1.35946e-07
367.43	1.05882e-06	1.05829e-06	1.37206e-07	1.35185e-07
367.44	1.05618e-06	1.05564e-06	1.42941e-07	1.34746e-07
367.45	1.05853e-06	1.04968e-06	1.42353e-07	1.33569e-07
367.46	1.05853e-06	1.05955e-06	1.52647e-07	1.36472e-07
367.47	1.06706e-06	1.05268e-06	1.40441e-07	1.37517e-07
367.48	1.06118e-06	1.06308e-06	1.49412e-07	1.36555e-07
367.49	1.06206e-06	1.05035e-06	1.52206e-07	1.36089e-07
367.5	1.065e-06	1.05358e-06	1.41912e-07	1.37393e-07
367.51	1.05471e-06	1.04784e-06	1.50294e-07	1.38408e-07
367.52	1.06324e-06	1.0569e-06	1.45294e-07	1.39958e-07
367.53	1.06059e-06	1.05394e-06	1.45735e-07	1.38218e-07
367.54	1.05706e-06	1.04217e-06	1.42353e-07	1.35335e-07
367.55	1.06971e-06	1.04207e-06	1.41618e-07	1.34316e-07
367.56	1.05294e-06	1.05897e-06	1.34706e-07	1.34309e-07
367.57	1.05529e-06	1.04501e-06	1.48382e-07	1.32396e-07
367.58	1.04706e-06	1.04937e-06	1.34412e-07	1.35533e-07
367.59	1.06118e-06	1.0471e-06	1.51324e-07	1.35551e-07
367.6	1.05e-06	1.04884e-06	1.32794e-07	1.3452e-07
367.61	1.05353e-06	1.03983e-06	1.44706e-07	1.35217e-07
367.62	1.05294e-06	1.04357e-06	1.55294e-07	1.39017e-07
367.63	1.04794e-06	1.04061e-06	1.45294e-07	1.38924e-07
367.64	1.05941e-06	1.04341e-06	1.50588e-07	1.38049e-07
367.65	1.04882e-06	1.04577e-06	1.40735e-07	1.36509e-07
367.66	1.05912e-06	1.04729e-06	1.50588e-07	1.3455e-07
367.67	1.04235e-06	1.03876e-06	1.42059e-07	1.32557e-07
367.68	1.04794e-06	1.03149e-06	1.51471e-07	1.31569e-07
367.69	1.04882e-06	1.03486e-06	1.42941e-07	1.3311e-07
367.7	1.04029e-06	1.04037e-06	1.44118e-07	1.39426e-07
367.71	1.04735e-06	1.03951e-06	1.43088e-07	1.37859e-07
367.72	1.05029e-06	1.03649e-06	1.41618e-07	1.33968e-07
367.73	1.05059e-06	1.03743e-06	1.40735e-07	1.3393e-07
367.74	1.05029e-06	1.04034e-06	1.41176e-07	1.3878e-07
367.75	1.05441e-06	1.03053e-06	1.54118e-07	1.38259e-07
367.76	1.03941e-06	1.03628e-06	1.39118e-07	1.36358e-07
367.77	1.04588e-06	1.04328e-06	1.45294e-07	1.34819e-07
367.78	1.05059e-06	1.03652e-06	1.40294e-07	1.34913e-07
367.79	1.04206e-06	1.02627e-06	1.40441e-07	1.37183e-07
367.8	1.04794e-06	1.03368e-06	1.38529e-07	1.37749e-07
367.81	1.04029e-06	1.03847e-06	1.40882e-07	1.36416e-07
367.82	1.05382e-06	1.02897e-06	1.53235e-07	1.35412e-07
367.83	1.04e-06	1.03579e-06	1.41176e-07	1.36936e-07
367.84	1.04353e-06	1.02807e-06	1.42794e-07	1.38237e-07
367.85	1.04294e-06	1.03548e-06	1.41471e-07	1.42487e-07
367.86	1.045e-06	1.0266e-06	1.45588e-07	1.45504e-07
367.87	1.04088e-06	1.03189e-06	1.48382e-07	1.44569e-07
367.88	1.04059e-06	1.02925e-06	1.48676e-07	1.40712e-07
367.89	1.03353e-06	1.03534e-06	1.36618e-07	1.37915e-07
367.9	1.03971e-06	1.02698e-06	1.41912e-07	1.35685e-07
367.91	1.04618e-06	1.03026e-06	1.37647e-07	1.36261e-07
367.92	1.02912e-06	1.03478e-06	1.375e-07	1.34975e-07
367.93	1.03765e-06	1.0298e-06	1.43824e-07	1.33574e-07
367.94	1.03912e-06	1.02678e-06	1.43529e-07	1.33614e-07
367.95	1.03765e-06	1.0232e-06	1.41618e-07	1.3387e-07
367.96	1.03e-06	1.03039e-06	1.36765e-07	1.34812e-07
367.97	1.03735e-06	1.01862e-06	1.40441e-07	1.40148e-07
367.98	1.03676e-06	1.02747e-06	1.46471e-07	1.44087e-07
367.99	1.03441e-06	1.02996e-06	1.35735e-07	1.43916e-07
368	1.03529e-06	1.02054e-06	1.44706e-07	1.46689e-07
368.01	1.03529e-06	1.01763e-06	1.42647e-07	1.52991e-07
368.02	1.02676e-06	1.01996e-06	1.46176e-07	1.47931e-07
368.03	1.03147e-06	1.02546e-06	1.39412e-07	1.38683e-07
368.04	1.02676e-06	1.02656e-06	1.30441e-07	1.34031e-07
368.05	1.04235e-06	1.02851e-06	1.45882e-07	1.37733e-07
368.06	1.03265e-06	1.0272e-06	1.41765e-07	1.37597e-07
368.07	1.03912e-06	1.02595e-06	1.43088e-07	1.36221e-07
368.08	1.03382e-06	1.01766e-06	1.51765e-07	1.36123e-07
368.09	1.02441e-06	1.02587e-06	1.43971e-07	1.39306e-07
368.1	1.03971e-06	1.01407e-06	1.51324e-07	1.35764e-07
368.11	1.02971e-06	1.02236e-06	1.41765e-07	1.33866e-07
368.12	1.02647e-06	1.02359e-06	1.47647e-07	1.34484e-07
368.13	1.02765e-06	1.02058e-06	1.45147e-07	1.3486e-07
368.14	1.02e-06	1.0214e-06	1.35441e-07	1.3505e-07
368.15	1.03265e-06	1.01855e-06	1.42206e-07	1.39515e-07
368.16	1.03559e-06	1.02935e-06	1.55e-07	1.46647e-07
368.17	1.04e-06	1.02657e-06	1.51471e-07	1.49515e-07
368.18	1.04029e-06	1.01566e-06	1.57206e-07	1.50488e-07
368.19	1.03588e-06	1.00951e-06	1.51029e-07	1.46166e-07
368.2	1.04059e-06	1.02227e-06	1.52941e-07	1.40226e-07
368.21	1.02912e-06	1.02249e-06	1.41765e-07	1.37662e-07
368.22	1.03618e-06	1.02021e-06	1.49265e-07	1.34741e-07
368.23	1.03118e-06	1.01433e-06	1.40882e-07	1.36916e-07
368.24	1.02559e-06	1.03134e-06	1.57059e-07	1.4656e-07
368.25	1.03647e-06	1.01776e-06	1.57941e-07	1.56451e-07
368.26	1.02471e-06	1.02479e-06	1.46324e-07	1.43185e-07
368.27	1.02559e-06	1.01199e-06	1.39265e-07	1.33873e-07
368.28	1.03029e-06	1.01886e-06	1.43971e-07	1.33493e-07
368.29	1.02735e-06	1.00795e-06	1.45147e-07	1.37392e-07
368.3	1.03382e-06	1.01191e-06	1.46471e-07	1.39585e-07
368.31	1.03e-06	1.00851e-06	1.39853e-07	1.31608e-07
368.32	1.03206e-06	1.01057e-06	1.43235e-07	1.29487e-07
368.33	1.02706e-06	1.01033e-06	1.46471e-07	1.42193e-07
368.34	1.03441e-06	1.02206e-06	1.78382e-07	1.58859e-07
368.35	1.02059e-06	1.00992e-06	1.46176e-07	1.48532e-07
368.36	1.03e-06	1.01233e-06	1.56324e-07	1.53158e-07
368.37	1.02324e-06	1.01973e-06	1.67059e-07	1.69443e-07
368.38	1.01912e-06	1.02273e-06	1.61029e-07	1.75724e-07
368.39	1.02294e-06	1.01823e-06	1.69265e-07	1.6231e-07
368.4	1.01765e-06	1.02085e-06	1.67206e-07	1.59969e-07
368.41	1.02618e-06	1.02237e-06	1.70147e-07	1.59394e-07
368.42	1.02559e-06	1.02053e-06	1.55882e-07	1.52559e-07
368.43	1.03588e-06	1.01545e-06	1.72794e-07	1.54226e-07
368.44	1.02441e-06	1.01721e-06	1.68529e-07	1.57389e-07
368.45	1.02088e-06	1.01854e-06	1.50294e-07	1.56105e-07
368.46	1.02147e-06	1.01734e-06	1.55294e-07	1.52027e-07
368.47	1.02853e-06	1.01164e-06	1.60882e-07	1.53169e-07
368.48	1.01735e-06	1.02241e-06	1.69706e-07	1.62491e-07
368.49	1.02647e-06	1.00925e-06	1.61029e-07	1.72858e-07
368.5	1.02941e-06	1.01776e-06	1.76324e-07	1.81154e-07
368.51	1.02706e-06	1.00965e-06	1.76471e-07	1.77606e-07
368.52	1.02235e-06	1.01562e-06	1.54559e-07	1.7146e-07
368.53	1.03235e-06	1.01487e-06	1.63088e-07	1.62939e-07
368.54	1.02676e-06	1.01126e-06	1.50147e-07	1.5499e-07
368.55	1.02765e-06	1.0134e-06	1.65882e-07	1.52218e-07
368.56	1.02353e-06	1.02132e-06	1.63971e-07	1.53652e-07
368.57	1.02676e-06	1.01319e-06	1.51765e-07	1.54296e-07
368.58	1.025e-06	1.00987e-06	1.58382e-07	1.51729e-07
368.59	1.02853e-06	1.0133e-06	1.60294e-07	1.47985e-07
368.6	1.02176e-06	1.01159e-06	1.66176e-07	1.59202e-07
368.61	1.02676e-06	1.01739e-06	1.68529e-07	1.72424e-07
368.62	1.02294e-06	1.01217e-06	1.81029e-07	1.8221e-07
368.63	1.02265e-06	1.00204e-06	1.71618e-07	1.93124e-07
368.64	1.02971e-06	1.01543e-06	2.08676e-07	2.11919e-07
368.65	1.01706e-06	1.01629e-06	1.96618e-07	1.92896e-07
368.66	1.02265e-06	1.01513e-06	1.66176e-07	1.66179e-07
368.67	1.01794e-06	1.01364e-06	1.64265e-07	1.54168e-07
368.68	1.02412e-06	1.02264e-06	1.57794e-07	1.6067e-07
368.69	1.03e-06	1.01545e-06	1.52059e-07	1.52887e-07
368.7	1.02588e-06	1.01649e-06	1.57353e-07	1.57889e-07
368.71	1.01912e-06	1.01646e-06	1.9e-07	1.70984e-07
368.72	1.02618e-06	1.02664e-06	1.71176e-07	1.68477e-07
368.73	1.02941e-06	1.02198e-06	1.83824e-07	1.64745e-07
368.74	1.02235e-06	1.01823e-06	1.69559e-07	1.86125e-07
368.75	1.02059e-06	1.01734e-06	1.97059e-07	1.99297e-07
368.76	1.01559e-06	1.02675e-06	1.67059e-07	1.85753e-07
368.77	1.02088e-06	1.01832e-06	1.8e-07	1.85811e-07
368.78	1.01206e-06	1.01599e-06	2.06324e-07	2.06716e-07
368.79	1.02618e-06	1.01823e-06	1.86618e-07	2.08812e-07
368.8	1.00912e-06	1.0171e-06	1.84412e-07	1.79844e-07
368.81	1.02176e-06	1.01629e-06	1.69706e-07	1.79776e-07
368.82	1.01618e-06	1.0197e-06	1.76618e-07	1.79146e-07
368.83	1.01559e-06	1.02632e-06	1.72206e-07	1.74448e-07
368.84	1.01441e-06	1.02217e-06	1.79559e-07	1.72447e-07
368.85	1.02412e-06	1.02587e-06	1.71618e-07	1.78222e-07
368.86	1.01265e-06	1.01613e-06	1.65147e-07	1.7272e-07
368.87	1.02647e-06	1.01641e-06	1.92353e-07	1.91936e-07
368.88	1.01029e-06	1.00876e-06	2.25735e-07	2.22054e-07
368.89	1.02265e-06	1.01096e-06	2.16471e-07	2.07279e-07
368.9	1.01794e-06	1.01855e-06	1.74706e-07	2.0209e-07
368.91	1.01647e-06	1.01087e-06	2.31618e-07	2.26764e-07
368.92	1.02735e-06	1.01873e-06	2.23088e-07	2.33429e-07
368.93	1.02029e-06	1.02493e-06	1.83676e-07	1.964e-07
368.94	1.02941e-06	1.01418e-06	1.87353e-07	1.92929e-07
368.95	1.015e-06	1.01797e-06	1.85294e-07	1.89799e-07
368.96	1.02588e-06	1.01941e-06	1.99706e-07	1.84553e-07
368.97	1.02588e-06	1.02154e-06	1.89559e-07	1.90142e-07
368.98	1.02382e-06	1.02138e-06	1.67794e-07	1.83164e-07
368.99	1.025e-06	1.0202e-06	1.81912e-07	1.77547e-07
369	1.02255e-06	1.02028e-06	1.90809e-07	1.97845e-07
369.01	1.02441e-06	1.03055e-06	2.18309e-07	2.41927e-07
369.02	1.02029e-06	1.02574e-06	2.13603e-07	2.14589e-07
369.03	1.02e-06	1.02112e-06	1.91176e-07	2.24013e-07
369.04	1.02235e-06	1.02117e-06	2.71544e-07	2.47664e-07
369.05	1.02029e-06	1.0239e-06	2.28603e-07	2.43689e-07
369.06	1.01853e-06	1.02733e-06	2.03676e-07	2.09721e-07
369.07	1.01765e-06	1.01683e-06	2.20588e-07	1.98799e-07
369.08	1.02029e-06	1.02298e-06	2.01544e-07	1.95244e-07
369.09	1.01559e-06	1.01469e-06	1.94926e-07	1.9134e-07
369.1	1.02098e-06	1.01662e-06	2.03456e-07	1.96648e-07
369.11	1.02294e-06	1.02054e-06	1.91838e-07	1.82912e-07
369.12	1.01941e-06	1.02247e-06	1.96985e-07	1.96892e-07
369.13	1.02088e-06	1.00863e-06	2.57647e-07	2.27182e-07
369.14	1.01725e-06	1.01946e-06	2.25662e-07	2.37132e-07
369.15	1.01971e-06	1.01402e-06	2.14779e-07	2.33221e-07
369.16	1.01549e-06	1.02245e-06	2.81985e-07	2.62528e-07
369.17	1.01775e-06	1.01074e-06	2.62132e-07	2.74938e-07
369.18	1.01951e-06	1.01827e-06	2.61618e-07	2.33641e-07
369.19	1.01431e-06	1.01084e-06	2.325e-07	2.11887e-07
369.2	1.01108e-06	1.01839e-06	2.29706e-07	2.07012e-07
369.21	1.01529e-06	1.0159e-06	2.09191e-07	2.03984e-07
369.22	1.01471e-06	1.01575e-06	1.93162e-07	1.94746e-07
369.23	1.01755e-06	1.0061e-06	2.21912e-07	1.81965e-07
369.24	1.01559e-06	1.01255e-06	1.99559e-07	1.95453e-07
369.25	1.0151e-06	1.01121e-06	2.40956e-07	2.30697e-07
369.26	1.01147e-06	1.01798e-06	3.02353e-07	2.65856e-07
369.27	1.02069e-06	1.02862e-06	2.23088e-07	2.86007e-07
369.28	1.02186e-06	1.02143e-06	2.79118e-07	3.04105e-07
369.29	1.01755e-06	1.01916e-06	2.46765e-07	2.79501e-07
369.3	1.01716e-06	1.02601e-06	2.23235e-07	2.15091e-07
369.31	1.02304e-06	1.01531e-06	2.32574e-07	1.90738e-07
369.32	1.02216e-06	1.01969e-06	2.02574e-07	2.08457e-07
369.33	1.01843e-06	1.01803e-06	2.40441e-07	2.18078e-07
369.34	1.01539e-06	1.01465e-06	2.15735e-07	2.19168e-07
369.35	1.01373e-06	1.01606e-06	2.12279e-07	2.20573e-07
369.36	1.01314e-06	1.01574e-06	2.25368e-07	2.46905e-07
369.37	1.01843e-06	1.01431e-06	2.87941e-07	2.97226e-07
369.38	1.00892e-06	1.01583e-06	3.10147e-07	3.28934e-07
369.39	1.01294e-06	1.01631e-06	2.47941e-07	2.71095e-07
369.4	1.01824e-06	1.02162e-06	2.20662e-07	2.73321e-07
369.41	1.01235e-06	1.01365e-06	3.03897e-07	2.71994e-07
369.42	1.01627e-06	1.0253e-06	2.05e-07	2.38294e-07
369.43	1.01902e-06	1.02169e-06	2.50662e-07	2.17605e-07
369.44	1.01657e-06	1.01866e-06	1.93382e-07	2.56257e-07
369.45	1.01745e-06	1.02678e-06	2.26397e-07	2.38361e-07
369.46	1.01784e-06	1.01878e-06	2.5e-07	2.43517e-07
369.47	1.02676e-06	1.0202e-06	3.51912e-07	3.36155e-07
369.48	1.01608e-06	1.01802e-06	3.24632e-07	3.63299e-07
369.49	1.02598e-06	1.0269e-06	2.62206e-07	3.00544e-07
369.5	1.01922e-06	1.02342e-06	2.65588e-07	2.65757e-07
369.51	1.01725e-06	1.01783e-06	2.89412e-07	2.81714e-07
369.52	1.02118e-06	1.02028e-06	1.97941e-07	2.45154e-07
369.53	1.01637e-06	1.01823e-06	2.47941e-07	2.55433e-07
369.54	1.0251e-06	1.01999e-06	3.01691e-07	2.67503e-07
369.55	1.01931e-06	1.01125e-06	2.51176e-07	2.57022e-07
369.56	1.01539e-06	1.01349e-06	2.90368e-07	3.00458e-07
369.57	1.02098e-06	1.0309e-06	4.48676e-07	3.62824e-07
369.58	1.02451e-06	1.01402e-06	3.03015e-07	3.34187e-07
369.59	1.02137e-06	1.0225e-06	2.67353e-07	2.65809e-07
369.6	1.02088e-06	1.02311e-06	3.40294e-07	2.99785e-07
369.61	1.02e-06	1.01276e-06	2.56765e-07	3.16821e-07
369.62	1.01912e-06	1.02928e-06	3.09338e-07	2.98226e-07
369.63	1.01961e-06	1.01497e-06	3.02206e-07	2.89209e-07
369.64	1.02157e-06	1.02398e-06	3.11324e-07	3.229e-07
369.65	1.01902e-06	1.02419e-06	3.96397e-07	3.48292e-07
369.66	1.0151e-06	1.01785e-06	3.40515e-07	3.60577e-07
369.67	1.02039e-06	1.02841e-06	3.40588e-07	3.43665e-07
369.68	1.01853e-06	1.02378e-06	3.04412e-07	2.96917e-07
369.69	1.02108e-06	1.02709e-06	2.89191e-07	2.80238e-07
369.7	1.0202e-06	1.01944e-06	3.01471e-07	3.01941e-07
369.71	1.02029e-06	1.02521e-06	3.03382e-07	3.28662e-07
369.72	1.02167e-06	1.02098e-06	3.14265e-07	3.3544e-07
369.73	1.01922e-06	1.0225e-06	2.925e-07	2.9806e-07
369.74	1.02539e-06	1.03008e-06	2.82868e-07	2.80023e-07
369.75	1.02451e-06	1.03307e-06	2.91324e-07	2.94423e-07
369.76	1.02471e-06	1.03227e-06	3.40515e-07	3.24101e-07
369.77	1.02794e-06	1.03373e-06	3.26029e-07	3.35167e-07
369.78	1.01882e-06	1.04929e-06	3.43676e-07	3.52011e-07
369.79	1.02824e-06	1.0373e-06	3.44191e-07	3.39998e-07
369.8	1.01941e-06	1.03304e-06	2.86765e-07	3.12071e-07
369.81	1.02794e-06	1.0288e-06	3.36029e-07	3.50944e-07
369.82	1.02794e-06	1.03108e-06	4.12132e-07	4.69171e-07
369.83	1.02667e-06	1.03239e-06	4.89265e-07	5.32195e-07
369.84	1.02784e-06	1.03309e-06	4.02426e-07	5.08417e-07
369.85	1.0249e-06	1.04925e-06	4.48824e-07	4.63927e-07
369.86	1.0251e-06	1.03731e-06	3.72059e-07	4.62219e-07
369.87	1.02559e-06	1.03434e-06	4.61912e-07	5.30277e-07
369.88	1.02892e-06	1.03702e-06	5.65882e-07	6.0727e-07
369.89	1.0298e-06	1.04427e-06	5.57647e-07	5.89543e-07
369.9	1.02863e-06	1.04303e-06	3.85294e-07	4.94054e-07
369.91	1.02941e-06	1.05039e-06	4.64118e-07	4.58717e-07
369.92	1.03402e-06	1.0483e-06	4.70588e-07	4.68875e-07
369.93	1.02951e-06	1.04679e-06	3.61471e-07	4.32055e-07
369.94	1.0301e-06	1.059e-06	3.97059e-07	4.30057e-07
369.95	1.04294e-06	1.04936e-06	4.25515e-07	4.59442e-07
369.96	1.03676e-06	1.0517e-06	4.24485e-07	4.73144e-07
369.97	1.04029e-06	1.04198e-06	4.98088e-07	4.47719e-07
369.98	1.04196e-06	1.06077e-06	4.01838e-07	4.74288e-07
369.99	1.03873e-06	1.05338e-06	4.36838e-07	4.99602e-07
370	1.03833e-06	1.05695e-06	4.92426e-07	5.20182e-07
370.01	1.03735e-06	1.0481e-06	5.16471e-07	5.51424e-07
370.02	1.04e-06	1.05788e-06	5.44853e-07	5.83626e-07
370.03	1.03544e-06	1.05458e-06	5.66765e-07	5.93345e-07
370.04	1.04221e-06	1.05888e-06	6.02794e-07	6.11119e-07
370.05	1.03132e-06	1.05241e-06	5.72206e-07	6.42676e-07
370.06	1.03294e-06	1.05053e-06	5.74559e-07	6.53451e-07
370.07	1.03044e-06	1.05178e-06	6.13971e-07	6.63126e-07
370.08	1.03706e-06	1.04942e-06	7.37794e-07	6.53217e-07
370.09	1.02897e-06	1.05043e-06	6.01029e-07	6.13773e-07
370.1	1.03941e-06	1.05454e-06	6.125e-07	6.54621e-07
370.11	1.03235e-06	1.04975e-06	7.36471e-07	7.20958e-07
370.12	1.03515e-06	1.05342e-06	6.99853e-07	7.25717e-07
370.13	1.03647e-06	1.05023e-06	6.11029e-07	6.58688e-07
370.14	1.03485e-06	1.0484e-06	6.19706e-07	7.0813e-07
370.15	1.03397e-06	1.04839e-06	7.21471e-07	7.29911e-07
370.16	1.03456e-06	1.04556e-06	7.48676e-07	6.85575e-07
370.17	1.03838e-06	1.04256e-06	5.51618e-07	6.31805e-07
370.18	1.04103e-06	1.05254e-06	6.61618e-07	6.69534e-07
370.19	1.04e-06	1.03895e-06	6.30147e-07	6.47247e-07
370.2	1.03824e-06	1.06092e-06	6.06324e-07	5.75147e-07
370.21	1.03368e-06	1.04958e-06	5.87206e-07	5.30897e-07
370.22	1.03103e-06	1.04836e-06	5.24412e-07	5.84312e-07
370.23	1.03397e-06	1.04662e-06	7.34559e-07	6.55546e-07
370.24	1.03721e-06	1.05406e-06	6.14853e-07	6.41141e-07
370.25	1.03176e-06	1.05035e-06	5.03088e-07	5.58904e-07
370.26	1.0325e-06	1.04904e-06	5.14412e-07	4.90485e-07
370.27	1.03794e-06	1.05143e-06	5.79412e-07	5.21345e-07
370.28	1.03882e-06	1.04854e-06	5.79412e-07	5.39571e-07
370.29	1.03191e-06	1.04809e-06	4.72647e-07	5.26186e-07
370.3	1.0325e-06	1.0485e-06	4.65147e-07	5.20417e-07
370.31	1.03618e-06	1.04946e-06	6.15e-07	5.31295e-07
370.32	1.03971e-06	1.05325e-06	5.05294e-07	4.98172e-07
370.33	1.03882e-06	1.05482e-06	4.5e-07	4.48769e-07
370.34	1.03956e-06	1.04374e-06	4.86471e-07	4.55051e-07
370.35	1.04441e-06	1.04291e-06	4.99412e-07	4.91139e-07
370.36	1.03618e-06	1.04298e-06	5.33235e-07	5.22996e-07
370.37	1.03765e-06	1.05661e-06	5.47059e-07	5.08928e-07
370.38	1.045e-06	1.05302e-06	4.60882e-07	4.12615e-07
370.39	1.03544e-06	1.05347e-06	3.59559e-07	3.58486e-07
370.4	1.04941e-06	1.05414e-06	4.92941e-07	4.40552e-07
370.41	1.03765e-06	1.05792e-06	5.55588e-07	5.07252e-07
370.42	1.05216e-06	1.05406e-06	3.53824e-07	4.36655e-07
370.43	1.04412e-06	1.05699e-06	3.78824e-07	3.95535e-07
370.44	1.04294e-06	1.05724e-06	3.42353e-07	4.03434e-07
370.45	1.03838e-06	1.06135e-06	3.98235e-07	3.97174e-07
370.46	1.03956e-06	1.05176e-06	3.48529e-07	3.63816e-07
370.47	1.05235e-06	1.05012e-06	4.81029e-07	4.63486e-07
370.48	1.03838e-06	1.06454e-06	4.38529e-07	4.15139e-07
370.49	1.03706e-06	1.04921e-06	3.57353e-07	3.37624e-07
370.5	1.04e-06	1.05195e-06	4.05294e-07	3.58604e-07
370.51	1.04588e-06	1.0585e-06	4.16912e-07	4.18364e-07
370.52	1.04397e-06	1.05818e-06	3.375e-07	3.64211e-07
370.53	1.05059e-06	1.06073e-06	3.25294e-07	3.43356e-07
370.54	1.05176e-06	1.06027e-06	3.97353e-07	3.95252e-07
370.55	1.04353e-06	1.05888e-06	3.16765e-07	3.51575e-07
370.56	1.04206e-06	1.05862e-06	2.70882e-07	3.29119e-07
370.57	1.04735e-06	1.05667e-06	4.22794e-07	3.64034e-07
370.58	1.03926e-06	1.06298e-06	3.28235e-07	3.66039e-07
370.59	1.04765e-06	1.06985e-06	3.70735e-07	2.65739e-07
370.6	1.05382e-06	1.05515e-06	3.01324e-07	3.18503e-07
370.61	1.04824e-06	1.07128e-06	3.76176e-07	3.78896e-07
370.62	1.04559e-06	1.06081e-06	3.16912e-07	3.48383e-07
370.63	1.04206e-06	1.06204e-06	2.91618e-07	2.69867e-07
370.64	1.05074e-06	1.06919e-06	3.21029e-07	3.17724e-07
370.65	1.04574e-06	1.0685e-06	3.77794e-07	3.417e-07
370.66	1.04868e-06	1.05939e-06	2.80294e-07	3.02452e-07
370.67	1.04985e-06	1.0478e-06	2.86029e-07	2.59141e-07
370.68	1.04868e-06	1.07708e-06	2.65588e-07	3.07214e-07
370.69	1.04618e-06	1.05215e-06	3.84412e-07	3.30754e-07
370.7	1.04735e-06	1.05873e-06	2.78088e-07	3.02029e-07
370.71	1.04985e-06	1.06558e-06	2.49853e-07	2.65877e-07
370.72	1.04809e-06	1.05998e-06	2.81618e-07	2.9167e-07
370.73	1.05029e-06	1.06405e-06	2.91912e-07	2.83473e-07
370.74	1.04324e-06	1.07234e-06	2.69118e-07	2.53054e-07
370.75	1.05265e-06	1.05575e-06	2.77353e-07	2.71449e-07
370.76	1.04471e-06	1.05953e-06	2.74412e-07	3.12049e-07
370.77	1.04397e-06	1.05469e-06	2.72059e-07	2.9431e-07
370.78	1.05137e-06	1.06168e-06	2.37206e-07	2.43799e-07
370.79	1.03662e-06	1.0715e-06	2.17941e-07	2.36797e-07
370.8	1.05088e-06	1.06156e-06	2.26176e-07	2.34183e-07
370.81	1.04618e-06	1.05651e-06	2.4e-07	2.42185e-07
370.82	1.04985e-06	1.07504e-06	2.44265e-07	2.60151e-07
370.83	1.04191e-06	1.05975e-06	2.88088e-07	2.69542e-07
370.84	1.04897e-06	1.0658e-06	2.575e-07	2.69903e-07
370.85	1.05132e-06	1.05508e-06	2.74265e-07	2.59812e-07
370.86	1.05e-06	1.06338e-06	2.63235e-07	2.37468e-07
370.87	1.04941e-06	1.07226e-06	2.20588e-07	2.13933e-07
370.88	1.03985e-06	1.05737e-06	2.62647e-07	2.27908e-07
370.89	1.04956e-06	1.06989e-06	2.15882e-07	2.26418e-07
370.9	1.04618e-06	1.05963e-06	2.10735e-07	2.18904e-07
370.91	1.04956e-06	1.06634e-06	2.25147e-07	2.41625e-07
370.92	1.04838e-06	1.06508e-06	2.47794e-07	2.59253e-07
370.93	1.04735e-06	1.06271e-06	2.23088e-07	2.47562e-07
370.94	1.04324e-06	1.06381e-06	2.16029e-07	2.25066e-07
370.95	1.04956e-06	1.05375e-06	1.98824e-07	2.00652e-07
370.96	1.04515e-06	1.0721e-06	1.88382e-07	1.81039e-07
370.97	1.04735e-06	1.06277e-06	1.96029e-07	2.03212e-07
370.98	1.04721e-06	1.06988e-06	2.35294e-07	2.21968e-07
370.99	1.04882e-06	1.06708e-06	1.99853e-07	2.024e-07
371	1.04485e-06	1.06382e-06	2.05e-07	2.10957e-07
371.01	1.04882e-06	1.07583e-06	2.51029e-07	2.38534e-07
371.02	1.05074e-06	1.06396e-06	2.05882e-07	2.34445e-07
371.03	1.04824e-06	1.0637e-06	1.9e-07	1.88214e-07
371.04	1.05294e-06	1.06386e-06	1.94265e-07	1.81773e-07
371.05	1.04706e-06	1.06146e-06	1.79118e-07	1.7825e-07
371.06	1.04132e-06	1.06596e-06	1.78235e-07	1.887e-07
371.07	1.04838e-06	1.06575e-06	2.72794e-07	2.17371e-07
371.08	1.04779e-06	1.06522e-06	1.975e-07	2.0418e-07
371.09	1.04941e-06	1.06493e-06	2.02794e-07	1.80161e-07
371.1	1.04868e-06	1.05742e-06	1.91471e-07	1.83718e-07
371.11	1.04588e-06	1.06445e-06	2.57206e-07	2.17673e-07
371.12	1.04044e-06	1.06283e-06	1.85588e-07	2.06182e-07
371.13	1.04515e-06	1.06983e-06	1.8e-07	1.83157e-07
371.14	1.04191e-06	1.05794e-06	1.77941e-07	1.69986e-07
371.15	1.04618e-06	1.07284e-06	1.86912e-07	1.74706e-07
371.16	1.05088e-06	1.06468e-06	1.96324e-07	1.88824e-07
371.17	1.045e-06	1.0737e-06	1.87941e-07	1.9502e-07
371.18	1.05059e-06	1.05792e-06	1.73676e-07	1.81554e-07
371.19	1.05338e-06	1.05841e-06	1.66324e-07	1.62981e-07
371.2	1.05309e-06	1.06491e-06	1.72206e-07	1.70468e-07
371.21	1.04985e-06	1.0636e-06	1.82206e-07	1.87626e-07
371.22	1.05485e-06	1.07419e-06	2.01029e-07	1.94775e-07
371.23	1.05368e-06	1.0756e-06	1.82353e-07	1.8117e-07
371.24	1.04971e-06	1.05855e-06	1.66324e-07	1.61204e-07
371.25	1.05382e-06	1.06213e-06	1.87794e-07	1.75372e-07
371.26	1.04574e-06	1.07036e-06	2.20147e-07	1.89824e-07
371.27	1.05015e-06	1.06641e-06	1.63088e-07	1.82585e-07
371.28	1.05603e-06	1.05945e-06	1.61324e-07	1.63098e-07
371.29	1.05147e-06	1.05889e-06	1.71618e-07	1.59852e-07
371.3	1.05397e-06	1.06355e-06	1.56176e-07	1.63829e-07
371.31	1.04956e-06	1.07288e-06	1.66471e-07	1.70133e-07
371.32	1.05353e-06	1.05865e-06	1.73824e-07	1.80466e-07
371.33	1.05338e-06	1.06694e-06	1.81471e-07	1.73337e-07
371.34	1.05294e-06	1.05873e-06	1.65735e-07	1.61011e-07
371.35	1.05221e-06	1.07542e-06	1.58676e-07	1.62511e-07
371.36	1.05176e-06	1.062e-06	1.71176e-07	1.78908e-07
371.37	1.04191e-06	1.06454e-06	1.42353e-07	1.72948e-07
371.38	1.05103e-06	1.06152e-06	1.57794e-07	1.56789e-07
371.39	1.04441e-06	1.07828e-06	1.56765e-07	1.49835e-07
371.4	1.05294e-06	1.06689e-06	1.61029e-07	1.62418e-07
371.41	1.05779e-06	1.05526e-06	1.64118e-07	1.67913e-07
371.42	1.04912e-06	1.06882e-06	1.60441e-07	1.64756e-07
371.43	1.05015e-06	1.06473e-06	1.53382e-07	1.56277e-07
371.44	1.04662e-06	1.06965e-06	1.60588e-07	1.64915e-07
371.45	1.05088e-06	1.07259e-06	1.60735e-07	1.67714e-07
371.46	1.05456e-06	1.06524e-06	1.59412e-07	1.62796e-07
371.47	1.04882e-06	1.06879e-06	1.55735e-07	1.5812e-07
371.48	1.04735e-06	1.06591e-06	1.58529e-07	1.57505e-07
371.49	1.05324e-06	1.06147e-06	1.43382e-07	1.54804e-07
371.5	1.0475e-06	1.07558e-06	1.48382e-07	1.54906e-07
371.51	1.05588e-06	1.06842e-06	1.43824e-07	1.56729e-07
371.52	1.04985e-06	1.07232e-06	1.64706e-07	1.56942e-07
371.53	1.05221e-06	1.06991e-06	1.475e-07	1.56618e-07
371.54	1.04868e-06	1.06306e-06	1.58088e-07	1.54597e-07
371.55	1.05515e-06	1.08213e-06	1.53676e-07	1.54229e-07
371.56	1.05324e-06	1.0694e-06	1.57059e-07	1.56814e-07
371.57	1.04912e-06	1.06611e-06	1.52206e-07	1.60196e-07
371.58	1.05676e-06	1.06469e-06	1.40882e-07	1.58098e-07
371.59	1.05721e-06	1.06226e-06	1.44853e-07	1.53247e-07
371.6	1.0525e-06	1.06373e-06	1.45441e-07	1.53784e-07
371.61	1.05515e-06	1.07688e-06	1.60588e-07	1.53772e-07
371.62	1.05515e-06	1.05805e-06	1.51618e-07	1.53277e-07
371.63	1.05294e-06	1.07038e-06	1.50735e-07	1.55679e-07
371.64	1.05456e-06	1.06856e-06	1.44853e-07	1.50156e-07
371.65	1.05691e-06	1.06987e-06	1.41324e-07	1.45164e-07
371.66	1.04662e-06	1.05874e-06	1.46912e-07	1.46125e-07
371.67	1.05044e-06	1.06901e-06	1.61912e-07	1.51067e-07
371.68	1.05838e-06	1.07772e-06	1.42794e-07	1.52763e-07
371.69	1.04779e-06	1.06596e-06	1.47941e-07	1.57291e-07
371.7	1.05191e-06	1.0667e-06	1.51176e-07	1.57888e-07
371.71	1.05912e-06	1.06734e-06	1.47794e-07	1.51761e-07
371.72	1.04971e-06	1.06938e-06	1.46176e-07	1.46601e-07
371.73	1.05779e-06	1.06892e-06	1.50294e-07	1.5145e-07
371.74	1.05088e-06	1.0693e-06	1.46324e-07	1.52952e-07
371.75	1.05221e-06	1.06796e-06	1.51029e-07	1.49971e-07
371.76	1.05e-06	1.0744e-06	1.43971e-07	1.48801e-07
371.77	1.05662e-06	1.06649e-06	1.41176e-07	1.47397e-07
371.78	1.0525e-06	1.07413e-06	1.48971e-07	1.48117e-07
371.79	1.05338e-06	1.07295e-06	1.50441e-07	1.50191e-07
371.8	1.05338e-06	1.0656e-06	1.53529e-07	1.53237e-07
371.81	1.05088e-06	1.07184e-06	1.43235e-07	1.50782e-07
371.82	1.05544e-06	1.06739e-06	1.41912e-07	1.47907e-07
371.83	1.05397e-06	1.07324e-06	1.51176e-07	1.49388e-07
371.84	1.04926e-06	1.0656e-06	1.47353e-07	1.53349e-07
371.85	1.05559e-06	1.07281e-06	1.46471e-07	1.52174e-07
371.86	1.04941e-06	1.06504e-06	1.40735e-07	1.49653e-07
371.87	1.04779e-06	1.07744e-06	1.44265e-07	1.51796e-07
371.88	1.04647e-06	1.06654e-06	1.36176e-07	1.5472e-07
371.89	1.05485e-06	1.08458e-06	1.45147e-07	1.53383e-07
371.9	1.05735e-06	1.06363e-06	1.45294e-07	1.49354e-07
371.91	1.05074e-06	1.08082e-06	1.40441e-07	1.49504e-07
371.92	1.05162e-06	1.07066e-06	1.42059e-07	1.49305e-07
371.93	1.0575e-06	1.07232e-06	1.41029e-07	1.50673e-07
371.94	1.05676e-06	1.08008e-06	1.475e-07	1.52328e-07
371.95	1.05632e-06	1.07305e-06	1.47794e-07	1.52341e-07
371.96	1.05588e-06	1.07109e-06	1.46471e-07	1.49953e-07
371.97	1.05191e-06	1.07668e-06	1.51765e-07	1.52111e-07
371.98	1.04985e-06	1.07112e-06	1.46912e-07	1.53775e-07
371.99	1.0575e-06	1.07979e-06	1.44412e-07	1.54134e-07
372	1.04858e-06	1.06439e-06	1.41029e-07	1.50742e-07
372.01	1.05358e-06	1.07793e-06	1.35559e-07	1.50736e-07
372.02	1.05422e-06	1.07177e-06	1.43324e-07	1.49924e-07
372.03	1.04735e-06	1.07211e-06	1.36147e-07	1.49227e-07
372.04	1.04574e-06	1.07109e-06	1.37206e-07	1.50033e-07
372.05	1.04569e-06	1.06627e-06	1.46853e-07	1.502e-07
372.06	1.04716e-06	1.07171e-06	1.38088e-07	1.48105e-07
372.07	1.04353e-06	1.07152e-06	1.36588e-07	1.45794e-07
372.08	1.0452e-06	1.06426e-06	1.38059e-07	1.46922e-07
372.09	1.04074e-06	1.06669e-06	1.42029e-07	1.4997e-07
372.1	1.03711e-06	1.06678e-06	1.44471e-07	1.52369e-07
372.11	1.0402e-06	1.07358e-06	1.46588e-07	1.53867e-07
372.12	1.04186e-06	1.07654e-06	1.44059e-07	1.5258e-07
372.13	1.03985e-06	1.06649e-06	1.39029e-07	1.47927e-07
372.14	1.04451e-06	1.06509e-06	1.36765e-07	1.44472e-07
372.15	1.03794e-06	1.04999e-06	1.31412e-07	1.41314e-07
372.16	1.04098e-06	1.07179e-06	1.37265e-07	1.40221e-07
372.17	1.04157e-06	1.07485e-06	1.33353e-07	1.42521e-07
372.18	1.03887e-06	1.0566e-06	1.35471e-07	1.42825e-07
372.19	1.04422e-06	1.06859e-06	1.32324e-07	1.4208e-07
372.2	1.04044e-06	1.05654e-06	1.36765e-07	1.37295e-07
372.21	1.03833e-06	1.05724e-06	1.32029e-07	1.4043e-07
372.22	1.0377e-06	1.05243e-06	1.49441e-07	1.43847e-07
372.23	1.03755e-06	1.05332e-06	1.33088e-07	1.44227e-07
372.24	1.03554e-06	1.06386e-06	1.40912e-07	1.44202e-07
372.25	1.03578e-06	1.05656e-06	1.40559e-07	1.4516e-07
372.26	1.04078e-06	1.05938e-06	1.31735e-07	1.4376e-07
372.27	1.03549e-06	1.05361e-06	1.34059e-07	1.38915e-07
372.28	1.03549e-06	1.05449e-06	1.33088e-07	1.37458e-07
372.29	1.03936e-06	1.05696e-06	1.36382e-07	1.39093e-07
372.3	1.03775e-06	1.0537e-06	1.41382e-07	1.39856e-07
372.31	1.03583e-06	1.04798e-06	1.34059e-07	1.39681e-07
372.32	1.03382e-06	1.06341e-06	1.37882e-07	1.42895e-07
372.33	1.03721e-06	1.04812e-06	1.44441e-07	1.421e-07
372.34	1.03309e-06	1.05363e-06	1.39206e-07	1.41202e-07
372.35	1.03235e-06	1.05233e-06	1.36735e-07	1.40171e-07
372.36	1.03162e-06	1.05482e-06	1.40853e-07	1.40497e-07
372.37	1.0326e-06	1.05153e-06	1.38353e-07	1.40776e-07
372.38	1.0299e-06	1.05402e-06	1.36912e-07	1.4348e-07
372.39	1.03309e-06	1.05544e-06	1.39088e-07	1.48029e-07
372.4	1.02863e-06	1.06298e-06	1.43706e-07	1.52419e-07
372.41	1.02819e-06	1.04828e-06	1.49265e-07	1.5453e-07
372.42	1.0276e-06	1.0567e-06	1.53029e-07	1.54262e-07
372.43	1.02873e-06	1.05213e-06	1.37765e-07	1.49031e-07
372.44	1.02647e-06	1.0537e-06	1.35294e-07	1.47827e-07
372.45	1.02691e-06	1.05611e-06	1.53559e-07	1.52411e-07
372.46	1.02716e-06	1.0433e-06	1.44529e-07	1.52086e-07
372.47	1.02745e-06	1.0576e-06	1.42294e-07	1.48057e-07
372.48	1.0299e-06	1.04472e-06	1.43529e-07	1.45907e-07
372.49	1.03123e-06	1.04699e-06	1.44588e-07	1.4848e-07
372.5	1.02824e-06	1.03907e-06	1.42176e-07	1.49669e-07
372.51	1.02495e-06	1.0465e-06	1.48941e-07	1.50771e-07
372.52	1.02721e-06	1.05683e-06	1.42324e-07	1.52522e-07
372.53	1.02412e-06	1.04859e-06	1.41294e-07	1.5217e-07
372.54	1.02912e-06	1.03982e-06	1.45706e-07	1.51318e-07
372.55	1.02397e-06	1.04632e-06	1.45824e-07	1.52059e-07
372.56	1.02245e-06	1.04185e-06	1.45324e-07	1.51381e-07
372.57	1.02402e-06	1.04544e-06	1.49382e-07	1.53704e-07
372.58	1.02471e-06	1.04068e-06	1.51118e-07	1.56098e-07
372.59	1.02088e-06	1.05479e-06	1.47912e-07	1.58894e-07
372.6	1.02284e-06	1.04405e-06	1.54294e-07	1.60909e-07
372.61	1.02564e-06	1.04554e-06	1.57529e-07	1.63858e-07
372.62	1.02181e-06	1.04043e-06	1.49853e-07	1.64435e-07
372.63	1.02412e-06	1.04564e-06	1.61029e-07	1.6368e-07
372.64	1.02157e-06	1.0449e-06	1.61971e-07	1.67019e-07
372.65	1.02221e-06	1.04182e-06	1.59559e-07	1.67892e-07
372.66	1.01848e-06	1.05334e-06	1.61529e-07	1.6746e-07
372.67	1.01882e-06	1.04216e-06	1.57735e-07	1.66287e-07
372.68	1.01451e-06	1.04342e-06	1.66176e-07	1.70668e-07
372.69	1.0177e-06	1.03676e-06	1.58765e-07	1.67519e-07
372.7	1.02265e-06	1.03531e-06	1.50324e-07	1.62228e-07
372.71	1.01843e-06	1.0414e-06	1.63559e-07	1.60659e-07
372.72	1.02054e-06	1.03917e-06	1.6e-07	1.67434e-07
372.73	1.0198e-06	1.04464e-06	1.63529e-07	1.64065e-07
372.74	1.01799e-06	1.03997e-06	1.49824e-07	1.55579e-07
372.75	1.02299e-06	1.03133e-06	1.62029e-07	1.58882e-07
372.76	1.01922e-06	1.03485e-06	1.77353e-07	1.77433e-07
372.77	1.02e-06	1.04462e-06	1.85088e-07	1.85807e-07
372.78	1.01324e-06	1.03902e-06	1.69765e-07	1.80977e-07
372.79	1.015e-06	1.03856e-06	1.61206e-07	1.7575e-07
372.8	1.01088e-06	1.03215e-06	1.62676e-07	1.72083e-07
372.81	1.01564e-06	1.02942e-06	1.61471e-07	1.66969e-07
372.82	1.01034e-06	1.03663e-06	1.50147e-07	1.63843e-07
372.83	1.01657e-06	1.03429e-06	1.56e-07	1.63253e-07
372.84	1.0123e-06	1.03695e-06	1.58559e-07	1.5922e-07
372.85	1.01118e-06	1.02649e-06	1.49e-07	1.56039e-07
372.86	1.0101e-06	1.0306e-06	1.55853e-07	1.54572e-07
372.87	1.0075e-06	1.02864e-06	1.42118e-07	1.50587e-07
372.88	1.00436e-06	1.02601e-06	1.47441e-07	1.5323e-07
372.89	1.00877e-06	1.02608e-06	1.48235e-07	1.59089e-07
372.9	1.00667e-06	1.02468e-06	1.55353e-07	1.62803e-07
372.91	1.00814e-06	1.02026e-06	1.52353e-07	1.57639e-07
372.92	1.00843e-06	1.0285e-06	1.50676e-07	1.57752e-07
372.93	1.00485e-06	1.02603e-06	1.49618e-07	1.56679e-07
372.94	1.0024e-06	1.03213e-06	1.37676e-07	1.53682e-07
372.95	1.00279e-06	1.02648e-06	1.41206e-07	1.52171e-07
372.96	1.00373e-06	1.02226e-06	1.45176e-07	1.48915e-07
372.97	1.00495e-06	1.01915e-06	1.38765e-07	1.46096e-07
372.98	1.00657e-06	1.02113e-06	1.33588e-07	1.45269e-07
372.99	1.00181e-06	1.02345e-06	1.43029e-07	1.46619e-07
373	1.00103e-06	1.0238e-06	1.38971e-07	1.44667e-07
373.01	1.00022e-06	1.01867e-06	1.37647e-07	1.4585e-07
373.02	9.98015e-07	1.01788e-06	1.40147e-07	1.49831e-07
373.03	9.95221e-07	1.01527e-06	1.38971e-07	1.48918e-07
373.04	9.98088e-07	1.01969e-06	1.3625e-07	1.51776e-07
373.05	9.95956e-07	1.01906e-06	1.40184e-07	1.55201e-07
373.06	9.92353e-07	1.02147e-06	1.38566e-07	1.55891e-07
373.07	9.9375e-07	1.01597e-06	1.52206e-07	1.50037e-07
373.08	9.89044e-07	1.01266e-06	1.50294e-07	1.52148e-07
373.09	9.96985e-07	1.01222e-06	1.49412e-07	1.52952e-07
373.1	9.89632e-07	1.01389e-06	1.33493e-07	1.46055e-07
373.11	9.90221e-07	1.00769e-06	1.3875e-07	1.41599e-07
373.12	9.91397e-07	1.01335e-06	1.43824e-07	1.43293e-07
373.13	9.92132e-07	1.00553e-06	1.3739e-07	1.42338e-07
373.14	9.89044e-07	1.01083e-06	1.34926e-07	1.38788e-07
373.15	9.86324e-07	1.017e-06	1.27574e-07	1.41823e-07
373.16	9.91765e-07	1.01439e-06	1.39779e-07	1.49007e-07
373.17	9.87279e-07	1.00833e-06	1.42941e-07	1.54734e-07
373.18	9.90662e-07	1.01046e-06	1.34779e-07	1.5542e-07
373.19	9.87279e-07	9.9951e-07	1.36066e-07	1.52068e-07
373.2	9.88382e-07	1.00359e-06	1.34963e-07	1.50099e-07
373.21	9.86838e-07	1.00112e-06	1.42574e-07	1.47878e-07
373.22	9.87279e-07	1.00216e-06	1.4375e-07	1.4619e-07
373.23	9.78382e-07	1.00413e-06	1.37721e-07	1.46073e-07
373.24	9.85147e-07	1.00715e-06	1.40257e-07	1.43864e-07
373.25	9.8125e-07	1.00578e-06	1.40404e-07	1.40861e-07
373.26	9.86985e-07	1.01123e-06	1.2386e-07	1.39165e-07
373.27	9.79338e-07	9.93011e-07	1.38529e-07	1.36262e-07
373.28	9.87647e-07	9.92978e-07	1.23971e-07	1.32636e-07
373.29	9.80147e-07	1.00893e-06	1.31287e-07	1.35531e-07
373.3	9.8125e-07	9.96388e-07	1.40404e-07	1.53732e-07
373.31	9.87647e-07	9.99957e-07	1.54375e-07	1.6402e-07
373.32	9.77059e-07	9.93821e-07	1.40294e-07	1.60419e-07
373.33	9.77353e-07	9.91854e-07	1.35735e-07	1.51093e-07
373.34	9.81838e-07	9.91332e-07	1.37757e-07	1.48149e-07
373.35	9.79338e-07	9.93911e-07	1.41213e-07	1.46242e-07
373.36	9.76471e-07	1.00163e-06	1.32831e-07	1.43652e-07
373.37	9.73897e-07	9.91905e-07	1.35588e-07	1.40477e-07
373.38	9.81985e-07	9.97265e-07	1.38529e-07	1.3948e-07
373.39	9.74926e-07	9.94042e-07	1.32316e-07	1.37663e-07
373.4	9.75809e-07	9.97611e-07	1.22169e-07	1.36454e-07
373.41	9.74853e-07	9.94345e-07	1.34412e-07	1.36372e-07
373.42	9.76103e-07	9.83404e-07	1.27426e-07	1.38359e-07
373.43	9.76029e-07	9.8701e-07	1.57574e-07	1.45865e-07
373.44	9.75221e-07	9.87432e-07	1.32647e-07	1.56923e-07
373.45	9.72132e-07	9.84193e-07	1.73051e-07	1.65967e-07
373.46	9.73971e-07	9.81889e-07	1.40184e-07	1.61325e-07
373.47	9.71691e-07	9.92446e-07	1.37684e-07	1.522e-07
373.48	9.73676e-07	9.85169e-07	1.34596e-07	1.4822e-07
373.49	9.62574e-07	9.834e-07	1.52941e-07	1.52187e-07
373.5	9.70515e-07	9.85347e-07	1.39853e-07	1.41825e-07
373.51	9.66544e-07	9.85032e-07	1.3e-07	1.36896e-07
373.52	9.63971e-07	9.82738e-07	1.3114e-07	1.37331e-07
373.53	9.69559e-07	9.82396e-07	1.4114e-07	1.37786e-07
373.54	9.63088e-07	9.83952e-07	1.34926e-07	1.3206e-07
373.55	9.66103e-07	9.82728e-07	1.31765e-07	1.3858e-07
373.56	9.62206e-07	9.83295e-07	1.59228e-07	1.52586e-07
373.57	9.66324e-07	9.76991e-07	1.62096e-07	1.63756e-07
373.58	9.57647e-07	9.74269e-07	1.64338e-07	1.74346e-07
373.59	9.66765e-07	9.79862e-07	1.52022e-07	1.72823e-07
373.6	9.61397e-07	9.8265e-07	1.40735e-07	1.618e-07
373.61	9.59338e-07	9.75816e-07	1.53529e-07	1.4896e-07
373.62	9.63456e-07	9.68743e-07	1.24338e-07	1.47971e-07
373.63	9.59559e-07	9.71242e-07	1.3511e-07	1.4564e-07
373.64	9.58603e-07	9.762e-07	1.33088e-07	1.41115e-07
373.65	9.55662e-07	9.72015e-07	1.33603e-07	1.37079e-07
373.66	9.57794e-07	9.6938e-07	1.3375e-07	1.35691e-07
373.67	9.56103e-07	9.699e-07	1.34522e-07	1.39584e-07
373.68	9.55882e-07	9.68175e-07	1.33456e-07	1.47148e-07
373.69	9.52206e-07	9.70914e-07	1.65699e-07	1.56195e-07
373.7	9.53529e-07	9.7558e-07	1.59743e-07	1.73693e-07
373.71	9.56985e-07	9.74146e-07	1.9125e-07	1.86338e-07
373.72	9.53162e-07	9.73356e-07	1.51912e-07	1.84182e-07
373.73	9.53162e-07	9.60934e-07	1.35074e-07	1.62891e-07
373.74	9.53382e-07	9.66372e-07	1.6375e-07	1.56923e-07
373.75	9.52941e-07	9.63255e-07	1.35257e-07	1.51447e-07
373.76	9.49191e-07	9.58667e-07	1.44044e-07	1.43343e-07
373.77	9.52868e-07	9.54989e-07	1.4989e-07	1.4333e-07
373.78	9.52279e-07	9.61818e-07	1.41029e-07	1.44019e-07
373.79	9.48235e-07	9.72177e-07	1.4875e-07	1.39936e-07
373.8	9.53529e-07	9.56653e-07	1.23529e-07	1.40567e-07
373.81	9.47426e-07	9.57174e-07	1.76691e-07	1.65408e-07
373.82	9.49926e-07	9.54595e-07	1.7489e-07	1.78302e-07
373.83	9.46838e-07	9.65918e-07	1.66103e-07	1.88878e-07
373.84	9.48309e-07	9.5628e-07	2.03346e-07	2.00423e-07
373.85	9.48309e-07	9.57042e-07	1.67868e-07	1.90805e-07
373.86	9.43529e-07	9.59649e-07	1.53787e-07	1.6588e-07
373.87	9.41397e-07	9.52204e-07	1.40993e-07	1.50865e-07
373.88	9.44559e-07	9.67752e-07	1.63934e-07	1.59404e-07
373.89	9.43529e-07	9.53328e-07	1.46066e-07	1.5155e-07
373.9	9.39265e-07	9.46977e-07	1.37574e-07	1.42426e-07
373.91	9.41985e-07	9.41591e-07	1.37904e-07	1.40835e-07
373.92	9.37794e-07	9.53103e-07	1.4739e-07	1.5195e-07
373.93	9.42426e-07	9.44135e-07	1.68676e-07	1.63921e-07
373.94	9.34559e-07	9.49604e-07	1.68897e-07	1.86231e-07
373.95	9.39926e-07	9.44833e-07	2.02243e-07	2.09536e-07
373.96	9.37794e-07	9.57227e-07	2.17463e-07	2.1996e-07
373.97	9.34853e-07	9.53606e-07	1.87941e-07	1.98987e-07
373.98	9.35e-07	9.45786e-07	1.65551e-07	1.75995e-07
373.99	9.33897e-07	9.47539e-07	1.79706e-07	1.65021e-07
374	9.32794e-07	9.47848e-07	1.65809e-07	1.59998e-07
374.01	9.37426e-07	9.43075e-07	1.65404e-07	1.50374e-07
374.02	9.32647e-07	9.38915e-07	1.48713e-07	1.51089e-07
374.03	9.33824e-07	9.38928e-07	1.43051e-07	1.57909e-07
374.04	9.33382e-07	9.49101e-07	1.57537e-07	1.52831e-07
374.05	9.33015e-07	9.45503e-07	2.29926e-07	1.84185e-07
374.06	9.27868e-07	9.49151e-07	2.02647e-07	2.2562e-07
374.07	9.35147e-07	9.40073e-07	2.28603e-07	2.47151e-07
374.08	9.27647e-07	9.38106e-07	1.84007e-07	2.16482e-07
374.09	9.29412e-07	9.36033e-07	1.97353e-07	2.00997e-07
374.1	9.28382e-07	9.3872e-07	1.41507e-07	1.79243e-07
374.11	9.29485e-07	9.35095e-07	1.57537e-07	1.56962e-07
374.12	9.27206e-07	9.2786e-07	1.67316e-07	1.67364e-07
374.13	9.23382e-07	9.48032e-07	1.83272e-07	1.70469e-07
374.14	9.25735e-07	9.36198e-07	1.66765e-07	1.56223e-07
374.15	9.23971e-07	9.28376e-07	1.66544e-07	1.59261e-07
374.16	9.21985e-07	9.3681e-07	2.43419e-07	2.14792e-07
374.17	9.24779e-07	9.30377e-07	2.51287e-07	2.53397e-07
374.18	9.225e-07	9.28117e-07	2.2614e-07	2.58252e-07
374.19	9.17426e-07	9.35293e-07	2.18493e-07	2.3424e-07
374.2	9.25588e-07	9.32498e-07	1.80074e-07	2.01955e-07
374.21	9.17426e-07	9.18432e-07	1.97574e-07	1.83361e-07
374.22	9.20809e-07	9.28483e-07	1.98676e-07	1.79761e-07
374.23	9.19632e-07	9.26717e-07	1.87684e-07	1.8194e-07
374.24	9.19926e-07	9.30833e-07	1.7625e-07	1.68757e-07
374.25	9.17721e-07	9.28371e-07	1.75184e-07	1.68625e-07
374.26	9.16176e-07	9.24519e-07	1.80772e-07	1.9424e-07
374.27	9.11985e-07	9.24705e-07	3.27206e-07	2.65103e-07
374.28	9.14632e-07	9.17643e-07	2.49559e-07	2.87924e-07
374.29	9.18088e-07	9.26358e-07	2.68824e-07	2.52289e-07
374.3	9.10735e-07	9.24512e-07	1.62463e-07	2.04703e-07
374.31	9.13971e-07	9.24169e-07	2.04265e-07	2.08509e-07
374.32	9.10588e-07	9.32969e-07	1.77831e-07	1.97807e-07
374.33	9.10956e-07	9.18481e-07	1.71985e-07	1.89038e-07
374.34	9.09926e-07	9.22202e-07	2.32316e-07	2.02921e-07
374.35	9.08676e-07	9.23356e-07	2.44044e-07	2.18123e-07
374.36	9.08603e-07	9.1491e-07	2.04853e-07	2.20095e-07
374.37	9.08088e-07	9.04058e-07	3.07978e-07	2.43125e-07
374.38	9.06765e-07	9.15427e-07	2.58382e-07	2.82144e-07
374.39	9.06029e-07	9.21313e-07	2.36728e-07	2.75104e-07
374.4	9.06103e-07	9.17574e-07	2.52132e-07	2.54883e-07
374.41	9.07647e-07	9.15392e-07	2.24265e-07	2.32877e-07
374.42	9.06691e-07	9.10643e-07	2.0489e-07	2.08532e-07
374.43	9.04265e-07	9.07793e-07	2.00772e-07	2.09861e-07
374.44	9.04412e-07	9.08419e-07	2.41949e-07	2.13038e-07
374.45	9.04265e-07	9.10809e-07	2.41103e-07	2.22878e-07
374.46	9.04632e-07	9.03842e-07	2.78382e-07	2.59284e-07
374.47	9.00221e-07	9.06927e-07	3.39338e-07	3.13742e-07
374.48	8.99779e-07	9.04746e-07	2.43676e-07	2.9946e-07
374.49	8.98676e-07	9.02028e-07	2.17096e-07	2.43507e-07
374.5	9.01838e-07	9.03002e-07	2.88272e-07	2.35291e-07
374.51	8.93529e-07	9.07103e-07	2.2875e-07	2.35107e-07
374.52	8.96618e-07	9.00881e-07	2.3739e-07	2.2811e-07
374.53	8.97794e-07	8.96318e-07	2.79743e-07	2.38116e-07
374.54	8.92941e-07	9.05311e-07	2.41544e-07	2.85449e-07
374.55	8.91765e-07	8.99519e-07	3.44412e-07	3.09589e-07
374.56	8.975e-07	8.93031e-07	2.42831e-07	3.03232e-07
374.57	8.92721e-07	8.97291e-07	2.25846e-07	2.7315e-07
374.58	8.94044e-07	8.95937e-07	2.54559e-07	2.38056e-07
374.59	8.92353e-07	8.88085e-07	2.31801e-07	2.44999e-07
374.6	8.85882e-07	9.02213e-07	2.21949e-07	2.43559e-07
374.61	8.94559e-07	9.00687e-07	2.31103e-07	2.19919e-07
374.62	8.89485e-07	8.87425e-07	2.37794e-07	2.41075e-07
374.63	8.85882e-07	8.89054e-07	3.59301e-07	2.99444e-07
374.64	8.90074e-07	8.93278e-07	2.66324e-07	3.18601e-07
374.65	8.86397e-07	8.98838e-07	2.45588e-07	2.65333e-07
374.66	8.86691e-07	8.86777e-07	3.01875e-07	2.30619e-07
374.67	8.88015e-07	8.92392e-07	2.42757e-07	2.63144e-07
374.68	8.82059e-07	8.85679e-07	4.24522e-07	3.5092e-07
374.69	8.86029e-07	8.89555e-07	4.55074e-07	4.41274e-07
374.7	8.80294e-07	8.84955e-07	3.82426e-07	4.39258e-07
374.71	8.84118e-07	8.89382e-07	3.4636e-07	3.97184e-07
374.72	8.80809e-07	8.81003e-07	3.5125e-07	3.63571e-07
374.73	8.79485e-07	8.8904e-07	3.96875e-07	3.58919e-07
374.74	8.81029e-07	8.80766e-07	3.64044e-07	3.93651e-07
374.75	8.80074e-07	8.87333e-07	3.57721e-07	4.07417e-07
374.76	8.76103e-07	8.81091e-07	3.39743e-07	3.6038e-07
374.77	8.79559e-07	8.78621e-07	2.67831e-07	2.70001e-07
374.78	8.77132e-07	8.86738e-07	2.91581e-07	3.10914e-07
374.79	8.77868e-07	8.85603e-07	3.78272e-07	3.26358e-07
374.8	8.775e-07	8.81288e-07	2.89669e-07	3.01084e-07
374.81	8.76985e-07	8.72459e-07	2.88309e-07	3.18743e-07
374.82	8.67721e-07	8.78683e-07	3.7511e-07	3.46399e-07
374.83	8.75809e-07	8.84693e-07	3.31801e-07	3.45605e-07
374.84	8.71397e-07	8.71801e-07	4.01581e-07	3.43882e-07
374.85	8.70147e-07	8.75325e-07	3.85993e-07	4.20555e-07
374.86	8.75515e-07	8.83286e-07	4.3364e-07	3.95385e-07
374.87	8.71471e-07	8.82425e-07	3.11801e-07	3.3622e-07
374.88	8.71176e-07	8.76537e-07	4.09963e-07	3.65931e-07
374.89	8.74485e-07	8.73858e-07	4.03456e-07	4.09507e-07
374.9	8.69559e-07	8.74093e-07	3.79375e-07	4.04237e-07
374.91	8.68456e-07	8.72815e-07	3.0864e-07	3.98164e-07
374.92	8.70956e-07	8.77474e-07	4.575e-07	4.11584e-07
374.93	8.625e-07	8.7157e-07	3.67757e-07	4.0312e-07
374.94	8.70956e-07	8.67243e-07	4.30221e-07	4.53376e-07
374.95	8.63529e-07	8.68506e-07	4.7489e-07	5.06275e-07
374.96	8.64265e-07	8.61533e-07	4.22132e-07	4.76631e-07
374.97	8.66397e-07	8.66244e-07	5.0511e-07	4.75653e-07
374.98	8.63897e-07	8.68844e-07	4.70993e-07	4.67918e-07
374.99	8.64632e-07	8.68661e-07	4.51654e-07	4.35463e-07
375	8.67692e-07	8.67893e-07	3.91706e-07	4.32589e-07
375.01	8.68824e-07	8.69053e-07	4.92471e-07	5.6212e-07
375.02	8.69819e-07	8.66738e-07	5.99816e-07	5.85011e-07
375.03	8.70271e-07	8.6544e-07	4.46824e-07	4.60415e-07
375.04	8.65084e-07	8.63954e-07	4.35882e-07	4.22556e-07
375.05	8.63908e-07	8.60677e-07	5.11294e-07	4.85994e-07
375.06	8.60294e-07	8.68469e-07	6.70088e-07	5.66623e-07
375.07	8.58319e-07	8.62518e-07	5.26353e-07	5.55611e-07
375.08	8.6437e-07	8.61139e-07	4.76676e-07	5.09477e-07
375.09	8.60588e-07	8.53103e-07	4.25941e-07	4.78863e-07
375.1	8.58613e-07	8.60093e-07	3.83588e-07	4.74286e-07
375.11	8.57983e-07	8.53223e-07	4.68412e-07	4.86141e-07
375.12	8.57941e-07	8.60606e-07	4.49735e-07	4.85979e-07
375.13	8.55252e-07	8.56972e-07	4.21765e-07	4.43713e-07
375.14	8.56134e-07	8.65076e-07	3.37176e-07	3.86328e-07
375.15	8.54076e-07	8.56469e-07	3.39882e-07	3.61674e-07
375.16	8.55882e-07	8.50375e-07	4.10471e-07	4.5282e-07
375.17	8.54286e-07	8.50699e-07	4.295e-07	4.91529e-07
375.18	8.5437e-07	8.55943e-07	4.35824e-07	4.52163e-07
375.19	8.48824e-07	8.55864e-07	2.79471e-07	3.68254e-07
375.2	8.53739e-07	8.45092e-07	3.25265e-07	3.37107e-07
375.21	8.53403e-07	8.43365e-07	3.43824e-07	3.44957e-07
375.22	8.5395e-07	8.5006e-07	4.33471e-07	3.83828e-07
375.23	8.50546e-07	8.4614e-07	3.415e-07	4.19889e-07
375.24	8.52437e-07	8.53129e-07	3.09206e-07	4.08615e-07
375.25	8.51849e-07	8.4798e-07	3.21294e-07	3.69607e-07
375.26	8.55084e-07	8.49916e-07	3.44706e-07	3.35105e-07
375.27	8.48697e-07	8.42733e-07	3.04206e-07	3.02556e-07
375.28	8.49286e-07	8.36594e-07	3.77412e-07	3.38277e-07
375.29	8.47185e-07	8.50964e-07	3.45941e-07	3.89083e-07
375.3	8.50168e-07	8.41644e-07	3.39029e-07	3.68987e-07
375.31	8.48529e-07	8.45251e-07	3.08676e-07	3.11856e-07
375.32	8.43277e-07	8.46239e-07	2.77647e-07	3.01524e-07
375.33	8.48992e-07	8.54526e-07	3.25735e-07	3.11375e-07
375.34	8.44034e-07	8.45005e-07	2.62882e-07	2.90626e-07
375.35	8.45504e-07	8.33853e-07	3.73529e-07	3.36236e-07
375.36	8.41555e-07	8.54092e-07	2.89324e-07	3.36313e-07
375.37	8.44286e-07	8.32058e-07	2.67588e-07	2.91814e-07
375.38	8.43277e-07	8.40265e-07	3.59588e-07	3.10063e-07
375.39	8.44496e-07	8.39354e-07	2.66441e-07	3.10901e-07
375.4	8.40042e-07	8.44674e-07	2.02971e-07	2.70954e-07
375.41	8.40924e-07	8.39852e-07	2.71824e-07	2.25423e-07
375.42	8.39664e-07	8.43106e-07	2.97471e-07	3.07001e-07
375.43	8.39664e-07	8.43446e-07	2.77029e-07	2.96787e-07
375.44	8.4084e-07	8.41032e-07	2.33735e-07	2.5248e-07
375.45	8.36891e-07	8.37494e-07	2.85324e-07	2.92584e-07
375.46	8.42689e-07	8.3385e-07	2.27912e-07	3.04364e-07
375.47	8.3958e-07	8.40017e-07	2.13647e-07	2.4798e-07
375.48	8.38193e-07	8.40866e-07	2.84882e-07	2.30328e-07
375.49	8.38782e-07	8.40429e-07	2.36059e-07	2.93082e-07
375.5	8.40126e-07	8.35741e-07	2.85912e-07	2.54334e-07
375.51	8.38529e-07	8.43605e-07	2.26324e-07	2.3324e-07
375.52	8.36261e-07	8.38019e-07	2.545e-07	2.53037e-07
375.53	8.37857e-07	8.377e-07	2.07118e-07	2.57085e-07
375.54	8.35252e-07	8.32462e-07	2.445e-07	2.39071e-07
375.55	8.35042e-07	8.31234e-07	1.95706e-07	2.44638e-07
375.56	8.30798e-07	8.2867e-07	2.65382e-07	2.59116e-07
375.57	8.31807e-07	8.25677e-07	1.69029e-07	2.14663e-07
375.58	8.32017e-07	8.38781e-07	2.55471e-07	2.28308e-07
375.59	8.33782e-07	8.31351e-07	2.47529e-07	2.46732e-07
375.6	8.32269e-07	8.29748e-07	2.22176e-07	2.24778e-07
375.61	8.29244e-07	8.32124e-07	1.55118e-07	1.9528e-07
375.62	8.32521e-07	8.29982e-07	2.83118e-07	2.13348e-07
375.63	8.28739e-07	8.25408e-07	2.10088e-07	2.45922e-07
375.64	8.27437e-07	8.31233e-07	2.28676e-07	2.36163e-07
375.65	8.30756e-07	8.29653e-07	1.65265e-07	1.91523e-07
375.66	8.26471e-07	8.27243e-07	2.04824e-07	1.97003e-07
375.67	8.31261e-07	8.38096e-07	2.35824e-07	2.28997e-07
375.68	8.24958e-07	8.29429e-07	2.03088e-07	2.31832e-07
375.69	8.26303e-07	8.2563e-07	1.43412e-07	1.78088e-07
375.7	8.29454e-07	8.26777e-07	1.64559e-07	1.69046e-07
375.71	8.27227e-07	8.3689e-07	1.94971e-07	2.20058e-07
375.72	8.28277e-07	8.28073e-07	2.00176e-07	2.36266e-07
375.73	8.27563e-07	8.18508e-07	2.02265e-07	1.9795e-07
375.74	8.27689e-07	8.19371e-07	1.50765e-07	1.74989e-07
375.75	8.23824e-07	8.23789e-07	2.09029e-07	1.87872e-07
375.76	8.26218e-07	8.23341e-07	1.97618e-07	2.06069e-07
375.77	8.26218e-07	8.26022e-07	1.63324e-07	1.85158e-07
375.78	8.20546e-07	8.21242e-07	1.48647e-07	1.58609e-07
375.79	8.25588e-07	8.16276e-07	1.65706e-07	1.63872e-07
375.8	8.26218e-07	8.14705e-07	2.03676e-07	2.06249e-07
375.81	8.21092e-07	8.28096e-07	2.00235e-07	2.08875e-07
375.82	8.18824e-07	8.2448e-07	1.62941e-07	1.75194e-07
375.83	8.2021e-07	8.12363e-07	1.49853e-07	1.7401e-07
375.84	8.16723e-07	8.21555e-07	1.93147e-07	1.87562e-07
375.85	8.18992e-07	8.15588e-07	1.54676e-07	1.84347e-07
375.86	8.17983e-07	8.16117e-07	1.69382e-07	1.69231e-07
375.87	8.18277e-07	8.09214e-07	1.60206e-07	1.62286e-07
375.88	8.19748e-07	8.17177e-07	1.55265e-07	1.64188e-07
375.89	8.16387e-07	8.09364e-07	1.67471e-07	1.77644e-07
375.9	8.18151e-07	8.04091e-07	1.69059e-07	1.89114e-07
375.91	8.17605e-07	8.21148e-07	1.39029e-07	1.65436e-07
375.92	8.18655e-07	8.13738e-07	1.38618e-07	1.58013e-07
375.93	8.18193e-07	8.03868e-07	1.74147e-07	1.71701e-07
375.94	8.18403e-07	8.04667e-07	1.51706e-07	1.84435e-07
375.95	8.15084e-07	8.07606e-07	1.45971e-07	1.57441e-07
375.96	8.16891e-07	8.08272e-07	1.40441e-07	1.50876e-07
375.97	8.12773e-07	8.13429e-07	1.37968e-07	1.59604e-07
375.98	8.15588e-07	8.18881e-07	1.65676e-07	1.64643e-07
375.99	8.12857e-07	8.1099e-07	1.43529e-07	1.69884e-07
376	8.13235e-07	8.1465e-07	1.51147e-07	1.65551e-07
376.01	8.26569e-07	8.16309e-07	1.53824e-07	1.54865e-07
376.02	8.14608e-07	8.06417e-07	1.32206e-07	1.55464e-07
376.03	8.1951e-07	8.15484e-07	1.55735e-07	1.65163e-07
376.04	8.18431e-07	8.11768e-07	1.43382e-07	1.64511e-07
376.05	8.22255e-07	8.10888e-07	1.26471e-07	1.52442e-07
376.06	8.2098e-07	8.08831e-07	1.42647e-07	1.49321e-07
376.07	8.16667e-07	8.02709e-07	1.51765e-07	1.59824e-07
376.08	8.20882e-07	8.04849e-07	1.72353e-07	1.67791e-07
376.09	8.20588e-07	8.01802e-07	1.25147e-07	1.60582e-07
376.1	8.2049e-07	8.0512e-07	1.32647e-07	1.41595e-07
376.11	8.15392e-07	7.92763e-07	1.25588e-07	1.39716e-07
376.12	8.14902e-07	8.0161e-07	1.48824e-07	1.48724e-07
376.13	8.18824e-07	8.13959e-07	1.32206e-07	1.50289e-07
376.14	8.22255e-07	8.19169e-07	1.24559e-07	1.45005e-07
376.15	8.16765e-07	8.00582e-07	1.34118e-07	1.43077e-07
376.16	8.1549e-07	8.04776e-07	1.27941e-07	1.4843e-07
376.17	8.13333e-07	8.05709e-07	1.36176e-07	1.55775e-07
376.18	8.17157e-07	8.13486e-07	1.33235e-07	1.61373e-07
376.19	8.0902e-07	8.07386e-07	1.375e-07	1.56692e-07
376.2	8.19216e-07	7.98238e-07	1.33529e-07	1.45694e-07
376.21	8.12941e-07	8.02453e-07	1.24118e-07	1.42776e-07
376.22	8.15196e-07	8.02712e-07	1.23824e-07	1.39765e-07
376.23	8.12647e-07	8.06927e-07	1.31765e-07	1.40378e-07
376.24	8.12157e-07	7.95903e-07	1.47206e-07	1.4999e-07
376.25	8.12745e-07	8.00706e-07	1.31618e-07	1.53716e-07
376.26	8.11569e-07	8.09227e-07	1.21176e-07	1.47464e-07
376.27	8.14902e-07	8.00796e-07	1.24118e-07	1.43287e-07
376.28	8.15e-07	7.95306e-07	1.25294e-07	1.50585e-07
376.29	8.13627e-07	8.12196e-07	1.29559e-07	1.50256e-07
376.3	8.18137e-07	7.98444e-07	1.31029e-07	1.45823e-07
376.31	8.10098e-07	8.01268e-07	1.2e-07	1.4332e-07
376.32	8.06765e-07	7.98533e-07	1.19265e-07	1.36838e-07
376.33	8.12745e-07	8.02427e-07	1.28529e-07	1.33938e-07
376.34	8.09608e-07	8.01937e-07	1.16618e-07	1.4063e-07
376.35	8.14706e-07	7.97383e-07	1.62353e-07	1.54519e-07
376.36	8.12843e-07	7.98497e-07	1.33382e-07	1.55337e-07
376.37	8.08529e-07	8.07499e-07	1.23529e-07	1.48986e-07
376.38	8.13627e-07	8.10912e-07	1.26765e-07	1.41129e-07
376.39	8.15392e-07	8.02936e-07	1.17941e-07	1.39699e-07
376.4	8.16373e-07	8.08649e-07	1.29706e-07	1.49572e-07
376.41	8.14314e-07	8.03067e-07	1.38971e-07	1.57168e-07
376.42	8.08137e-07	8.07299e-07	1.34559e-07	1.57108e-07
376.43	8.11863e-07	7.98375e-07	1.32206e-07	1.49065e-07
376.44	8.11863e-07	8.01804e-07	1.23235e-07	1.42008e-07
376.45	8.12353e-07	7.90234e-07	1.18824e-07	1.38946e-07
376.46	8.14118e-07	8.07032e-07	1.31618e-07	1.44233e-07
376.47	8.08922e-07	8.06798e-07	1.23235e-07	1.51595e-07
376.48	8.14608e-07	8.10227e-07	1.30294e-07	1.49673e-07
376.49	8.19902e-07	8.01518e-07	1.31618e-07	1.43861e-07
376.5	8.17745e-07	8.04786e-07	1.18382e-07	1.44748e-07
376.51	8.20196e-07	8.06892e-07	1.43382e-07	1.5697e-07
376.52	8.10196e-07	8.02793e-07	1.41912e-07	1.59989e-07
376.53	8.14804e-07	7.92838e-07	1.28382e-07	1.53673e-07
376.54	8.09608e-07	7.985e-07	1.23235e-07	1.43646e-07
376.55	8.14706e-07	7.95979e-07	1.26176e-07	1.44196e-07
376.56	8.1049e-07	8.0557e-07	1.26912e-07	1.48731e-07
376.57	8.09804e-07	7.90749e-07	1.32794e-07	1.51907e-07
376.58	8.11275e-07	7.94138e-07	1.40294e-07	1.52019e-07
376.59	8.09412e-07	7.9127e-07	1.24706e-07	1.46757e-07
376.6	8.03235e-07	7.9562e-07	1.26765e-07	1.42625e-07
376.61	8.03235e-07	7.97826e-07	1.36029e-07	1.40921e-07
376.62	8.05294e-07	8.02785e-07	1.19412e-07	1.38044e-07
376.63	8.04216e-07	7.91273e-07	1.06324e-07	1.34112e-07
376.64	8.07451e-07	8.00991e-07	1.25147e-07	1.35137e-07
376.65	7.96078e-07	7.92849e-07	1.14706e-07	1.41044e-07
376.66	7.99216e-07	7.83235e-07	1.31176e-07	1.4741e-07
376.67	8e-07	7.85735e-07	1.26471e-07	1.50635e-07
376.68	7.98137e-07	7.9056e-07	1.26912e-07	1.45634e-07
376.69	8.07255e-07	7.90813e-07	1.225e-07	1.32325e-07
376.7	8.02255e-07	7.79381e-07	1.27794e-07	1.40371e-07
376.71	8.00196e-07	7.84197e-07	1.38971e-07	1.5045e-07
376.72	8.0451e-07	7.83746e-07	1.16029e-07	1.54144e-07
376.73	7.9902e-07	7.81182e-07	1.23971e-07	1.39799e-07
376.74	7.9598e-07	7.87308e-07	1.17647e-07	1.35779e-07
376.75	7.97843e-07	7.81001e-07	1.11765e-07	1.36069e-07
376.76	7.94412e-07	7.91886e-07	1.22059e-07	1.37258e-07
376.77	8.03137e-07	7.81113e-07	1.22353e-07	1.36194e-07
376.78	8.00686e-07	7.77267e-07	1.17647e-07	1.29837e-07
376.79	7.98431e-07	7.86975e-07	1.19853e-07	1.27187e-07
376.8	7.98039e-07	7.81498e-07	1.22059e-07	1.45136e-07
376.81	8.01765e-07	7.81037e-07	1.45441e-07	1.53998e-07
376.82	7.98333e-07	7.9071e-07	1.26765e-07	1.4667e-07
376.83	7.9902e-07	7.8704e-07	1.31765e-07	1.40702e-07
376.84	7.97843e-07	7.71767e-07	1.29118e-07	1.51668e-07
376.85	8.01176e-07	7.81093e-07	1.20588e-07	1.51493e-07
376.86	7.89902e-07	7.73066e-07	1.17647e-07	1.46097e-07
376.87	7.97255e-07	7.87419e-07	1.25294e-07	1.45079e-07
376.88	7.91961e-07	7.73695e-07	1.25294e-07	1.40383e-07
376.89	7.96863e-07	7.88236e-07	1.23676e-07	1.42974e-07
376.9	7.97353e-07	7.80903e-07	1.26618e-07	1.43594e-07
376.91	7.93039e-07	7.84208e-07	1.19412e-07	1.37167e-07
376.92	7.97549e-07	7.91389e-07	1.18529e-07	1.31395e-07
376.93	7.92353e-07	7.8456e-07	1.26176e-07	1.42991e-07
376.94	7.99804e-07	7.79228e-07	1.51176e-07	1.63096e-07
376.95	7.9098e-07	7.82666e-07	1.36765e-07	1.58513e-07
376.96	7.98529e-07	7.90195e-07	1.29706e-07	1.60881e-07
376.97	7.97059e-07	7.77136e-07	1.66176e-07	1.62695e-07
376.98	7.98529e-07	7.82553e-07	1.26765e-07	1.58854e-07
376.99	8.05392e-07	7.93076e-07	1.31029e-07	1.50634e-07
377	8.00588e-07	7.82076e-07	1.48824e-07	1.5256e-07
377.01	7.97549e-07	7.84974e-07	1.35441e-07	1.56427e-07
377.02	7.98333e-07	7.85011e-07	1.36618e-07	1.50165e-07
377.03	8.01569e-07	7.90022e-07	1.35e-07	1.48058e-07
377.04	7.96863e-07	7.84471e-07	1.29265e-07	1.45788e-07
377.05	8.03235e-07	7.92904e-07	1.17941e-07	1.50505e-07
377.06	7.99216e-07	7.93074e-07	1.60588e-07	1.68721e-07
377.07	8.00196e-07	7.82925e-07	1.44118e-07	1.81064e-07
377.08	8.01176e-07	7.88871e-07	1.41324e-07	1.80027e-07
377.09	7.98333e-07	7.88107e-07	1.63971e-07	1.70193e-07
377.1	8.01176e-07	7.87154e-07	1.35e-07	1.68324e-07
377.11	8.03137e-07	7.91903e-07	1.41618e-07	1.63781e-07
377.12	8.06471e-07	7.94191e-07	1.47941e-07	1.61879e-07
377.13	7.97745e-07	7.9033e-07	1.31471e-07	1.65361e-07
377.14	8.01667e-07	7.84624e-07	1.37941e-07	1.56887e-07
377.15	8.03431e-07	7.83836e-07	1.39265e-07	1.56193e-07
377.16	8.04118e-07	7.88585e-07	1.50882e-07	1.7181e-07
377.17	7.99314e-07	7.9106e-07	1.76324e-07	1.96521e-07
377.18	8.0402e-07	7.81745e-07	1.72353e-07	1.96405e-07
377.19	7.98235e-07	7.8922e-07	1.42941e-07	1.82043e-07
377.2	8.01373e-07	7.92044e-07	1.375e-07	1.69435e-07
377.21	8.0098e-07	7.84377e-07	1.62206e-07	1.73531e-07
377.22	8.05784e-07	7.85962e-07	1.44265e-07	1.80326e-07
377.23	8.02451e-07	7.92762e-07	1.61912e-07	1.76834e-07
377.24	8e-07	7.91699e-07	1.44118e-07	1.65145e-07
377.25	7.99804e-07	7.90023e-07	1.60441e-07	1.68043e-07
377.26	8.03333e-07	7.96153e-07	1.5e-07	1.82408e-07
377.27	8.03922e-07	7.92898e-07	1.55147e-07	1.93111e-07
377.28	8.04706e-07	7.98682e-07	1.56765e-07	1.93414e-07
377.29	8.04902e-07	7.98395e-07	1.64265e-07	1.97988e-07
377.3	8.06078e-07	7.97894e-07	1.425e-07	1.93983e-07
377.31	8.11373e-07	7.9574e-07	1.82353e-07	1.81434e-07
377.32	8.06373e-07	7.97356e-07	1.76029e-07	1.77916e-07
377.33	8.0402e-07	7.99615e-07	1.88824e-07	2.06968e-07
377.34	8.0951e-07	7.94011e-07	2.04706e-07	2.38136e-07
377.35	8.0451e-07	8.0151e-07	2.05147e-07	2.50902e-07
377.36	8.11667e-07	8.01041e-07	2.01324e-07	2.45716e-07
377.37	8.03627e-07	8.0132e-07	2.06176e-07	2.37272e-07
377.38	8.09902e-07	8.04114e-07	1.875e-07	2.28433e-07
377.39	8.05784e-07	7.97949e-07	1.83529e-07	2.30288e-07
377.4	8.10784e-07	8.02079e-07	2.27353e-07	2.54023e-07
377.41	8.10882e-07	8.02266e-07	2.15588e-07	2.55265e-07
377.42	8.07549e-07	8.09914e-07	1.63235e-07	2.34974e-07
377.43	8.08725e-07	8.06224e-07	1.97647e-07	2.19529e-07
377.44	8.13137e-07	8.10182e-07	2.05147e-07	2.31602e-07
377.45	8.07059e-07	8.11038e-07	1.83676e-07	2.40753e-07
377.46	8.12941e-07	8.17749e-07	2.03088e-07	2.43139e-07
377.47	8.13235e-07	8.25104e-07	2.02059e-07	2.55691e-07
377.48	8.2598e-07	8.18527e-07	2.07941e-07	2.54706e-07
377.49	8.35294e-07	8.17645e-07	2.26912e-07	2.51914e-07
377.5	8.38922e-07	8.34223e-07	2.16618e-07	2.64922e-07
377.51	8.30392e-07	8.25383e-07	2.21618e-07	2.65744e-07
377.52	8.3e-07	8.27531e-07	2.25882e-07	2.65015e-07
377.53	8.31863e-07	8.23184e-07	2.19265e-07	2.71442e-07
377.54	8.37647e-07	8.27846e-07	2.67353e-07	2.88442e-07
377.55	8.31765e-07	8.19701e-07	2.09853e-07	2.89282e-07
377.56	8.31275e-07	8.27198e-07	2.86029e-07	2.95819e-07
377.57	8.2598e-07	8.2178e-07	2.28824e-07	3.12365e-07
377.58	8.23922e-07	8.20534e-07	2.86324e-07	3.05568e-07
377.59	8.21176e-07	8.14154e-07	2.27059e-07	2.95475e-07
377.6	8.20392e-07	8.1542e-07	2.26912e-07	2.94803e-07
377.61	8.19902e-07	8.04695e-07	2.22647e-07	3.00123e-07
377.62	8.21373e-07	8.17874e-07	2.52353e-07	2.99555e-07
377.63	8.17059e-07	8.19581e-07	2.41176e-07	3.08487e-07
377.64	8.13824e-07	8.05754e-07	2.68971e-07	3.11241e-07
377.65	8.1598e-07	8.0642e-07	2.475e-07	2.86451e-07
377.66	8.09706e-07	8.05401e-07	2.25e-07	2.88881e-07
377.67	8.10686e-07	7.96065e-07	2.68529e-07	3.00744e-07
377.68	8.10098e-07	7.97506e-07	2.58382e-07	2.9827e-07
377.69	8.09804e-07	8.06754e-07	2.16765e-07	2.49466e-07
377.7	8.08627e-07	8.0512e-07	2.04559e-07	2.49063e-07
377.71	8.06863e-07	8.01325e-07	2.39559e-07	2.72766e-07
377.72	8.07647e-07	7.97823e-07	2.06471e-07	2.79216e-07
377.73	8.04118e-07	7.9606e-07	2.01912e-07	2.5556e-07
377.74	8.05686e-07	8.01222e-07	2.12647e-07	2.42409e-07
377.75	8.04804e-07	7.92908e-07	1.85e-07	2.4341e-07
377.76	8.06373e-07	8.03898e-07	2.06324e-07	2.48047e-07
377.77	8.05588e-07	7.9946e-07	2.43529e-07	2.49098e-07
377.78	8.04412e-07	7.86975e-07	1.78824e-07	2.41106e-07
377.79	8.06176e-07	8.12779e-07	1.95294e-07	2.27081e-07
377.8	8.00882e-07	7.89813e-07	1.74853e-07	2.17841e-07
377.81	7.99118e-07	7.9629e-07	1.88088e-07	2.27894e-07
377.82	8.03922e-07	7.93865e-07	1.78971e-07	2.34972e-07
377.83	8.07059e-07	7.97108e-07	2.20147e-07	2.26774e-07
377.84	8.02647e-07	7.78505e-07	1.89265e-07	2.18881e-07
377.85	8.01961e-07	7.99689e-07	1.70441e-07	2.16107e-07
377.86	8.05294e-07	7.8614e-07	1.82353e-07	2.1035e-07
377.87	8.04902e-07	7.98554e-07	1.71029e-07	2.02065e-07
377.88	8.06471e-07	8.02385e-07	1.50147e-07	2.10192e-07
377.89	8.00686e-07	7.80761e-07	2.10588e-07	2.14892e-07
377.9	8.02157e-07	8.09779e-07	1.63676e-07	2.1158e-07
377.91	8.08922e-07	7.89323e-07	1.75e-07	2.04291e-07
377.92	8.02157e-07	8.02824e-07	1.74706e-07	1.99728e-07
377.93	8.02647e-07	8.04186e-07	1.69265e-07	1.95082e-07
377.94	8.02451e-07	7.87581e-07	1.38235e-07	1.91252e-07
377.95	8.06765e-07	8.13194e-07	1.79412e-07	1.96262e-07
377.96	8.06667e-07	7.89903e-07	1.75441e-07	1.96511e-07
377.97	8.05882e-07	7.9287e-07	1.48824e-07	1.95925e-07
377.98	8.07549e-07	8.22201e-07	1.84118e-07	1.98461e-07
377.99	8.01863e-07	8.12867e-07	1.65882e-07	1.93107e-07
378	8.16029e-07	8.04858e-07	1.48941e-07	1.87464e-07
378.01	8.1375e-07	8.09115e-07	1.74941e-07	1.85499e-07
378.02	8.09926e-07	8.17074e-07	1.56235e-07	1.77775e-07
378.03	8.17279e-07	8.14767e-07	1.55765e-07	1.75911e-07
378.04	8.22574e-07	8.06443e-07	1.80824e-07	1.84763e-07
378.05	8.16103e-07	8.11461e-07	1.85294e-07	2.00994e-07
378.06	8.17059e-07	8.09635e-07	1.63294e-07	1.85311e-07
378.07	8.18162e-07	8.10697e-07	1.58e-07	1.74084e-07
378.08	8.16912e-07	8.06223e-07	1.51941e-07	1.7636e-07
378.09	8.17794e-07	8.14798e-07	1.63e-07	1.79545e-07
378.1	8.15074e-07	8.18774e-07	1.60471e-07	1.7612e-07
378.11	8.15294e-07	8.11999e-07	1.55882e-07	1.75641e-07
378.12	8.19706e-07	8.13967e-07	1.67588e-07	1.79926e-07
378.13	8.21471e-07	8.06844e-07	1.33882e-07	1.72173e-07
378.14	8.21912e-07	8.0991e-07	1.61118e-07	1.70355e-07
378.15	8.14338e-07	8.23749e-07	1.38529e-07	1.75588e-07
378.16	8.20221e-07	8.17723e-07	1.65059e-07	1.74495e-07
378.17	8.25294e-07	8.20787e-07	1.41059e-07	1.68349e-07
378.18	8.225e-07	8.2158e-07	1.55882e-07	1.68864e-07
378.19	8.24265e-07	8.13681e-07	1.64235e-07	1.75675e-07
378.2	8.24044e-07	8.1613e-07	1.55824e-07	1.76935e-07
378.21	8.24559e-07	8.25235e-07	1.49412e-07	1.67507e-07
378.22	8.24412e-07	8.24928e-07	1.58412e-07	1.619e-07
378.23	8.22941e-07	8.09406e-07	1.46824e-07	1.68677e-07
378.24	8.26397e-07	8.25542e-07	1.55118e-07	1.6998e-07
378.25	8.23529e-07	8.27588e-07	1.43941e-07	1.57827e-07
378.26	8.21176e-07	8.13723e-07	1.40235e-07	1.45065e-07
378.27	8.24559e-07	8.21117e-07	1.55118e-07	1.64728e-07
378.28	8.22426e-07	8.22574e-07	1.58294e-07	1.75125e-07
378.29	8.2625e-07	8.14298e-07	1.38882e-07	1.66831e-07
378.3	8.19853e-07	8.199e-07	1.34765e-07	1.47086e-07
378.31	8.21838e-07	8.22759e-07	1.36706e-07	1.52157e-07
378.32	8.225e-07	8.18078e-07	1.44529e-07	1.59922e-07
378.33	8.21176e-07	8.22274e-07	1.25412e-07	1.54411e-07
378.34	8.19485e-07	8.25107e-07	1.21765e-07	1.33711e-07
378.35	8.20515e-07	8.19837e-07	1.21059e-07	1.36502e-07
378.36	8.2e-07	8.12082e-07	1.54235e-07	1.55096e-07
378.37	8.17059e-07	8.15316e-07	1.31294e-07	1.64264e-07
378.38	8.20882e-07	8.18255e-07	1.19529e-07	1.44871e-07
378.39	8.23309e-07	8.05099e-07	1.32412e-07	1.35997e-07
378.4	8.17868e-07	8.12771e-07	1.23176e-07	1.40797e-07
378.41	8.22206e-07	8.14979e-07	1.37706e-07	1.47805e-07
378.42	8.22206e-07	8.13872e-07	1.16765e-07	1.37511e-07
378.43	8.17279e-07	8.18192e-07	1.16824e-07	1.26295e-07
378.44	8.18529e-07	8.15212e-07	1.17588e-07	1.23821e-07
378.45	8.18309e-07	8.07314e-07	1.20706e-07	1.39752e-07
378.46	8.18015e-07	8.0896e-07	1.49941e-07	1.49269e-07
378.47	8.2125e-07	8.14724e-07	1.17059e-07	1.39976e-07
378.48	8.19118e-07	8.14713e-07	1.14294e-07	1.19907e-07
378.49	8.18015e-07	8.20691e-07	1.19471e-07	1.28962e-07
378.5	8.20882e-07	8.23701e-07	1.28529e-07	1.37491e-07
378.51	8.22426e-07	8.17691e-07	1.18765e-07	1.34929e-07
378.52	8.23088e-07	8.17295e-07	1.12824e-07	1.23528e-07
378.53	8.225e-07	8.24092e-07	1.19235e-07	1.20936e-07
378.54	8.20882e-07	8.29311e-07	1.14353e-07	1.25402e-07
378.55	8.23456e-07	8.21641e-07	1.30294e-07	1.32768e-07
378.56	8.21397e-07	8.28144e-07	1.30706e-07	1.37849e-07
378.57	8.19706e-07	8.29674e-07	1.09765e-07	1.27678e-07
378.58	8.23235e-07	8.1794e-07	1.17588e-07	1.16652e-07
378.59	8.23676e-07	8.31208e-07	1.11059e-07	1.22435e-07
378.6	8.24118e-07	8.24769e-07	1.18824e-07	1.32184e-07
378.61	8.24853e-07	8.24819e-07	1.15059e-07	1.29817e-07
378.62	8.25368e-07	8.28747e-07	1.11529e-07	1.22927e-07
378.63	8.28676e-07	8.33531e-07	1.15235e-07	1.2195e-07
378.64	8.25882e-07	8.26495e-07	1.13471e-07	1.22318e-07
378.65	8.24118e-07	8.19674e-07	1.18588e-07	1.25619e-07
378.66	8.26544e-07	8.33442e-07	1.20941e-07	1.31988e-07
378.67	8.29191e-07	8.24696e-07	1.15471e-07	1.25378e-07
378.68	8.29853e-07	8.20227e-07	1.13765e-07	1.17705e-07
378.69	8.28235e-07	8.22416e-07	1.10647e-07	1.18645e-07
378.7	8.26324e-07	8.31531e-07	1.13e-07	1.27074e-07
378.71	8.26691e-07	8.24283e-07	1.11765e-07	1.25369e-07
378.72	8.31544e-07	8.24469e-07	1.13706e-07	1.20817e-07
378.73	8.29559e-07	8.42115e-07	1.12824e-07	1.19131e-07
378.74	8.28529e-07	8.29172e-07	1.10824e-07	1.20235e-07
378.75	8.26912e-07	8.35749e-07	1.02824e-07	1.21699e-07
378.76	8.33676e-07	8.34303e-07	1.12588e-07	1.24017e-07
378.77	8.33235e-07	8.35478e-07	1.18941e-07	1.26531e-07
378.78	8.29118e-07	8.36332e-07	1.13882e-07	1.25355e-07
378.79	8.29118e-07	8.32133e-07	1.11118e-07	1.2131e-07
378.8	8.31176e-07	8.3657e-07	1.07e-07	1.2075e-07
378.81	8.32647e-07	8.25344e-07	1.21235e-07	1.24438e-07
378.82	8.34706e-07	8.43395e-07	1.11294e-07	1.23394e-07
378.83	8.32426e-07	8.43854e-07	1.08294e-07	1.18986e-07
378.84	8.34485e-07	8.40301e-07	1.11882e-07	1.15835e-07
378.85	8.35662e-07	8.39047e-07	1.14353e-07	1.17505e-07
378.86	8.34779e-07	8.4964e-07	1.07059e-07	1.18154e-07
378.87	8.35662e-07	8.32772e-07	1.10118e-07	1.18662e-07
378.88	8.34485e-07	8.38525e-07	1.11588e-07	1.24281e-07
378.89	8.38162e-07	8.46416e-07	1.16471e-07	1.22607e-07
378.9	8.34632e-07	8.43104e-07	1.11824e-07	1.18818e-07
378.91	8.32721e-07	8.46717e-07	1.08e-07	1.17954e-07
378.92	8.35735e-07	8.54449e-07	1.14118e-07	1.2301e-07
378.93	8.38824e-07	8.45549e-07	1.09176e-07	1.20678e-07
378.94	8.40294e-07	8.39455e-07	1.04824e-07	1.16153e-07
378.95	8.39191e-07	8.51411e-07	1.04588e-07	1.14899e-07
378.96	8.39632e-07	8.41521e-07	1.06353e-07	1.15153e-07
378.97	8.41397e-07	8.34921e-07	1.08588e-07	1.14613e-07
378.98	8.36029e-07	8.48855e-07	1.03647e-07	1.15681e-07
378.99	8.39191e-07	8.48645e-07	1.06765e-07	1.17283e-07
379	8.41544e-07	8.46483e-07	1.09529e-07	1.18272e-07
379.01	8.45588e-07	8.41882e-07	1.11961e-07	1.17335e-07
379.02	8.42965e-07	8.46291e-07	1.18039e-07	1.16613e-07
379.03	8.40048e-07	8.40942e-07	1.12353e-07	1.18101e-07
379.04	8.37424e-07	8.42891e-07	1.06765e-07	1.1796e-07
379.05	8.37154e-07	8.51525e-07	1.10196e-07	1.16919e-07
379.06	8.4306e-07	8.53662e-07	1.10294e-07	1.15456e-07
379.07	8.45437e-07	8.57965e-07	1.10196e-07	1.16462e-07
379.08	8.4899e-07	8.55958e-07	1.11471e-07	1.16065e-07
379.09	8.51955e-07	8.52559e-07	1.1549e-07	1.14658e-07
379.1	8.44038e-07	8.48253e-07	1.10588e-07	1.1473e-07
379.11	8.44944e-07	8.57504e-07	1.1e-07	1.15749e-07
379.12	8.45851e-07	8.57158e-07	1.07157e-07	1.16666e-07
379.13	8.52345e-07	8.55393e-07	1.10392e-07	1.17328e-07
379.14	8.52957e-07	8.651e-07	1.07549e-07	1.16467e-07
379.15	8.5004e-07	8.57775e-07	1.12843e-07	1.15185e-07
379.16	8.45064e-07	8.51493e-07	1.06961e-07	1.15579e-07
379.17	8.54205e-07	8.49488e-07	1.08922e-07	1.16741e-07
379.18	8.53052e-07	8.60291e-07	1.08039e-07	1.1553e-07
379.19	8.52782e-07	8.57457e-07	1.12059e-07	1.14225e-07
379.2	8.56924e-07	8.59918e-07	1.04902e-07	1.15171e-07
379.21	8.60477e-07	8.62352e-07	1.05784e-07	1.1492e-07
379.22	8.56971e-07	8.59572e-07	1.13039e-07	1.1559e-07
379.23	8.57583e-07	8.59198e-07	1.1049e-07	1.16868e-07
379.24	8.5849e-07	8.65241e-07	1.14804e-07	1.17465e-07
379.25	8.59102e-07	8.63879e-07	1.06863e-07	1.17046e-07
379.26	8.57949e-07	8.54922e-07	1.13235e-07	1.17328e-07
379.27	8.59444e-07	8.66099e-07	1.12451e-07	1.18113e-07
379.28	8.60056e-07	8.62597e-07	1.12157e-07	1.14556e-07
379.29	8.65374e-07	8.6463e-07	1.09804e-07	1.14274e-07
379.3	8.72456e-07	8.69524e-07	1.11765e-07	1.15291e-07
379.31	8.73362e-07	8.69177e-07	1.07353e-07	1.14668e-07
379.32	8.6721e-07	8.67332e-07	1.1e-07	1.1445e-07
379.33	8.69293e-07	8.62734e-07	1.13922e-07	1.14969e-07
379.34	8.69316e-07	8.71051e-07	1.10686e-07	1.15789e-07
379.35	8.65223e-07	8.74955e-07	1.09216e-07	1.15701e-07
379.36	8.69658e-07	8.68646e-07	1.11569e-07	1.15201e-07
379.37	8.69682e-07	8.78406e-07	1.07059e-07	1.14914e-07
379.38	8.72647e-07	8.77016e-07	1.06961e-07	1.14095e-07
379.39	8.67965e-07	8.73274e-07	1.11176e-07	1.16592e-07
379.4	8.67695e-07	8.72258e-07	1.05588e-07	1.16241e-07
379.41	8.68895e-07	8.72519e-07	1.05196e-07	1.13958e-07
379.42	8.74213e-07	8.7013e-07	1.11275e-07	1.12676e-07
379.43	8.67472e-07	8.7237e-07	1.10784e-07	1.14542e-07
379.44	8.79849e-07	8.77148e-07	1.09216e-07	1.14582e-07
379.45	8.74579e-07	8.73799e-07	1.11471e-07	1.12812e-07
379.46	8.78132e-07	8.73872e-07	1.09412e-07	1.1355e-07
379.47	8.76097e-07	8.74666e-07	1.0951e-07	1.12638e-07
379.48	8.72886e-07	8.70033e-07	1.06176e-07	1.11179e-07
379.49	8.74674e-07	8.74625e-07	1.03235e-07	1.12005e-07
379.5	8.7558e-07	8.7697e-07	1.09314e-07	1.12484e-07
379.51	8.81486e-07	8.70397e-07	1.09412e-07	1.11064e-07
379.52	8.80628e-07	8.73422e-07	1.02255e-07	1.11217e-07
379.53	8.79181e-07	8.79655e-07	1.14118e-07	1.14083e-07
379.54	8.71264e-07	8.89258e-07	1.15098e-07	1.15688e-07
379.55	8.7717e-07	8.74957e-07	1.06569e-07	1.14423e-07
379.56	8.7837e-07	8.75575e-07	1.07647e-07	1.13053e-07
379.57	8.81041e-07	8.85124e-07	1.0902e-07	1.12819e-07
379.58	8.74889e-07	8.70903e-07	1.11078e-07	1.11754e-07
379.59	8.78442e-07	8.67592e-07	1.12059e-07	1.11723e-07
379.6	8.86113e-07	8.82488e-07	1.01765e-07	1.12103e-07
379.61	8.84666e-07	8.79867e-07	1.04706e-07	1.11334e-07
379.62	8.79984e-07	8.78102e-07	1.04118e-07	1.1079e-07
379.63	8.78831e-07	8.78875e-07	1.0098e-07	1.10298e-07
379.64	8.86502e-07	8.87592e-07	1.04412e-07	1.11786e-07
379.65	8.85938e-07	8.79864e-07	1.05686e-07	1.12552e-07
379.66	8.87432e-07	8.86013e-07	1.0402e-07	1.13915e-07
379.67	8.90692e-07	8.86681e-07	1.15882e-07	1.1322e-07
379.68	8.85421e-07	8.81626e-07	1.06275e-07	1.11801e-07
379.69	8.88386e-07	8.87133e-07	1.03725e-07	1.11033e-07
379.7	8.89587e-07	8.83871e-07	1.06078e-07	1.09878e-07
379.71	8.90493e-07	8.84916e-07	1.01078e-07	1.10358e-07
379.72	8.88752e-07	8.87941e-07	1.08137e-07	1.12849e-07
379.73	8.89364e-07	8.90966e-07	1.12255e-07	1.15902e-07
379.74	8.95564e-07	8.84873e-07	1.12255e-07	1.16203e-07
379.75	8.96471e-07	8.83005e-07	1.11569e-07	1.138e-07
379.76	8.86765e-07	8.79131e-07	1.15882e-07	1.12096e-07
379.77	8.83824e-07	8.8622e-07	1.12059e-07	1.13254e-07
379.78	8.87059e-07	8.84165e-07	1.09608e-07	1.14691e-07
379.79	8.87353e-07	8.84462e-07	1.07157e-07	1.13429e-07
379.8	8.90882e-07	8.89064e-07	1.03922e-07	1.11837e-07
379.81	8.94412e-07	8.76646e-07	1.06176e-07	1.10128e-07
379.82	8.93824e-07	8.82812e-07	1.03333e-07	1.10116e-07
379.83	8.9e-07	8.85661e-07	1.03431e-07	1.10735e-07
379.84	8.87059e-07	8.74766e-07	1.03333e-07	1.10375e-07
379.85	8.91471e-07	8.83605e-07	1.07941e-07	1.09663e-07
379.86	8.92941e-07	8.88914e-07	1.09314e-07	1.09418e-07
379.87	8.95588e-07	8.82459e-07	1.10196e-07	1.09041e-07
379.88	8.88235e-07	8.77527e-07	1.0402e-07	1.08479e-07
379.89	8.89706e-07	8.90484e-07	1.01667e-07	1.09697e-07
379.9	8.96765e-07	8.88682e-07	1.12255e-07	1.11731e-07
379.91	8.99412e-07	8.87193e-07	1.10784e-07	1.13834e-07
379.92	8.95e-07	8.88594e-07	1.00294e-07	1.12635e-07
379.93	8.97941e-07	8.8764e-07	1.11275e-07	1.12643e-07
379.94	8.94412e-07	8.81821e-07	1.11863e-07	1.1364e-07
379.95	8.97059e-07	8.83916e-07	1.10588e-07	1.14788e-07
379.96	8.93529e-07	8.88765e-07	1.12941e-07	1.15299e-07
379.97	8.88235e-07	8.86021e-07	1.0451e-07	1.14964e-07
379.98	8.95e-07	8.91405e-07	1.03824e-07	1.14759e-07
379.99	8.97353e-07	9.02806e-07	1.12843e-07	1.14189e-07
380	8.95e-07	8.895e-07	1.13137e-07	1.14458e-07
380.01	8.92647e-07	8.90232e-07	1.08824e-07	1.14423e-07
380.02	8.93529e-07	8.96874e-07	1.11667e-07	1.13442e-07
380.03	8.97059e-07	8.85895e-07	1.11765e-07	1.12918e-07
380.04	8.99412e-07	8.86467e-07	1.05686e-07	1.12536e-07
380.05	8.98824e-07	8.91398e-07	1.18431e-07	1.12427e-07
380.06	9.01176e-07	8.95848e-07	1.11078e-07	1.13229e-07
380.07	9.02353e-07	8.93291e-07	1.03431e-07	1.13562e-07
380.08	9.02353e-07	8.90841e-07	1.01863e-07	1.12538e-07
380.09	8.97941e-07	8.94489e-07	1.07941e-07	1.12129e-07
380.1	8.97059e-07	8.7942e-07	1.09902e-07	1.14132e-07
380.11	8.92647e-07	8.95444e-07	1.09412e-07	1.15162e-07
380.12	9.00294e-07	8.90371e-07	1.02941e-07	1.12694e-07
380.13	8.98235e-07	8.82624e-07	1.08725e-07	1.10514e-07
380.14	8.93824e-07	8.91642e-07	1.00882e-07	1.11317e-07
380.15	9.01765e-07	8.97719e-07	1.06667e-07	1.11326e-07
380.16	8.96471e-07	8.93287e-07	1.07353e-07	1.1018e-07
380.17	8.96765e-07	8.87413e-07	1.05784e-07	1.09259e-07
380.18	8.93824e-07	8.96592e-07	9.86275e-08	1.08675e-07
380.19	8.97941e-07	8.85181e-07	1.04706e-07	1.07558e-07
380.2	8.99706e-07	8.88211e-07	1.02353e-07	1.08392e-07
380.21	8.99706e-07	8.85618e-07	1.06765e-07	1.07243e-07
380.22	9.02353e-07	8.89629e-07	1.03333e-07	1.06642e-07
380.23	9.02941e-07	8.92117e-07	1.03431e-07	1.06992e-07
380.24	9.00588e-07	8.91877e-07	1.07353e-07	1.08103e-07
380.25	8.97059e-07	8.98642e-07	1.11176e-07	1.09546e-07
380.26	8.95588e-07	8.9244e-07	1.02255e-07	1.09895e-07
380.27	8.93235e-07	8.90034e-07	1.03922e-07	1.0999e-07
380.28	8.97059e-07	8.92548e-07	1.06569e-07	1.10832e-07
380.29	9.00588e-07	8.88538e-07	1.08725e-07	1.11832e-07
380.3	9.00294e-07	8.88031e-07	1.06471e-07	1.11838e-07
380.31	9.01176e-07	8.96479e-07	9.32353e-08	1.09812e-07
380.32	8.99118e-07	8.94286e-07	1.01961e-07	1.07977e-07
380.33	9.00588e-07	8.93992e-07	9.70588e-08	1.06794e-07
380.34	8.97353e-07	8.95329e-07	1.01765e-07	1.05932e-07
380.35	8.94706e-07	8.91318e-07	9.53922e-08	1.06432e-07
380.36	8.97353e-07	8.89071e-07	1.09118e-07	1.07347e-07
380.37	9.03235e-07	8.91291e-07	1.08137e-07	1.0678e-07
380.38	9.00294e-07	8.97466e-07	1.00784e-07	1.04024e-07
380.39	9.04118e-07	8.84123e-07	9.80392e-08	1.03431e-07
380.4	8.97647e-07	8.84871e-07	1.00392e-07	1.0363e-07
380.41	8.97353e-07	8.96663e-07	9.98039e-08	1.04197e-07
380.42	9.01176e-07	8.95916e-07	1.04706e-07	1.0744e-07
380.43	8.97647e-07	8.903e-07	9.79412e-08	1.0968e-07
380.44	9.00588e-07	8.89766e-07	1.03922e-07	1.09752e-07
380.45	9e-07	8.95408e-07	1.02549e-07	1.07307e-07
380.46	8.98824e-07	8.8506e-07	1.06078e-07	1.06952e-07
380.47	8.95e-07	8.87895e-07	9.76471e-08	1.07679e-07
380.48	8.98824e-07	8.91666e-07	1.0402e-07	1.0763e-07
380.49	8.93529e-07	8.83511e-07	9.98039e-08	1.06381e-07
380.5	8.97941e-07	8.90945e-07	9.61765e-08	1.06453e-07
380.51	9.00294e-07	8.89792e-07	9.91176e-08	1.06281e-07
380.52	8.93824e-07	8.86688e-07	9.73529e-08	1.05602e-07
380.53	8.96471e-07	8.91738e-07	1.0098e-07	1.04959e-07
380.54	8.99706e-07	8.96254e-07	1.06078e-07	1.03856e-07
380.55	8.96176e-07	8.85849e-07	1.00882e-07	1.02272e-07
380.56	8.98529e-07	8.84911e-07	1.02647e-07	1.02159e-07
380.57	8.96471e-07	8.89667e-07	1.01275e-07	1.02293e-07
380.58	8.89706e-07	8.89102e-07	1.05196e-07	1.0181e-07
380.59	8.93529e-07	8.87308e-07	1.03039e-07	1.01174e-07
380.6	8.95294e-07	8.90835e-07	1.08627e-07	1.05869e-07
380.61	8.94706e-07	8.95724e-07	1.03725e-07	1.09073e-07
380.62	8.96765e-07	8.9056e-07	1.04216e-07	1.0906e-07
380.63	9.02647e-07	8.84273e-07	1.04314e-07	1.05028e-07
380.64	9.03235e-07	8.91301e-07	9.89216e-08	1.06718e-07
380.65	8.95294e-07	8.8841e-07	1.09118e-07	1.09812e-07
380.66	8.93529e-07	8.84636e-07	1.03922e-07	1.09598e-07
380.67	8.90294e-07	8.88643e-07	1.06471e-07	1.07826e-07
380.68	8.94118e-07	8.89093e-07	9.97059e-08	1.06183e-07
380.69	8.93529e-07	8.8286e-07	1.01863e-07	1.04626e-07
380.7	8.93529e-07	8.91626e-07	9.48039e-08	1.04103e-07
380.71	8.90294e-07	8.90094e-07	9.51961e-08	1.03102e-07
380.72	8.97647e-07	8.86661e-07	9.51961e-08	1.01326e-07
380.73	8.92941e-07	8.88364e-07	9.19608e-08	9.97733e-08
380.74	8.95e-07	8.88489e-07	9.45098e-08	1.00408e-07
380.75	8.89706e-07	8.80699e-07	9.66667e-08	1.0045e-07
380.76	8.86765e-07	8.82616e-07	9.61765e-08	1.01547e-07
380.77	8.88235e-07	8.89211e-07	1.01961e-07	1.07366e-07
380.78	8.9e-07	8.91768e-07	9.91176e-08	1.12641e-07
380.79	8.94412e-07	8.88631e-07	1.02255e-07	1.12834e-07
380.8	8.90294e-07	8.88462e-07	1.00196e-07	1.0768e-07
380.81	8.87059e-07	8.87003e-07	1.04804e-07	1.07575e-07
380.82	8.89118e-07	8.8493e-07	1.0402e-07	1.08754e-07
380.83	8.90882e-07	8.82054e-07	1.05098e-07	1.09667e-07
380.84	8.93824e-07	8.82146e-07	1.00784e-07	1.09545e-07
380.85	8.89118e-07	8.79966e-07	9.60784e-08	1.08253e-07
380.86	8.93824e-07	8.77919e-07	1.03235e-07	1.0578e-07
380.87	8.88824e-07	8.87796e-07	1e-07	1.04274e-07
380.88	8.86765e-07	8.80509e-07	9.93137e-08	1.03303e-07
380.89	8.88235e-07	8.75602e-07	1.03235e-07	1.04226e-07
380.9	8.85882e-07	8.77378e-07	1.02941e-07	1.0541e-07
380.91	8.9e-07	8.76695e-07	9.9902e-08	1.04044e-07
380.92	8.89118e-07	8.75904e-07	9.7451e-08	1.00784e-07
380.93	8.89706e-07	8.77895e-07	1.01176e-07	1.01278e-07
380.94	8.85882e-07	8.75446e-07	1.00392e-07	1.07115e-07
380.95	8.85882e-07	8.72945e-07	1.14314e-07	1.13471e-07
380.96	8.79118e-07	8.79722e-07	1.11078e-07	1.14554e-07
380.97	8.83235e-07	8.79359e-07	1.17941e-07	1.10696e-07
380.98	8.85588e-07	8.76857e-07	1.05e-07	1.05989e-07
380.99	8.88235e-07	8.78367e-07	1.1451e-07	1.10037e-07
381	8.9e-07	8.80304e-07	1.08647e-07	1.15828e-07
381.01	8.83235e-07	8.79643e-07	1.06529e-07	1.17664e-07
381.02	8.84706e-07	8.82378e-07	1.14e-07	1.12987e-07
381.03	8.86176e-07	8.71717e-07	1.05235e-07	1.10818e-07
381.04	8.87353e-07	8.7365e-07	1.06647e-07	1.1151e-07
381.05	8.85294e-07	8.73017e-07	1.06647e-07	1.06861e-07
381.06	8.88529e-07	8.79628e-07	9.73529e-08	1.04305e-07
381.07	8.85e-07	8.72284e-07	1.03765e-07	1.03819e-07
381.08	8.79118e-07	8.71463e-07	9.70588e-08	1.04253e-07
381.09	8.82353e-07	8.78663e-07	1.09765e-07	1.01939e-07
381.1	8.81176e-07	8.73136e-07	9.71765e-08	1.03116e-07
381.11	8.81471e-07	8.76069e-07	1.05e-07	1.10273e-07
381.12	8.83824e-07	8.7697e-07	1.09941e-07	1.19334e-07
381.13	8.84412e-07	8.72763e-07	1.10412e-07	1.21338e-07
381.14	8.82941e-07	8.69279e-07	1.08706e-07	1.18329e-07
381.15	8.84706e-07	8.67104e-07	1.08941e-07	1.15231e-07
381.16	8.84706e-07	8.67951e-07	1.06882e-07	1.20349e-07
381.17	8.82059e-07	8.71364e-07	1.25824e-07	1.23753e-07
381.18	8.75e-07	8.64779e-07	1.09235e-07	1.21078e-07
381.19	8.75882e-07	8.70065e-07	1.05e-07	1.15358e-07
381.2	8.77353e-07	8.66367e-07	1.06412e-07	1.11745e-07
381.21	8.72059e-07	8.65011e-07	1.05647e-07	1.0958e-07
381.22	8.75882e-07	8.63628e-07	1.06471e-07	1.0805e-07
381.23	8.80882e-07	8.66872e-07	1.02412e-07	1.08852e-07
381.24	8.76765e-07	8.65223e-07	1.05176e-07	1.08301e-07
381.25	8.72353e-07	8.63466e-07	1.08176e-07	1.07707e-07
381.26	8.74118e-07	8.62458e-07	1.15647e-07	1.13563e-07
381.27	8.70882e-07	8.56878e-07	1.04588e-07	1.20378e-07
381.28	8.71765e-07	8.6325e-07	1.20706e-07	1.27894e-07
381.29	8.65e-07	8.6644e-07	1.19647e-07	1.30891e-07
381.3	8.66176e-07	8.60807e-07	1.08471e-07	1.24405e-07
381.31	8.65882e-07	8.59214e-07	1.06941e-07	1.16599e-07
381.32	8.67059e-07	8.63208e-07	1.07e-07	1.18092e-07
381.33	8.64706e-07	8.59957e-07	1.22824e-07	1.32492e-07
381.34	8.68529e-07	8.61921e-07	1.15353e-07	1.30994e-07
381.35	8.67647e-07	8.58936e-07	1.15647e-07	1.22386e-07
381.36	8.66471e-07	8.59216e-07	1.05471e-07	1.16499e-07
381.37	8.69706e-07	8.5206e-07	1.09824e-07	1.21819e-07
381.38	8.64412e-07	8.56002e-07	1.11588e-07	1.23084e-07
381.39	8.63824e-07	8.58554e-07	1.05412e-07	1.18937e-07
381.4	8.62647e-07	8.56238e-07	1.09529e-07	1.16088e-07
381.41	8.65294e-07	8.55813e-07	1.09471e-07	1.13148e-07
381.42	8.67941e-07	8.63758e-07	1.03353e-07	1.1229e-07
381.43	8.60588e-07	8.55445e-07	1.04882e-07	1.16808e-07
381.44	8.64706e-07	8.55181e-07	1.20412e-07	1.34488e-07
381.45	8.61765e-07	8.55023e-07	1.19118e-07	1.39157e-07
381.46	8.62941e-07	8.54464e-07	1.09882e-07	1.27191e-07
381.47	8.64118e-07	8.47355e-07	1.23824e-07	1.19092e-07
381.48	8.62647e-07	8.50781e-07	1.22647e-07	1.36239e-07
381.49	8.58824e-07	8.52121e-07	1.47412e-07	1.57211e-07
381.5	8.56471e-07	8.42525e-07	1.23118e-07	1.44134e-07
381.51	8.58235e-07	8.43242e-07	1.11647e-07	1.29878e-07
381.52	8.56471e-07	8.49229e-07	1.08353e-07	1.23714e-07
381.53	8.55294e-07	8.45e-07	1.04294e-07	1.21194e-07
381.54	8.57059e-07	8.41894e-07	1.16765e-07	1.14706e-07
381.55	8.54118e-07	8.40902e-07	1.13e-07	1.18433e-07
381.56	8.56471e-07	8.41994e-07	1.25471e-07	1.19522e-07
381.57	8.53529e-07	8.34049e-07	1.09e-07	1.07118e-07
381.58	8.51765e-07	8.40569e-07	1.16882e-07	1.25196e-07
381.59	8.5e-07	8.39015e-07	1.47941e-07	1.49198e-07
381.6	8.50588e-07	8.3075e-07	1.49294e-07	1.65962e-07
381.61	8.47647e-07	8.39178e-07	1.24e-07	1.40467e-07
381.62	8.48235e-07	8.3659e-07	1.30588e-07	1.3161e-07
381.63	8.46471e-07	8.37665e-07	1.11882e-07	1.40989e-07
381.64	8.5e-07	8.36416e-07	1.53059e-07	1.52541e-07
381.65	8.47941e-07	8.43346e-07	1.19824e-07	1.48344e-07
381.66	8.43529e-07	8.4287e-07	1.37059e-07	1.36708e-07
381.67	8.42941e-07	8.31032e-07	1.20824e-07	1.25614e-07
381.68	8.48235e-07	8.36866e-07	1.10059e-07	1.28439e-07
381.69	8.52059e-07	8.37835e-07	1.21471e-07	1.36065e-07
381.7	8.42647e-07	8.30782e-07	1.31471e-07	1.37862e-07
381.71	8.40588e-07	8.28438e-07	1.21588e-07	1.26375e-07
381.72	8.45294e-07	8.30879e-07	1.24529e-07	1.23145e-07
381.73	8.42941e-07	8.32171e-07	1.11706e-07	1.37282e-07
381.74	8.37353e-07	8.33035e-07	1.71706e-07	1.57413e-07
381.75	8.37353e-07	8.29782e-07	1.39118e-07	1.5649e-07
381.76	8.39118e-07	8.26368e-07	1.37824e-07	1.46742e-07
381.77	8.37059e-07	8.24585e-07	1.18294e-07	1.46358e-07
381.78	8.39706e-07	8.27723e-07	1.67353e-07	1.72668e-07
381.79	8.35e-07	8.26287e-07	1.55e-07	1.74982e-07
381.8	8.38235e-07	8.19023e-07	1.45882e-07	1.61896e-07
381.81	8.32647e-07	8.20178e-07	1.34235e-07	1.42713e-07
381.82	8.30588e-07	8.19756e-07	1.28176e-07	1.37157e-07
381.83	8.33235e-07	8.12436e-07	1.25529e-07	1.36207e-07
381.84	8.30294e-07	8.17362e-07	1.22941e-07	1.37317e-07
381.85	8.30294e-07	8.20282e-07	1.22118e-07	1.31873e-07
381.86	8.27647e-07	8.2248e-07	1.39824e-07	1.32026e-07
381.87	8.3e-07	8.16738e-07	1.29647e-07	1.48683e-07
381.88	8.30294e-07	8.16877e-07	1.89588e-07	1.79187e-07
381.89	8.26765e-07	8.1306e-07	1.55059e-07	1.77598e-07
381.9	8.25294e-07	8.09108e-07	1.39e-07	1.69092e-07
381.91	8.30294e-07	8.17119e-07	1.90294e-07	1.73937e-07
381.92	8.31176e-07	8.06705e-07	1.50529e-07	1.87273e-07
381.93	8.29118e-07	8.03111e-07	1.62e-07	1.71085e-07
381.94	8.26471e-07	8.07911e-07	1.39353e-07	1.5438e-07
381.95	8.23235e-07	8.06776e-07	1.59176e-07	1.50183e-07
381.96	8.20294e-07	8.14118e-07	1.59294e-07	1.53356e-07
381.97	8.21765e-07	8.10094e-07	1.43176e-07	1.53341e-07
381.98	8.25e-07	8.10457e-07	1.31471e-07	1.49634e-07
381.99	8.22941e-07	8.07933e-07	1.39765e-07	1.42472e-07
382	8.25e-07	8.11449e-07	1.39765e-07	1.55367e-07
382.01	8.24706e-07	8.14421e-07	2.04314e-07	1.77274e-07
382.02	8.17059e-07	8.07285e-07	1.57157e-07	1.9094e-07
382.03	8.2e-07	8.01888e-07	1.83431e-07	1.91385e-07
382.04	8.22647e-07	8.06731e-07	1.51765e-07	1.95902e-07
382.05	8.22059e-07	8.00504e-07	1.72157e-07	1.99465e-07
382.06	8.17353e-07	7.98074e-07	1.3598e-07	1.76881e-07
382.07	8.16471e-07	8.00778e-07	1.42353e-07	1.61558e-07
382.08	8.10882e-07	8.05113e-07	1.58922e-07	1.60293e-07
382.09	8.16471e-07	7.99207e-07	1.30098e-07	1.632e-07
382.1	8.15e-07	8.02473e-07	1.60196e-07	1.68571e-07
382.11	8.15e-07	7.98165e-07	1.8e-07	1.75012e-07
382.12	8.12941e-07	7.88966e-07	1.42745e-07	1.82301e-07
382.13	8.09118e-07	7.96237e-07	2.13922e-07	1.97495e-07
382.14	8.07059e-07	7.8939e-07	1.86765e-07	2.27991e-07
382.15	8.14118e-07	7.88372e-07	1.94804e-07	2.45267e-07
382.16	8.06176e-07	7.91419e-07	1.91863e-07	2.21743e-07
382.17	8.1e-07	7.8663e-07	1.69412e-07	2.00654e-07
382.18	8.03824e-07	7.8572e-07	1.60392e-07	1.88452e-07
382.19	8.05588e-07	7.85397e-07	1.62843e-07	1.78791e-07
382.2	7.97941e-07	7.85154e-07	1.66667e-07	1.77835e-07
382.21	7.99118e-07	7.9161e-07	1.25882e-07	1.75285e-07
382.22	8.00588e-07	7.86141e-07	1.52255e-07	1.65567e-07
382.23	8.01471e-07	7.90564e-07	1.34706e-07	1.66818e-07
382.24	8.03529e-07	7.90389e-07	1.67549e-07	2.16076e-07
382.25	8.00882e-07	7.79465e-07	2.3e-07	2.60046e-07
382.26	7.97353e-07	7.77552e-07	1.78137e-07	2.46362e-07
382.27	7.95588e-07	7.83499e-07	1.80882e-07	2.17901e-07
382.28	8.02353e-07	7.78619e-07	1.71863e-07	2.01966e-07
382.29	7.94706e-07	7.73684e-07	1.55686e-07	1.9307e-07
382.3	7.93529e-07	7.79283e-07	1.74412e-07	1.92116e-07
382.31	7.91176e-07	7.87054e-07	1.85196e-07	2.02918e-07
382.32	7.94706e-07	7.75789e-07	1.7549e-07	2.05438e-07
382.33	7.95e-07	7.81929e-07	1.99216e-07	2.03198e-07
382.34	7.95588e-07	7.86625e-07	2.00882e-07	2.48495e-07
382.35	7.90588e-07	7.74878e-07	2.51569e-07	2.71251e-07
382.36	7.93529e-07	7.78076e-07	2.00392e-07	2.55795e-07
382.37	7.92059e-07	7.82852e-07	1.65098e-07	2.19163e-07
382.38	7.87353e-07	7.73405e-07	2.12255e-07	2.13589e-07
382.39	7.85294e-07	7.69598e-07	1.73235e-07	2.22231e-07
382.4	7.86176e-07	7.73011e-07	1.98922e-07	2.17468e-07
382.41	7.86471e-07	7.70926e-07	1.75882e-07	2.0639e-07
382.42	7.86471e-07	7.63895e-07	1.84706e-07	2.02999e-07
382.43	7.85e-07	7.68681e-07	2.10686e-07	2.19406e-07
382.44	7.82059e-07	7.68495e-07	2.00392e-07	2.67444e-07
382.45	7.87647e-07	7.65876e-07	2.23333e-07	2.76903e-07
382.46	7.83824e-07	7.62988e-07	1.99216e-07	2.47174e-07
382.47	7.85294e-07	7.68631e-07	1.96471e-07	2.1939e-07
382.48	7.83824e-07	7.6406e-07	2.1951e-07	2.19759e-07
382.49	7.85e-07	7.59889e-07	1.94706e-07	2.55075e-07
382.5	7.83824e-07	7.61281e-07	3.13039e-07	3.30383e-07
382.51	7.8e-07	7.58842e-07	3.03137e-07	3.82525e-07
382.52	7.77647e-07	7.5258e-07	2.93431e-07	3.63718e-07
382.53	7.75294e-07	7.50917e-07	2.09608e-07	3.14253e-07
382.54	7.78529e-07	7.56366e-07	2.53922e-07	3.18254e-07
382.55	7.75588e-07	7.50666e-07	2.74804e-07	3.34859e-07
382.56	7.72647e-07	7.52024e-07	2.56863e-07	3.36628e-07
382.57	7.73529e-07	7.56217e-07	2.46667e-07	3.24156e-07
382.58	7.75882e-07	7.47228e-07	2.78824e-07	3.08832e-07
382.59	7.72353e-07	7.49041e-07	1.90294e-07	2.92885e-07
382.6	7.75e-07	7.58982e-07	2.80294e-07	2.82774e-07
382.61	7.77941e-07	7.50439e-07	2.14314e-07	2.89783e-07
382.62	7.72059e-07	7.4794e-07	2.31961e-07	2.7636e-07
382.63	7.71471e-07	7.44157e-07	2.53627e-07	2.70997e-07
382.64	7.67941e-07	7.49625e-07	2.76765e-07	3.10656e-07
382.65	7.66176e-07	7.47821e-07	2.16667e-07	3.12675e-07
382.66	7.63529e-07	7.45749e-07	2.69412e-07	3.04861e-07
382.67	7.61471e-07	7.4587e-07	2.59118e-07	3.15998e-07
382.68	7.62353e-07	7.48156e-07	2.32157e-07	3.3325e-07
382.69	7.64118e-07	7.47983e-07	2.81961e-07	3.17471e-07
382.7	7.58235e-07	7.55189e-07	2.28529e-07	3.10916e-07
382.71	7.62353e-07	7.44438e-07	2.8951e-07	3.51934e-07
382.72	7.58529e-07	7.45558e-07	2.73529e-07	3.52639e-07
382.73	7.57647e-07	7.39166e-07	3.04412e-07	3.55823e-07
382.74	7.58235e-07	7.38494e-07	3.14118e-07	3.98384e-07
382.75	7.56176e-07	7.33679e-07	3.20784e-07	4.26027e-07
382.76	7.54118e-07	7.39559e-07	3.51373e-07	4.06475e-07
382.77	7.58824e-07	7.3247e-07	2.70784e-07	3.77803e-07
382.78	7.55294e-07	7.28698e-07	3.16078e-07	4.05017e-07
382.79	7.53529e-07	7.33963e-07	2.99804e-07	4.11572e-07
382.8	7.55588e-07	7.41741e-07	3.49216e-07	4.17161e-07
382.81	7.55294e-07	7.31554e-07	3.46569e-07	4.31506e-07
382.82	7.51176e-07	7.33746e-07	3.11471e-07	4.00373e-07
382.83	7.5e-07	7.35564e-07	2.88333e-07	4.06693e-07
382.84	7.50588e-07	7.3035e-07	3.8451e-07	4.63081e-07
382.85	7.53529e-07	7.32223e-07	3.74118e-07	4.59809e-07
382.86	7.47941e-07	7.33533e-07	3.43333e-07	3.91484e-07
382.87	7.48235e-07	7.29601e-07	2.63333e-07	3.44413e-07
382.88	7.45e-07	7.19308e-07	3.41765e-07	4.20028e-07
382.89	7.52647e-07	7.21393e-07	3.39314e-07	4.20942e-07
382.9	7.51471e-07	7.27676e-07	2.86961e-07	3.74557e-07
382.91	7.48529e-07	7.18374e-07	2.39608e-07	3.33991e-07
382.92	7.47647e-07	7.22601e-07	3.06667e-07	3.43318e-07
382.93	7.45e-07	7.23273e-07	2.49902e-07	3.51229e-07
382.94	7.40882e-07	7.19478e-07	3.19608e-07	3.5903e-07
382.95	7.42059e-07	7.15417e-07	2.71961e-07	3.7993e-07
382.96	7.41471e-07	7.17826e-07	2.76569e-07	3.38451e-07
[truncated: 1,104 more rows]

## Sheet: Fig.4
Fig. 4 data
	Concentration of CH2OO (cm-3)
Experimental conditions	[C5H8]=5E15, [O3]=9.3E14 cm-3			[C5H8]=7E15, [O3]=9.3E14 cm-3			[C5H8]=5E15, [O3]=6.4E14 cm-3
Residence time (s)	Experimental [CH2OO]	Error bar	Simulation [CH2OO]	Experimental [CH2OO]	Error bar	Simulation [CH2OO]	Experimental [CH2OO]	Error bar	Simulation [CH2OO]
0.145	114000000000	5000000000	111000000000	142000000000	5000000000	143000000000	90000000000	6000000000	93800000000
0.2175	103000000000	4000000000	106000000000	130000000000	5000000000	134000000000	88000000000	4000000000	90700000000
0.29	97000000000	4000000000	100000000000	120000000000	6000000000	125000000000	84000000000	4000000000	86800000000
0.435	88000000000	5000000000	90100000000	106000000000	5000000000	110000000000	79000000000	4000000000	79200000000
0.58	80000000000	4000000000	81900000000	95000000000	4000000000	98200000000	73000000000	5000000000	72800000000

## Sheet: Supplementary Fig.3
Supplementary Fig.3
CH2OO cross section		MVK-oxide cross section		MACR -oxide cross section
Wavelength	Campos et al.	Wavelength	Lin et al.	Wavelength	Lin et al.
nm	cm2	nm	cm2	nm	cm2
363	9.67166e-18	300.006	6.81e-18	336.071	1.2e-17
363.01	9.41283e-18	300.348	7.64e-18	336.308	5.95e-18
363.02	9.48214e-18	300.689	5.98e-18	336.544	1.34e-17
363.03	9.51957e-18	301.031	6.41e-18	336.781	4.77e-18
363.04	9.4862e-18	301.373	6.42e-18	337.017	9.8e-18
363.05	9.7508e-18	301.714	5.78e-18	337.253	7.81e-18
363.06	9.34267e-18	302.056	7.23e-18	337.49	7.78e-18
363.07	9.56492e-18	302.398	8.64e-18	337.726	9.93e-18
363.08	9.46353e-18	302.739	8.03e-18	337.963	7.36e-18
363.09	9.54225e-18	303.081	5.14e-18	338.2	6.61e-18
363.1	9.5461e-18	303.423	5.47e-18	338.436	9.67e-18
363.11	9.45155e-18	303.764	6.33e-18	338.673	1.27e-17
363.12	9.60727e-18	304.106	5.53e-18	338.909	1.07e-17
363.13	9.51722e-18	304.448	8.27e-18	339.146	1.5e-17
363.14	9.61668e-18	304.79	6.47e-18	339.382	8.3e-18
363.15	9.3508e-18	305.132	6.7e-18	339.618	1.18e-17
363.16	9.76321e-18	305.474	6.57e-18	339.855	7.89e-18
363.17	9.44471e-18	305.816	8.15e-18	340.091	1e-17
363.18	9.59465e-18	306.158	7.08e-18	340.328	1.03e-17
363.19	9.65155e-18	306.5	7.5e-18	340.565	1.33e-17
363.2	9.38246e-18	306.842	6.62e-18	340.801	7.83e-18
363.21	9.72813e-18	307.184	6.9e-18	341.038	6.1e-18
363.22	9.49818e-18	307.526	5.21e-18	341.274	1.09e-17
363.23	9.48021e-18	307.868	5.13e-18	341.51	1.67e-17
363.24	9.6892e-18	308.21	7.06e-18	341.747	1.17e-17
363.25	9.42695e-18	308.553	7.67e-18	341.983	1.4e-18
363.26	9.46118e-18	308.895	7.2e-18	342.22	9.28e-18
363.27	9.70374e-18	309.237	8.34e-18	342.457	9.77e-18
363.28	9.53005e-18	309.579	6.94e-18	342.693	7.51e-18
363.29	9.49668e-18	309.922	7.44e-18	342.93	1.07e-17
363.3	9.77412e-18	310.264	8.6e-18	343.166	9.95e-18
363.31	9.50353e-18	310.606	7.79e-18	343.402	1.06e-17
363.32	9.73754e-18	310.949	9.28e-18	343.639	1.1e-17
363.33	9.51123e-18	311.291	8.07e-18	343.875	9.26e-18
363.34	9.73497e-18	311.634	7.37e-18	344.112	1.35e-17
363.35	9.55551e-18	311.976	6.98e-18	344.349	1.51e-17
363.36	9.63743e-18	312.318	6.57e-18	344.585	9.06e-18
363.37	9.48449e-18	312.661	8e-18	344.822	1.31e-17
363.38	9.72813e-18	313.004	7.04e-18	345.058	1.75e-17
363.39	9.4169e-18	313.346	7.19e-18	345.295	1.21e-17
363.4	9.81455e-18	313.689	8.08e-18	345.531	1.82e-17
363.41	9.43337e-18	314.031	7.57e-18	345.767	1.62e-17
363.42	9.78182e-18	314.374	8.24e-18	346.004	1.67e-17
363.43	9.40128e-18	314.717	8.1e-18	346.24	1.26e-17
363.44	9.7123e-18	315.059	7.51e-18	346.477	1.32e-17
363.45	9.55743e-18	315.402	8.54e-18	346.714	1.35e-17
363.46	9.4e-18	315.745	8.83e-18	346.95	1.67e-17
363.47	9.72342e-18	316.088	8.58e-18	347.187	1.44e-17
363.48	9.43508e-18	316.431	8.08e-18	347.423	1.08e-17
363.49	9.87401e-18	316.773	8.02e-18	347.659	1.55e-17
363.5	9.46374e-18	317.116	7.45e-18	347.896	1.29e-17
363.51	9.85412e-18	317.459	8.96e-18	348.132	1.49e-17
363.52	9.53048e-18	317.802	8.49e-18	348.369	1.6e-17
363.53	9.63102e-18	318.145	9.09e-18	348.606	1.74e-17
363.54	9.89412e-18	318.488	9.14e-18	348.842	1.07e-17
363.55	9.46952e-18	318.831	8.33e-18	349.079	1.16e-17
363.56	9.74995e-18	319.174	9.2e-18	349.315	1.37e-17
363.57	9.77925e-18	319.517	1.05e-17	349.551	1.25e-17
363.58	9.34011e-18	319.86	1.05e-17	349.788	1.28e-17
363.59	9.8385e-18	320.203	9.22e-18	350.024	1.89e-17
363.6	9.47893e-18	320.546	1.03e-17	350.261	1.23e-17
363.61	9.71529e-18	320.889	9.83e-18	350.498	1.27e-17
363.62	9.66802e-18	321.233	1.06e-17	350.734	1.35e-17
363.63	9.59102e-18	321.576	1.02e-17	350.971	1.27e-17
363.64	9.89668e-18	321.919	1.11e-17	351.207	1.75e-17
363.65	9.56107e-18	322.262	1.16e-17	351.443	1.53e-17
363.66	9.60492e-18	322.606	1.18e-17	351.68	1.64e-17
363.67	9.90717e-18	322.949	1.05e-17	351.916	1.3e-17
363.68	9.46225e-18	323.292	1.12e-17	352.153	1.9e-17
363.69	9.6661e-18	323.635	1.2e-17	352.389	1.26e-17
363.7	9.87166e-18	323.979	1.15e-17	352.626	1.68e-17
363.71	9.48342e-18	324.322	1.2e-17	352.863	2.03e-17
363.72	9.87679e-18	324.666	1.28e-17	353.099	1.6e-17
363.73	9.38866e-18	325.009	1.35e-17	353.336	1.41e-17
363.74	9.78096e-18	325.353	1.34e-17	353.572	1.69e-17
363.75	9.54567e-18	325.696	1.34e-17	353.808	1.46e-17
363.76	9.67551e-18	326.039	1.31e-17	354.045	1.59e-17
363.77	9.61176e-18	326.383	1.31e-17	354.281	1.95e-17
363.78	9.61561e-18	326.727	1.4e-17	354.518	2.11e-17
363.79	9.71465e-18	327.07	1.36e-17	354.755	1.88e-17
363.8	9.77647e-18	327.414	1.29e-17	354.991	1.68e-17
363.81	9.45455e-18	327.757	1.38e-17	355.228	1.49e-17
363.82	9.89219e-18	328.101	1.38e-17	355.464	1.92e-17
363.83	9.63401e-18	328.445	1.48e-17	355.7	1.64e-17
363.84	9.55422e-18	328.788	1.39e-17	355.937	1.72e-17
363.85	9.70011e-18	329.132	1.44e-17	356.173	1.6e-17
363.86	9.44556e-18	329.476	1.46e-17	356.41	1.45e-17
363.87	9.74759e-18	329.82	1.47e-17	356.647	1.53e-17
363.88	9.5031e-18	330.163	1.55e-17	356.883	1.7e-17
363.89	9.85326e-18	330.507	1.6e-17	357.12	1.86e-17
363.9	9.42995e-18	330.851	1.59e-17	357.356	1.7e-17
363.91	9.90567e-18	331.195	1.63e-17	357.592	1.82e-17
363.92	9.54267e-18	331.539	1.62e-17	357.829	1.97e-17
363.93	9.76898e-18	331.883	1.61e-17	358.065	1.91e-17
363.94	9.76257e-18	332.226	1.62e-17	358.302	1.93e-17
363.95	9.56064e-18	332.57	1.7e-17	358.538	1.78e-17
363.96	9.75102e-18	332.914	1.76e-17	358.775	1.87e-17
363.97	9.53797e-18	333.258	1.77e-17	359.012	1.77e-17
363.98	9.81904e-18	333.602	1.75e-17	359.248	2.03e-17
363.99	9.50075e-18	333.946	1.71e-17	359.485	2.01e-17
364	9.7662e-18	334.29	1.83e-17	359.721	2.18e-17
364.01	9.54524e-18	334.634	1.85e-17	359.957	2.08e-17
364.02	9.74567e-18	334.979	1.92e-17	360.194	2.32e-17
364.03	9.69989e-18	335.323	1.91e-17	360.43	1.79e-17
364.04	9.67444e-18	335.667	1.95e-17	360.667	2.02e-17
364.05	9.53005e-18	336.011	1.99e-17	360.904	1.51e-17
364.06	9.61198e-18	336.355	1.95e-17	361.14	2.06e-17
364.07	9.92642e-18	336.699	1.98e-17	361.377	1.81e-17
364.08	9.7446e-18	337.043	1.94e-17	361.613	2.63e-17
364.09	9.6015e-18	337.388	2.06e-17	361.849	2.38e-17
364.1	9.89604e-18	337.732	2.1e-17	362.086	2.23e-17
364.11	9.51893e-18	338.076	2.09e-17	362.322	1.44e-17
364.12	9.74481e-18	338.421	2.05e-17	362.559	1.96e-17
364.13	9.65112e-18	338.765	2.09e-17	362.796	2.3e-17
364.14	9.59594e-18	339.109	2.16e-17	363.032	2.2e-17
364.15	9.70695e-18	339.453	2.14e-17	363.269	2e-17
364.16	9.42781e-18	339.798	2.2e-17	363.505	2.2e-17
364.17	9.78396e-18	340.142	2.25e-17	363.741	1.93e-17
364.18	9.54952e-18	340.487	2.34e-17	363.978	2.37e-17
364.19	9.56107e-18	340.831	2.36e-17	364.214	2.19e-17
364.2	9.75529e-18	341.175	2.35e-17	364.451	2.25e-17
364.21	9.54567e-18	341.52	2.38e-17	364.688	2.2e-17
364.22	9.99016e-18	341.864	2.39e-17	364.924	1.86e-17
364.23	9.64941e-18	342.209	2.35e-17	365.161	2.01e-17
364.24	9.62225e-18	342.553	2.43e-17	365.397	2.39e-17
364.25	9.67743e-18	342.898	2.49e-17	365.634	1.94e-17
364.26	9.64877e-18	343.243	2.43e-17	365.87	2.36e-17
364.27	9.53626e-18	343.587	2.51e-17	366.106	2.01e-17
364.28	9.58481e-18	343.932	2.55e-17	366.343	2.17e-17
364.29	9.92599e-18	344.276	2.51e-17	366.579	1.87e-17
364.3	9.4261e-18	344.621	2.61e-17	366.816	2.13e-17
364.31	9.82802e-18	344.966	2.61e-17	367.053	1.99e-17
364.32	9.51487e-18	345.31	2.68e-17	367.289	2.18e-17
364.33	9.74845e-18	345.655	2.7e-17	367.526	2.1e-17
364.34	9.54973e-18	346	2.63e-17	367.762	2.33e-17
364.35	9.73198e-18	346.344	2.67e-17	367.998	2.33e-17
364.36	9.73155e-18	346.689	2.68e-17	368.235	2.47e-17
364.37	9.67251e-18	347.034	2.7e-17	368.471	2.32e-17
364.38	9.69519e-18	347.379	2.72e-17	368.708	2.19e-17
364.39	9.68321e-18	347.723	2.78e-17	368.945	2.52e-17
364.4	9.35166e-18	348.068	2.81e-17	369.181	2.47e-17
364.41	9.94802e-18	348.413	2.87e-17	369.418	2.54e-17
364.42	9.59016e-18	348.758	2.86e-17	369.654	2.29e-17
364.43	9.69155e-18	349.103	2.84e-17	369.89	2.38e-17
364.44	9.39037e-18	349.448	2.93e-17	370.127	2.22e-17
364.45	1e-17	349.793	2.86e-17	370.363	2.08e-17
364.46	9.66353e-18	350.137	2.96e-17	370.6	2.06e-17
364.47	9.63251e-18	350.482	2.97e-17	370.837	2.39e-17
364.48	9.63615e-18	350.827	2.92e-17	371.073	2.29e-17
364.49	9.42866e-18	351.172	3.07e-17	371.31	2.22e-17
364.5	9.91551e-18	351.517	3.01e-17	371.546	2.3e-17
364.51	9.51594e-18	351.862	3.12e-17	371.783	2.33e-17
364.52	9.8169e-18	352.207	3.13e-17	372.019	2.13e-17
364.53	9.4631e-18	352.552	3.1e-17	372.255	2.35e-17
364.54	9.88428e-18	352.897	2.98e-17	372.492	2.52e-17
364.55	9.45668e-18	353.242	3.06e-17	372.728	2.36e-17
364.56	9.81818e-18	353.587	3.09e-17	372.965	2.36e-17
364.57	9.76791e-18	353.933	3.13e-17	373.202	2.22e-17
364.58	9.68171e-18	354.278	3.12e-17	373.438	2.48e-17
364.59	9.72428e-18	354.623	3.23e-17	373.675	2.78e-17
364.6	9.52278e-18	354.968	3.14e-17	373.911	2.22e-17
364.61	9.98032e-18	355.313	3.25e-17	374.147	2.48e-17
364.62	9.58973e-18	355.658	3.26e-17	374.384	2.34e-17
364.63	9.75016e-18	356.003	3.29e-17	374.62	2.66e-17
364.64	9.75551e-18	356.349	3.3e-17	374.857	2.61e-17
364.65	9.54802e-18	356.694	3.24e-17	375.094	2.63e-17
364.66	9.95422e-18	357.039	3.29e-17	375.33	2.3e-17
364.67	9.48e-18	357.384	3.33e-17	375.567	2.89e-17
364.68	9.86332e-18	357.729	3.24e-17	375.803	2.82e-17
364.69	9.6954e-18	358.075	3.29e-17	376.039	2.32e-17
364.7	9.51187e-18	358.42	3.46e-17	376.276	2.68e-17
364.71	9.97583e-18	358.765	3.21e-17	376.512	2.87e-17
364.72	9.51572e-18	359.111	3.31e-17	376.749	2.62e-17
364.73	9.89797e-18	359.456	3.39e-17	376.986	2.98e-17
364.74	9.77604e-18	359.801	3.31e-17	377.222	2.9e-17
364.75	9.54717e-18	360.147	3.53e-17	377.459	2.4e-17
364.76	9.98545e-18	360.492	3.5e-17	377.695	2.8e-17
364.77	9.74674e-18	360.837	3.58e-17	377.932	2.83e-17
364.78	9.5769e-18	361.183	3.45e-17	378.168	2.48e-17
364.79	9.88193e-18	361.528	3.5e-17	378.404	2.75e-17
364.8	9.66417e-18	361.874	3.54e-17	378.641	2.98e-17
364.81	9.64235e-18	362.219	3.56e-17	378.877	2.91e-17
364.82	9.78011e-18	362.565	3.6e-17	379.114	2.87e-17
364.83	9.78289e-18	362.91	3.58e-17	379.351	2.61e-17
364.84	9.48813e-18	363.256	3.7e-17	379.587	2.86e-17
364.85	9.89626e-18	363.601	3.51e-17	379.824	2.93e-17
364.86	9.51615e-18	363.947	3.48e-17	380.06	2.3e-17
364.87	9.81283e-18	364.292	3.61e-17	380.296	2.77e-17
364.88	9.67893e-18	364.638	3.54e-17	380.533	3.09e-17
364.89	9.52492e-18	364.983	3.55e-17	380.769	2.78e-17
364.9	9.76492e-18	365.329	3.56e-17	381.006	3.11e-17
364.91	9.62995e-18	365.674	3.54e-17	381.243	2.96e-17
364.92	9.55936e-18	366.02	3.63e-17	381.479	2.46e-17
364.93	9.68898e-18	366.365	3.7e-17	381.716	2.96e-17
364.94	9.54481e-18	366.711	3.71e-17	381.952	2.62e-17
364.95	9.66332e-18	367.057	3.68e-17	382.188	3.03e-17
364.96	9.52235e-18	367.402	3.77e-17	382.425	2.57e-17
364.97	9.76385e-18	367.748	3.66e-17	382.661	2.87e-17
364.98	9.68513e-18	368.094	3.77e-17	382.898	2.69e-17
364.99	9.6323e-18	368.439	3.72e-17	383.135	2.83e-17
365	9.85561e-18	368.785	3.76e-17	383.371	2.96e-17
365.01	9.3754e-18	369.131	3.72e-17	383.608	2.65e-17
365.02	9.81112e-18	369.476	3.75e-17	383.844	2.93e-17
365.03	9.54524e-18	369.822	3.8e-17	384.08	3.04e-17
365.04	9.67294e-18	370.168	3.72e-17	384.317	3.01e-17
365.05	9.50503e-18	370.513	3.56e-17	384.553	2.99e-17
365.06	9.51743e-18	370.859	3.66e-17	384.79	3.11e-17
365.07	9.76342e-18	371.205	3.76e-17	385.026	2.91e-17
365.08	9.44299e-18	371.551	3.59e-17	385.263	2.92e-17
365.09	9.74738e-18	371.896	3.64e-17	385.5	3e-17
365.1	9.52813e-18	372.242	3.62e-17	385.736	2.97e-17
365.11	9.41176e-18	372.588	3.74e-17	385.973	2.8e-17
365.12	9.89305e-18	372.934	3.68e-17	386.209	2.94e-17
365.13	9.35401e-18	373.28	3.62e-17	386.445	2.75e-17
365.14	9.65027e-18	373.625	3.65e-17	386.682	3.47e-17
365.15	9.43636e-18	373.971	3.71e-17	386.918	2.86e-17
365.16	9.53561e-18	374.317	3.71e-17	387.155	2.73e-17
365.17	9.65711e-18	374.663	3.74e-17	387.392	2.86e-17
365.18	9.23658e-18	375.009	3.69e-17	387.628	2.99e-17
365.19	9.69048e-18	375.355	3.69e-17	387.865	3.02e-17
365.2	9.29198e-18	375.701	3.69e-17	388.101	2.81e-17
365.21	9.66995e-18	376.047	3.63e-17	388.337	3.11e-17
365.22	9.34717e-18	376.392	3.6e-17	388.574	2.62e-17
365.23	9.55765e-18	376.738	3.63e-17	388.81	2.79e-17
365.24	9.27914e-18	377.084	3.63e-17	389.047	2.92e-17
365.25	9.65048e-18	377.43	3.59e-17	389.284	3.06e-17
365.26	9.21647e-18	377.776	3.57e-17	389.52	3.02e-17
365.27	9.70353e-18	378.122	3.56e-17	389.757	3.15e-17
365.28	9.23337e-18	378.468	3.51e-17	389.993	3.25e-17
365.29	9.65305e-18	378.814	3.6e-17	390.229	2.86e-17
365.3	9.23872e-18	379.16	3.57e-17	390.466	2.86e-17
365.31	9.67273e-18	379.506	3.58e-17	390.702	2.99e-17
365.32	9.46353e-18	379.852	3.57e-17	390.939	2.85e-17
365.33	9.51872e-18	380.198	3.53e-17	391.175	3.14e-17
365.34	9.39914e-18	380.544	3.58e-17	391.412	2.78e-17
365.35	9.48342e-18	380.89	3.56e-17	391.649	2.96e-17
365.36	9.50011e-18	381.236	3.54e-17	391.885	3.12e-17
365.37	9.47914e-18	381.582	3.55e-17	392.122	2.98e-17
365.38	9.54866e-18	381.928	3.46e-17	392.358	3.15e-17
365.39	9.19615e-18	382.274	3.39e-17	392.594	2.87e-17
365.4	9.57476e-18	382.62	3.36e-17	392.831	3e-17
365.41	9.40193e-18	382.966	3.47e-17	393.067	3.2e-17
365.42	9.27679e-18	383.313	3.42e-17	393.304	2.93e-17
365.43	9.73882e-18	383.659	3.44e-17	393.541	2.7e-17
365.44	9.40128e-18	384.005	3.44e-17	393.777	3.22e-17
365.45	9.47786e-18	384.351	3.39e-17	394.014	2.99e-17
365.46	9.44471e-18	384.697	3.47e-17	394.25	2.7e-17
365.47	9.3707e-18	385.043	3.39e-17	394.486	3.06e-17
365.48	9.43401e-18	385.389	3.29e-17	394.723	2.86e-17
365.49	9.12086e-18	385.735	3.34e-17	394.959	3.1e-17
365.5	9.63807e-18	386.081	3.36e-17	395.196	3.15e-17
365.51	9.34973e-18	386.428	3.3e-17	395.433	3e-17
365.52	9.39037e-18	386.774	3.22e-17	395.669	3.23e-17
365.53	9.35979e-18	387.12	3.15e-17	395.906	3.53e-17
365.54	9.25882e-18	387.466	3.17e-17	396.142	3.29e-17
365.55	9.67679e-18	387.812	3.18e-17	396.378	3.06e-17
365.56	9.18588e-18	388.158	3.17e-17	396.615	3.13e-17
365.57	9.46267e-18	388.505	3.14e-17	396.851	3.12e-17
365.58	9.20214e-18	388.851	3.18e-17	397.088	3.16e-17
365.59	9.33989e-18	389.197	3.03e-17	397.325	3.08e-17
365.6	9.58845e-18	389.543	3.07e-17	397.561	2.97e-17
365.61	9.14332e-18	389.889	3.1e-17	397.798	3.11e-17
365.62	9.48021e-18	390.236	3.04e-17	398.034	2.96e-17
365.63	9.15551e-18	390.582	3e-17	398.271	3.28e-17
365.64	9.54759e-18	390.928	3.07e-17	398.507	2.93e-17
365.65	9.10524e-18	391.274	3.05e-17	398.743	3.14e-17
365.66	9.54952e-18	391.621	3.09e-17	398.98	3.31e-17
365.67	9.12877e-18	391.967	2.97e-17	399.216	3.17e-17
365.68	9.50567e-18	392.313	2.96e-17	399.453	2.99e-17
365.69	9.12235e-18	392.659	2.95e-17	399.69	3e-17
365.7	9.5707e-18	393.006	2.87e-17	399.926	2.76e-17
365.71	9.04235e-18	393.352	2.88e-17	400.163	2.99e-17
365.72	9.56235e-18	393.698	2.84e-17	400.399	3.2e-17
365.73	9.17476e-18	394.044	2.8e-17	400.635	3.03e-17
365.74	9.41925e-18	394.391	2.75e-17	400.872	2.96e-17
365.75	9.18524e-18	394.737	2.8e-17	401.108	3.14e-17
365.76	9.44171e-18	395.083	2.84e-17	401.345	2.96e-17
365.77	9.11872e-18	395.429	2.75e-17	401.582	3.01e-17
365.78	9.43422e-18	395.776	2.65e-17	401.818	3.19e-17
365.79	9.1138e-18	396.122	2.67e-17	402.055	3.29e-17
365.8	9.39187e-18	396.468	2.62e-17	402.291	3.22e-17
365.81	9.34353e-18	396.815	2.61e-17	402.527	3.03e-17
365.82	9.02866e-18	397.161	2.63e-17	402.764	3e-17
365.83	9.40578e-18	397.507	2.64e-17	403	3.16e-17
365.84	9.14289e-18	397.854	2.51e-17	403.237	3.11e-17
365.85	9.48364e-18	398.2	2.57e-17	403.474	3.08e-17
365.86	9.0062e-18	398.546	2.54e-17	403.71	3.1e-17
365.87	9.43273e-18	398.893	2.43e-17	403.947	3.04e-17
365.88	9.05519e-18	399.239	2.43e-17	404.183	2.97e-17
365.89	9.18332e-18	399.585	2.34e-17	404.42	3.03e-17
365.9	9.20064e-18	399.932	2.4e-17	404.656	3.01e-17
365.91	9.10631e-18	400.278	2.35e-17	404.892	3.05e-17
365.92	9.2415e-18	400.624	2.38e-17	405.129	3.04e-17
365.93	8.99422e-18	400.971	2.32e-17	405.365	2.77e-17
365.94	9.34995e-18	401.317	2.31e-17	405.602	3.14e-17
365.95	8.98824e-18	401.663	2.27e-17	405.839	3.34e-17
365.96	9.43872e-18	402.01	2.21e-17	406.075	3e-17
365.97	9.00385e-18	402.356	2.11e-17	406.312	2.82e-17
365.98	9.15401e-18	402.702	2.15e-17	406.548	2.87e-17
365.99	9.06396e-18	403.049	2.12e-17	406.784	3e-17
366	9.09904e-18	403.395	2.08e-17	407.021	2.73e-17
366.01	9.30909e-18	403.741	2.1e-17	407.257	2.85e-17
366.02	8.93412e-18	404.088	2.11e-17	407.494	3.05e-17
366.03	9.29305e-18	404.434	2.04e-17	407.731	2.88e-17
366.04	8.8723e-18	404.781	2.06e-17	407.967	3.08e-17
366.05	9.26759e-18	405.127	2.04e-17	408.204	2.97e-17
366.06	8.95465e-18	405.473	1.99e-17	408.44	2.98e-17
366.07	9.11337e-18	405.82	1.98e-17	408.676	2.85e-17
366.08	8.99123e-18	406.166	1.91e-17	408.913	2.73e-17
366.09	9.02182e-18	406.512	1.89e-17	409.149	3.16e-17
366.1	9.09476e-18	406.859	1.85e-17	409.386	2.98e-17
366.11	9.01433e-18	407.205	1.84e-17	409.623	3.03e-17
366.12	9.01604e-18	407.552	1.84e-17	409.859	2.76e-17
366.13	8.80021e-18	407.898	1.85e-17	410.096	2.94e-17
366.14	9.17668e-18	408.244	1.69e-17	410.332	2.94e-17
366.15	8.88749e-18	408.591	1.65e-17	410.568	2.84e-17
366.16	8.90545e-18	408.937	1.79e-17	410.805	2.87e-17
366.17	9.14588e-18	409.284	1.69e-17	411.041	3.12e-17
366.18	8.84471e-18	409.63	1.69e-17	411.278	2.87e-17
366.19	9.03401e-18	409.976	1.67e-17	411.514	2.76e-17
366.2	8.93497e-18	410.323	1.65e-17	411.751	2.94e-17
366.21	9.04128e-18	410.669	1.68e-17	411.988	2.89e-17
366.22	8.80043e-18	411.015	1.62e-17	412.224	3e-17
366.23	9.11701e-18	411.362	1.62e-17	412.461	2.74e-17
366.24	8.79636e-18	411.708	1.53e-17	412.697	2.87e-17
366.25	9.05861e-18	412.055	1.58e-17	412.933	2.83e-17
366.26	8.68107e-18	412.401	1.5e-17	413.17	2.83e-17
366.27	9.09497e-18	412.747	1.49e-17	413.406	2.87e-17
366.28	8.72684e-18	413.094	1.47e-17	413.643	2.97e-17
366.29	9.05048e-18	413.44	1.34e-17	413.88	3.05e-17
366.3	8.90011e-18	413.787	1.37e-17	414.116	2.64e-17
366.31	8.69711e-18	414.133	1.31e-17	414.353	3.03e-17
366.32	9.0216e-18	414.479	1.35e-17	414.589	2.87e-17
366.33	8.88877e-18	414.826	1.27e-17	414.825	2.58e-17
366.34	8.66289e-18	415.172	1.22e-17	415.062	2.68e-17
366.35	8.86481e-18	415.519	1.2e-17	415.298	2.71e-17
366.36	8.8323e-18	415.865	1.22e-17	415.535	2.88e-17
366.37	8.78524e-18	416.211	1.15e-17	415.772	2.58e-17
366.38	8.87123e-18	416.558	1.15e-17	416.008	2.58e-17
366.39	8.76107e-18	416.904	1.08e-17	416.245	2.74e-17
366.4	8.77561e-18	417.25	1.09e-17	416.481	2.55e-17
366.41	8.82973e-18	417.597	1.06e-17	416.717	2.78e-17
366.42	8.77711e-18	417.943	1.11e-17	416.954	2.78e-17
366.43	8.82225e-18	418.29	1.1e-17	417.19	2.7e-17
366.44	8.77369e-18	418.636	1.1e-17	417.427	2.55e-17
366.45	8.68406e-18	418.982	1.19e-17	417.663	2.7e-17
366.46	8.78973e-18	419.329	1.15e-17	417.9	2.55e-17
366.47	8.71123e-18	419.675	1.07e-17	418.137	2.56e-17
366.48	8.71765e-18	420.021	9.79e-18	418.373	2.57e-17
366.49	8.75294e-18	420.368	1.09e-17	418.61	2.47e-17
366.5	8.77262e-18	420.714	9.81e-18	418.846	2.47e-17
366.51	8.72385e-18	421.06	9.58e-18	419.082	2.62e-17
366.52	8.72193e-18	421.407	9.67e-18	419.319	2.69e-17
366.53	8.6815e-18	421.753	9.47e-18	419.555	2.66e-17
366.54	8.65583e-18	422.099	8.85e-18	419.792	2.61e-17
366.55	8.7585e-18	422.446	8.86e-18	420.029	2.4e-17
366.56	8.75102e-18	422.792	8.67e-18	420.265	2.47e-17
366.57	8.66952e-18	423.138	8.24e-18	420.502	2.5e-17
366.58	8.68043e-18	423.485	8.66e-18	420.738	2.37e-17
366.59	8.64428e-18	423.831	7.93e-18	420.974	2.4e-17
366.6	8.60963e-18	424.177	7.65e-18	421.211	2.46e-17
366.61	8.58417e-18	424.524	7.57e-18	421.447	2.39e-17
366.62	8.58439e-18	424.87	6.76e-18	421.684	2.46e-17
366.63	8.67743e-18	425.216	6.88e-18	421.921	2.36e-17
366.64	8.60706e-18	425.563	6.37e-18	422.157	2.88e-17
366.65	8.66096e-18	425.909	6.69e-18	422.394	2.47e-17
366.66	8.62417e-18	426.255	7.27e-18	422.63	2.61e-17
366.67	8.64214e-18	426.602	6.74e-18	422.866	2.53e-17
366.68	8.63893e-18	426.948	7.06e-18	423.103	2.26e-17
366.69	8.56107e-18	427.294	7.73e-18	423.339	2.18e-17
366.7	8.57668e-18	427.64	7.42e-18	423.576	2.35e-17
366.71	8.59743e-18	427.987	7.92e-18	423.812	2.42e-17
366.72	8.61989e-18	428.333	7.9e-18	424.049	1.92e-17
366.73	8.54503e-18	428.679	6.93e-18	424.286	2.21e-17
366.74	8.5677e-18	429.026	6.25e-18	424.522	2.2e-17
366.75	8.53326e-18	429.372	5.97e-18	424.759	2.32e-17
366.76	8.51059e-18	429.718	5.2e-18	424.995	2.65e-17
366.77	8.54417e-18	430.064	4.9e-18	425.231	2.15e-17
366.78	8.53134e-18	430.411	6.11e-18	425.468	2.39e-17
366.79	8.47572e-18	430.757	5.77e-18	425.704	2.28e-17
366.8	8.4892e-18	431.103	5.36e-18	425.941	2.05e-17
366.81	8.5307e-18	431.449	5.02e-18	426.178	2.19e-17
366.82	8.52043e-18	431.795	4.63e-18	426.414	2.14e-17
366.83	8.51358e-18	432.142	4.34e-18	426.651	2.25e-17
366.84	8.47144e-18	432.488	3.46e-18	426.887	2.43e-17
366.85	8.49647e-18	432.834	3.65e-18	427.123	2.14e-17
366.86	8.52449e-18	433.18	4.2e-18	427.36	2.62e-17
366.87	8.50096e-18	433.526	4.8e-18	427.596	2.1e-17
366.88	8.44535e-18	433.873	4.05e-18	427.833	2.33e-17
366.89	8.39979e-18	434.219	4.1e-18	428.07	2.17e-17
366.9	8.45797e-18	434.565	4.37e-18	428.306	1.87e-17
366.91	8.48492e-18	434.911	3.49e-18	428.543	2.46e-17
366.92	8.44171e-18	435.257	3.24e-18	428.779	2.1e-17
366.93	8.48898e-18	435.603	3.6e-18	429.015	2.18e-17
366.94	8.43144e-18	435.95	3.6e-18	429.252	2.21e-17
366.95	8.49283e-18	436.296	3.84e-18	429.488	1.86e-17
366.96	8.38824e-18	436.642	4.02e-18	429.725	2.25e-17
366.97	8.41497e-18	436.988	5.25e-18	429.962	2.07e-17
366.98	8.37818e-18	437.334	3.49e-18	430.198	2.03e-17
366.99	8.45369e-18	437.68	3e-18	430.435	1.94e-17
367	8.4261e-18	438.026	2.25e-18	430.671	2.3e-17
367.01	8.38845e-18	438.373	3.67e-18	430.908	2.11e-17
367.02	8.3831e-18	438.719	2.81e-18	431.144	2.31e-17
367.03	8.47765e-18	439.065	2.25e-18	431.38	1.9e-17
367.04	8.35123e-18	439.411	3.25e-18	431.617	1.79e-17
367.05	8.36064e-18	439.757	2.41e-18	431.853	1.64e-17
367.06	8.36578e-18	440.103	1.97e-18	432.09	1.72e-17
367.07	8.42866e-18	440.449	2.24e-18	432.327	1.91e-17
367.08	8.38396e-18	440.795	2.98e-18	432.563	2.31e-17
367.09	8.3185e-18	441.141	2.16e-18	432.8	1.7e-17
367.1	8.30396e-18	441.487	2.06e-18	433.036	2.07e-17
367.11	8.40428e-18	441.833	2.62e-18	433.272	1.87e-17
367.12	8.39508e-18	442.179	1.89e-18	433.509	2.1e-17
367.13	8.35487e-18	442.525	1.99e-18	433.745	2.13e-17
367.14	8.30802e-18	442.871	2.04e-18	433.982	1.71e-17
367.15	8.22588e-18	443.217	3.17e-18	434.219	1.6e-17
367.16	8.32941e-18	443.563	2.21e-18	434.455	2e-17
367.17	8.32449e-18	443.909	1.09e-18	434.692	2.11e-17
367.18	8.33412e-18	444.255	1.79e-18	434.928	1.92e-17
367.19	8.29668e-18	444.601	8.4e-19	435.164	1.75e-17
367.2	8.29647e-18	444.947	2.62e-18	435.401	1.81e-17
367.21	8.20813e-18	445.293	2.69e-18	435.637	2.05e-17
367.22	8.27872e-18	445.639	2.24e-18	435.874	1.66e-17
367.23	8.30781e-18	445.985	2.19e-18	436.111	2.09e-17
367.24	8.29219e-18	446.331	1.52e-18	436.347	1.67e-17
367.25	8.26332e-18	446.676	6.53e-19	436.584	1.72e-17
367.26	8.27508e-18	447.022	1.04e-18	436.82	1.77e-17
367.27	8.19872e-18	447.368	2.27e-18	437.057	2.06e-17
367.28	8.26439e-18	447.714	2.05e-18	437.293	1.74e-17
367.29	8.30888e-18	448.06	3.93e-19	437.529	1.64e-17
367.3	8.21134e-18	448.406	1.62e-18	437.766	1.8e-17
367.31	8.27508e-18	448.752	1.09e-18	438.002	1.45e-17
367.32	8.22888e-18	449.097	1.6e-18	438.239	1.58e-17
367.33	8.17733e-18	449.443	1.25e-18	438.476	1.61e-17
367.34	8.25091e-18	449.789	7.64e-19	438.712	1.71e-17
367.35	8.22824e-18	450.135	1.64e-18	438.949	1.51e-17
367.36	8.23594e-18	450.481	1.38e-18	439.185	1.84e-17
367.37	8.18738e-18	450.826	9.25e-19	439.421	1.59e-17
367.38	8.14439e-18	451.172	1.11e-18	439.658	1.58e-17
367.39	8.22545e-18	451.518	2.16e-18	439.894	1.55e-17
367.4	8.13519e-18	451.864	8.32e-19	440.131	1.71e-17
367.41	8.20706e-18	452.209	7.25e-19	440.368	1.51e-17
367.42	8.21455e-18	452.555	8.81e-19	440.604	1.53e-17
367.43	8.21048e-18	452.901	8.61e-19	440.841	1.62e-17
367.44	8.1893e-18	453.246	1e-18	441.077	1.51e-17
367.45	8.1416e-18	453.592	4.32e-19	441.313	1.54e-17
367.46	8.22053e-18	453.938	4.68e-19	441.55	1.51e-17
367.47	8.16556e-18	454.283	1.44e-18	441.786	1.38e-17
367.48	8.24877e-18	454.629	1.16e-18	442.023	1.67e-17
367.49	8.14695e-18	454.975	1.59e-18	442.26	1.42e-17
367.5	8.17283e-18	455.32	1.43e-18	442.496	1.6e-17
367.51	8.12727e-18	455.666	7.05e-19	442.733	1.29e-17
367.52	8.20021e-18	456.012	1.05e-18	442.969	1.42e-17
367.53	8.1769e-18	456.357	3.15e-19	443.205	1.49e-17
367.54	8.08321e-18	456.703	1.77e-18	443.442	1.57e-17
367.55	8.08278e-18	457.048	9.12e-19	443.678	1.34e-17
367.56	8.2184e-18	457.394	1.55e-19	443.915	1.7e-17
367.57	8.10717e-18	457.739	4.53e-19	444.151	1.47e-17
367.58	8.14246e-18	458.085	4.88e-19	444.388	1.53e-17
367.59	8.12471e-18	458.43	1.19e-18	444.625	1.55e-17
367.6	8.13904e-18	458.776	6.68e-19	444.861	1.31e-17
367.61	8.06717e-18	459.121	5.36e-19	445.098	1.56e-17
367.62	8.09733e-18	459.467	6.65e-19	445.334	1.29e-17
367.63	8.0738e-18	459.812	3.92e-19	445.57	1.41e-17
367.64	8.09647e-18	460.158	3.75e-19	445.807	1.45e-17
367.65	8.11551e-18	460.503	1.1e-18	446.043	1.33e-17
367.66	8.12791e-18	460.849	8.83e-20	446.28	1.29e-17
367.67	8.05989e-18	461.194	7.43e-19	446.517	1.63e-17
367.68	8.00193e-18	461.539	5e-19	446.753	1.25e-17
367.69	8.02909e-18	461.885	-1.06e-18	446.99	1.17e-17
367.7	8.07337e-18	462.23	-1.48e-19	447.226	1.31e-17
367.71	8.06631e-18	462.575	2.55e-19	447.462	1.12e-17
367.72	8.04193e-18	462.921	6.88e-19	447.699	1.34e-17
367.73	8.0492e-18	463.266	-3.61e-19	447.935	1.37e-17
367.74	8.0723e-18	463.611	9.52e-19	448.172	1.46e-17
367.75	7.99358e-18	463.957	-3.3e-19	448.409	1.31e-17
367.76	8.03936e-18	464.302	-6.93e-19	448.645	1.32e-17
367.77	8.09519e-18	464.647	-1.25e-19	448.882	1.4e-17
367.78	8.04086e-18	464.992	4.78e-19	449.118	1.31e-17
367.79	7.95872e-18	465.338	-3.35e-19	449.354	1.28e-17
367.8	8.01775e-18	465.683	-3.71e-19	449.591	1.45e-17
367.81	8.05626e-18	466.028	-1.62e-19	449.827	1.3e-17
367.82	7.98053e-18	466.373	7.65e-20	450.064	1.04e-17
367.83	8.03529e-18	466.718	-7.32e-20	450.3	9.64e-18
367.84	7.97369e-18	467.064	4.01e-19	450.537	1.27e-17
367.85	8.03316e-18	467.409	8.06e-19	450.774	1.15e-17
367.86	7.96235e-18	467.754	-1.26e-19	451.01	1.16e-17
367.87	8.00492e-18	468.099	-1.34e-19	451.247	9.28e-18
367.88	7.98396e-18	468.444	-2.7e-19	451.483	1.17e-17
367.89	8.03294e-18	468.789	-5.38e-20	451.719	1.12e-17
367.9	7.9662e-18	469.134	3.37e-19	451.956	1.14e-17
367.91	7.99209e-18	469.479	3.76e-19	452.192	7.29e-18
367.92	8.02781e-18	469.824	9.79e-19	452.429	1.13e-17
367.93	7.98759e-18	470.169	1.27e-18	452.666	1.44e-17
367.94	7.96299e-18	470.514	8.71e-19	452.902	1.19e-17
367.95	7.9339e-18	470.859	6.42e-19	453.139	1.58e-17
367.96	7.99102e-18	471.204	-4.15e-19	453.375	1.22e-17
367.97	7.89647e-18	471.549	4.21e-19	453.611	1.13e-17
367.98	7.96684e-18	471.894	-2.72e-19	453.848	1e-17
367.99	7.98631e-18	472.239	9.11e-19	454.084	1.21e-17
368	7.91059e-18	472.584	2.79e-19	454.321	1.15e-17
368.01	7.88727e-18	472.929	4.22e-19	454.558	1.19e-17
368.02	7.90588e-18	473.274	9.96e-20	454.794	1.21e-17
368.03	7.94995e-18	473.619	-9.85e-20	455.031	9.87e-18
368.04	7.95872e-18	473.963	-1.17e-19	455.267	1.1e-17
368.05	7.97433e-18	474.308	-1.11e-19	455.503	9.76e-18
368.06	7.96385e-18	474.653	-1.38e-19	455.74	1.11e-17
368.07	7.9538e-18	474.998	-6.34e-20	455.976	8.75e-18
368.08	7.88749e-18	475.343	2.2e-19	456.213	1.13e-17
368.09	7.95316e-18	475.687	2.57e-19	456.45	8.51e-18
368.1	7.85882e-18	476.032	3.32e-19	456.686	9.54e-18
368.11	7.92556e-18	476.377	-6.53e-19	456.923	9.41e-18
368.12	7.93583e-18	476.721	-1.82e-18	457.159	7.74e-18
368.13	7.91209e-18	477.066	5.05e-20	457.396	8.72e-18
368.14	7.91914e-18	477.411	1.07e-18	457.632	8.43e-18
368.15	7.89668e-18	477.755	-5.29e-19	457.868	4.15e-18
368.16	7.98353e-18	478.1	3.6e-20	458.105	8.12e-18
368.17	7.96171e-18	478.445	-1.77e-19	458.341	8.91e-18
368.18	7.87487e-18	478.789	-4.94e-19	458.578	1.26e-17
368.19	7.8261e-18	479.134	2.6e-19	458.815	9.27e-18
368.2	7.92856e-18	479.478	9.6e-19	459.051	9.32e-18
368.21	7.9307e-18	479.823	9.52e-19	459.288	9.3e-18
368.22	7.91294e-18	480.167	-1.66e-19	459.524	6.93e-18
368.23	7.86631e-18	480.512	-2.97e-20	459.76	7.03e-18
368.24	8.00278e-18	480.856	-5.99e-19	459.997	7.14e-18
368.25	7.89455e-18	481.201	1.27e-19	460.233	9e-18
368.26	7.95123e-18	481.545	1.6e-19	460.47	6.7e-18
368.27	7.8492e-18	481.89	-9.2e-19	460.707	8.45e-18
368.28	7.9046e-18	482.234	-1.11e-18	460.943	8.91e-18
368.29	7.81775e-18	482.578	-7.07e-19	461.18	4.37e-18
368.3	7.84984e-18	482.923	1.62e-19	461.416	6.92e-18
368.31	7.82225e-18	483.267	1.18e-19	461.652	9.17e-18
368.32	7.83829e-18	483.611	7.57e-19	461.889	6.82e-18
368.33	7.83594e-18	483.956	3.33e-19	462.125	5.31e-18
368.34	7.92941e-18	484.3	-2.5e-19	462.362	6.4e-18
368.35	7.83187e-18	484.644	-2.13e-19	462.599	5.81e-18
368.36	7.8507e-18	484.988	4.41e-19	462.835	5.18e-18
368.37	7.90952e-18	485.333	-6.7e-20	463.072	8.9e-18
368.38	7.93305e-18	485.677	-1.97e-19	463.308	7.74e-18
368.39	7.89668e-18	486.021	5.35e-20	463.545	8.07e-18
368.4	7.91722e-18	486.365	-6.78e-19	463.781	6.24e-18
368.41	7.92877e-18	486.709	-3.12e-19	464.017	5.79e-18
368.42	7.91337e-18	487.053	3.72e-19	464.254	8.08e-18
368.43	7.87209e-18	487.397	6.14e-19	464.49	7.04e-18
368.44	7.88556e-18	487.742	-2.54e-20	464.727	8.42e-18
368.45	7.89561e-18	488.086	-1.24e-19	464.964	5.6e-18
368.46	7.88535e-18	488.43	5.19e-19	465.2	4.89e-18
368.47	7.83914e-18	488.774	-3.14e-19	465.437	7.36e-18
368.48	7.92471e-18	489.118	1.57e-19	465.673	4.47e-18
368.49	7.81882e-18	489.462	1.2e-18	465.909	5.46e-18
368.5	7.8862e-18	489.805	3.03e-19	466.146	4.39e-18
368.51	7.8216e-18	490.149	-2.54e-19	466.382	6.72e-18
368.52	7.86952e-18	490.493	-1.22e-19	466.619	2.25e-18
368.53	7.86374e-18	490.837	-8.61e-20	466.856	2.27e-18
368.54	7.83508e-18	491.181	-5.08e-19	467.092	6.84e-18
368.55	7.85241e-18	491.525	1.09e-19	467.329	5.25e-18
368.56	7.91594e-18	491.869	1.4e-19	467.565	6.16e-18
368.57	7.85112e-18	492.212	6.26e-20	467.801	8.57e-18
368.58	7.82481e-18	492.556	1.87e-19	468.038	8e-18
368.59	7.85241e-18	492.9	1.97e-19	468.274	4.16e-18
368.6	7.83893e-18	493.244	-2.18e-20	468.511	4.41e-18
368.61	7.88492e-18	493.587	-2.76e-19	468.748	3.58e-18
368.62	7.84278e-18	493.931	2.07e-19	468.984	7.17e-18
368.63	7.76128e-18	494.275	2.45e-19	469.221	3.89e-18
368.64	7.86802e-18	494.618	2.33e-20	469.457	3.45e-18
368.65	7.87444e-18	494.962	9.63e-20	469.693	8.75e-18
368.66	7.86481e-18	495.306	-1.31e-20	469.93	4.49e-18
368.67	7.85241e-18	495.649	2.48e-19	470.166	3.65e-18
368.68	7.92406e-18	495.993	3.64e-19	470.403	4.45e-18
368.69	7.8661e-18	496.336	8.79e-20	470.639	2.75e-18
368.7	7.87401e-18	496.68	3.98e-19	470.876	1.01e-17
368.71	7.87209e-18	497.023	6.43e-19	471.113	2.91e-18
368.72	7.95187e-18	497.367	2.84e-19	471.349	5.52e-18
368.73	7.91294e-18	497.71	-2.67e-19	471.586	5.88e-18
368.74	7.88128e-18	498.053	4.35e-19	471.822	5.92e-18
368.75	7.87251e-18	498.397	4.38e-19	472.058	2.64e-18
368.76	7.9461e-18	498.74	-2.55e-19	472.295	3.4e-19
368.77	7.87701e-18	499.083	-3.15e-19	472.531	4.82e-18
368.78	7.85668e-18	499.427	-5.31e-20	472.768	2.82e-18
368.79	7.87294e-18	499.77	-1.69e-19	473.005	6.43e-18
368.8	7.86225e-18			473.241	3.95e-18
368.81	7.85283e-18			473.478	4.21e-18
368.82	7.87722e-18			473.714	6.33e-18
368.83	7.92727e-18			473.95	5.06e-18
368.84	7.89112e-18			474.187	4.71e-18
368.85	7.91786e-18			474.423	5.35e-18
368.86	7.83701e-18			474.66	1.97e-18
368.87	7.83636e-18			474.897	7.27e-18
368.88	7.77219e-18			475.133	1.94e-18
368.89	7.78695e-18			475.37	4.47e-18
368.9	7.84471e-18			475.606	2.23e-18
368.91	7.78225e-18			475.842	2.82e-18
368.92	7.84406e-18			476.079	6.29e-18
368.93	7.89262e-18			476.315	4.91e-18
368.94	7.80556e-18			476.552	3.67e-18
368.95	7.83487e-18			476.788	9.05e-18
368.96	7.84535e-18			477.025	4.93e-18
368.97	7.86139e-18			477.262	3.66e-18
368.98	7.85904e-18			477.498	4e-18
368.99	7.84856e-18			477.735	6.17e-18
369	7.84813e-18			477.971	5.83e-18
369.01	7.93134e-18			478.207	3.97e-18
369.02	7.8939e-18			478.444	4.32e-18
369.03	7.85797e-18			478.68	3.83e-18
369.04	7.85947e-18			478.917	-1.93e-18
369.05	7.88235e-18			479.154	2.47e-18
369.06	7.9108e-18			479.39	-2.39e-18
369.07	7.82781e-18			479.627	2.18e-19
369.08	7.87807e-18			479.863	5.73e-19
369.09	7.81283e-18			480.099	4.68e-18
369.1	7.8293e-18			480.336	6.44e-18
369.11	7.86289e-18			480.572	5.07e-18
369.12	7.88064e-18			480.809	3.43e-18
369.13	7.77219e-18			481.046	6.8e-19
369.14	7.86118e-18			481.282	2.71e-18
369.15	7.81989e-18			481.519	1.52e-18
369.16	7.88963e-18			481.755	-2.51e-20
369.17	7.79829e-18			481.991	5.75e-18
369.18	7.86075e-18			482.228	-1.68e-18
369.19	7.80364e-18			482.464	-7.52e-19
369.2	7.86631e-18			482.701	-2.13e-18
369.21	7.84727e-18			482.938	3.31e-18
369.22	7.84684e-18			483.174	4.77e-18
369.23	7.77048e-18			483.411	2.13e-18
369.24	7.82289e-18			483.647	-2.43e-18
369.25	7.81305e-18			483.884	5.12e-19
369.26	7.86802e-18			484.12	2.99e-18
369.27	7.95401e-18			484.356	1.3e-18
369.28	7.89733e-18			484.593	1.34e-18
369.29	7.88e-18			484.829	2.04e-18
369.3	7.93561e-18			485.066	2.2e-18
369.31	7.84834e-18			485.303	4.74e-18
369.32	7.88171e-18			485.539	-5.89e-18
369.33	7.86674e-18			485.776	5.17e-18
369.34	7.83807e-18			486.012	5.24e-18
369.35	7.8477e-18			486.248	5.56e-18
369.36	7.84342e-18			486.485	-1.55e-19
369.37	7.83037e-18			486.721	1.34e-18
369.38	7.84086e-18			486.958	2.71e-18
369.39	7.84299e-18			487.195	2.32e-18
369.4	7.88385e-18			487.431	-2.82e-18
369.41	7.81861e-18			487.668	1.31e-21
369.42	7.91037e-18			487.904	3.93e-18
369.43	7.88e-18			488.14	3.25e-18
369.44	7.85433e-18			488.377	-6.28e-19
369.45	7.91786e-18			488.613	-6.61e-20
369.46	7.85241e-18			488.85	8.06e-19
369.47	7.86225e-18			489.087	8.79e-19
369.48	7.84342e-18			489.323	-1.03e-18
369.49	7.91294e-18			489.56	3.71e-18
369.5	7.88364e-18			489.796	3.24e-18
369.51	7.83872e-18			490.033	3.66e-19
369.52	7.85818e-18			490.269	1.33e-18
369.53	7.8415e-18			490.505	2.48e-19
369.54	7.8554e-18			490.742	-2.89e-18
369.55	7.78524e-18			490.978	-3.29e-18
369.56	7.80299e-18			491.215	-4.38e-18
369.57	7.94203e-18			491.452	1.46e-19
369.58	7.80684e-18			491.688	-1.89e-18
369.59	7.87444e-18			491.925	2.97e-18
369.6	7.87914e-18			492.161	1.08e-18
369.61	7.79529e-18			492.397	-1.1e-18
369.62	7.92642e-18			492.634	-5.51e-18
369.63	7.81091e-18			492.87	8.03e-20
369.64	7.88193e-18			493.107	3.78e-18
369.65	7.88257e-18			493.344	1.12e-18
369.66	7.8308e-18			493.58	-3.86e-18
369.67	7.91422e-18			493.817	2.06e-19
369.68	7.87615e-18			494.053	-2.32e-18
369.69	7.9016e-18			494.289	-3.98e-19
369.7	7.83936e-18			494.526	1.31e-18
369.71	7.88385e-18			494.762	-5.57e-18
369.72	7.84834e-18			494.999	-1.18e-18
369.73	7.85882e-18			495.236	-8.56e-19
369.74	7.91786e-18			495.472	-3.33e-18
369.75	7.94011e-18			495.709	2.14e-18
369.76	7.93198e-18			495.945	-1.82e-18
369.77	7.94203e-18			496.182	-3.68e-18
369.78	8.06481e-18			496.418	3.72e-19
369.79	7.96727e-18			496.654	-1.06e-18
369.8	7.93155e-18			496.891	-2.27e-18
369.81	7.89176e-18			497.127	2.23e-18
369.82	7.90417e-18			497.364	-3.3e-19
369.83	7.90888e-18			497.601	-1.35e-18
369.84	7.90866e-18			497.837	4.98e-19
369.85	8.03209e-18			498.074	2.07e-18
369.86	7.9307e-18			498.31	-6.58e-19
369.87	7.90118e-18			498.546	1.57e-18
369.88	7.91679e-18			498.783	1.03e-17
369.89	7.96898e-18			499.019	1.35e-18
369.9	7.95316e-18			499.256	4.08e-19
369.91	8.00898e-18			499.493	2.06e-18
369.92	7.98909e-18			499.729	-7.37e-19
369.93	7.9739e-18			499.966	-1.3e-18
369.94	8.06845e-18			500.202	3.14e-18
369.95	7.98824e-18			500.438	-6.17e-19
369.96	8.00385e-18			500.675	3.52e-18
369.97	7.92299e-18			500.911	4.67e-19
369.98	8.07016e-18			501.148	3.03e-18
369.99	8.00791e-18			501.385	1.69e-18
370	8.03337e-18			501.621	1.66e-18
370.01	7.96856e-18			501.858	2.7e-18
370.02	8.05283e-18			502.094	4.08e-18
370.03	8.03251e-18			502.33	6.46e-20
370.04	8.07294e-18			502.567	1.56e-18
370.05	8.02717e-18			502.803	3.33e-18
370.06	8.01818e-18			503.04	2.58e-18
370.07	8.03422e-18			503.276	-8.28e-19
370.08	8.02139e-18			503.513	-2.03e-18
370.09	8.03551e-18			503.75	4.1e-18
370.1	8.07444e-18			503.986	-2e-18
370.11	8.04e-18			504.223	-7.62e-19
370.12	8.07337e-18			504.459	2.85e-19
370.13	8.05176e-18			504.695	-1.02e-18
370.14	8.04107e-18			504.932	4.02e-18
370.15	8.04492e-18			505.168	1.28e-19
370.16	8.02631e-18			505.405	4.66e-18
370.17	8.0062e-18			505.642	1.1e-19
370.18	8.09005e-18			505.878	3.16e-18
370.19	7.98524e-18			506.115	2.86e-18
370.2	8.16492e-18			506.351	1.81e-18
370.21	8.07551e-18			506.587	-1.28e-18
370.22	8.06695e-18			506.824	-7.2e-19
370.23	8.05433e-18			507.06	-7.71e-18
370.24	8.11508e-18			507.297	1.21e-18
370.25	8.08663e-18			507.534	-2.83e-19
370.26	8.07743e-18			507.77	3.5e-18
370.27	8.09775e-18			508.007	-2.91e-18
370.28	8.07594e-18			508.243	-1.5e-18
370.29	8.07358e-18			508.479	1.7e-18
370.3	8.07807e-18			508.716	2.59e-18
370.31	8.08406e-18			508.952	-9.12e-19
370.32	8.11273e-18			509.189	3.03e-18
370.33	8.12364e-18			509.425	-3.63e-19
370.34	8.03337e-18			509.662	2.26e-18
370.35	8.02503e-18			509.899	-2.39e-18
370.36	8.02396e-18			510.135	1.41e-18
370.37	8.13134e-18			510.372	-4.24e-18
370.38	8.10096e-18			510.608	4.22e-19
370.39	8.10289e-18			510.844	-1.35e-19
370.4	8.10652e-18			511.081	-5.34e-19
370.41	8.13326e-18			511.317	-4.85e-18
370.42	8.09882e-18			511.554	4.44e-19
370.43	8.11872e-18			511.791	2.64e-18
370.44	8.11722e-18			512.027	2.12e-20
370.45	8.14652e-18			512.264	1.2e-19
370.46	8.06631e-18			512.5	2.44e-19
370.47	8.04963e-18			512.736	-2.44e-18
370.48	8.1615e-18			512.973	1.76e-19
370.49	8.03529e-18			513.21	-3.3e-19
370.5	8.05369e-18			513.446	-4.35e-18
370.51	8.10652e-18			513.683	4.58e-19
370.52	8.10439e-18			513.919	-1.2e-18
370.53	8.12513e-18			514.155	-2.23e-18
370.54	8.12193e-18			514.392	-4.22e-18
370.55	8.11123e-18			514.629	-7.8e-19
370.56	8.10952e-18			514.865	9.36e-19
370.57	8.09433e-18			515.101	1.92e-19
370.58	8.14524e-18			515.338	3.25e-18
370.59	8.20064e-18			515.574	1.5e-18
370.6	8.08342e-18			515.811	-1.92e-18
370.61	8.21476e-18			516.048	2.03e-18
370.62	8.13326e-18			516.284	-3.01e-18
370.63	8.14545e-18			516.52	-4.57e-18
370.64	8.20492e-18			516.757	-5.27e-18
370.65	8.20171e-18			516.994	1.08e-18
370.66	8.13112e-18			517.23	-1.77e-18
370.67	8.04064e-18			517.466	2.86e-19
370.68	8.27722e-18			517.703	-5.27e-19
370.69	8.08e-18			517.939	-8.67e-18
370.7	8.13497e-18			518.176	5.98e-19
370.71	8.19187e-18			518.413	-4.2e-19
370.72	8.14909e-18			518.649	-5.64e-19
370.73	8.18374e-18			518.885	2.52e-18
370.74	8.25219e-18			519.122	-4.57e-18
370.75	8.1215e-18			519.359	2.35e-18
370.76	8.1538e-18			519.595	5.43e-18
370.77	8.11722e-18			519.832	3.74e-18
370.78	8.17519e-18			520.068	-1.82e-18
370.79	8.25583e-18
370.8	8.1784e-18
370.81	8.13925e-18
370.82	8.28877e-18
370.83	8.1677e-18
370.84	8.21733e-18
370.85	8.13283e-18
370.86	8.20043e-18
370.87	8.27273e-18
370.88	8.15487e-18
370.89	8.25626e-18
370.9	8.1754e-18
370.91	8.22973e-18
370.92	8.22032e-18
370.93	8.20193e-18
370.94	8.21134e-18
370.95	8.13155e-18
370.96	8.27893e-18
370.97	8.20492e-18
370.98	8.26246e-18
370.99	8.24064e-18
371	8.21519e-18
371.01	8.31251e-18
371.02	8.21882e-18
371.03	8.21797e-18
371.04	8.22053e-18
371.05	8.20257e-18
371.06	8.23979e-18
371.07	8.23936e-18
371.08	8.23636e-18
371.09	8.23529e-18
371.1	8.17647e-18
371.11	8.23358e-18
371.12	8.22139e-18
371.13	8.27829e-18
371.14	8.18396e-18
371.15	8.30396e-18
371.16	8.23957e-18
371.17	8.31251e-18
371.18	8.18717e-18
371.19	8.19187e-18
371.2	8.24471e-18
371.21	8.23422e-18
371.22	8.31893e-18
371.23	8.33027e-18
371.24	8.1938e-18
371.25	8.22246e-18
371.26	8.28834e-18
371.27	8.25668e-18
371.28	8.20107e-18
371.29	8.19658e-18
371.3	8.2338e-18
371.31	8.30866e-18
371.32	8.19508e-18
371.33	8.2616e-18
371.34	8.19615e-18
371.35	8.32984e-18
371.36	8.22267e-18
371.37	8.24321e-18
371.38	8.21925e-18
371.39	8.35358e-18
371.4	8.26267e-18
371.41	8.16963e-18
371.42	8.27807e-18
371.43	8.24535e-18
371.44	8.28471e-18
371.45	8.30824e-18
371.46	8.24941e-18
371.47	8.27786e-18
371.48	8.25476e-18
371.49	8.21925e-18
371.5	8.33219e-18
371.51	8.27444e-18
371.52	8.30524e-18
371.53	8.28556e-18
371.54	8.23037e-18
371.55	8.38246e-18
371.56	8.28021e-18
371.57	8.25348e-18
371.58	8.24171e-18
371.59	8.22182e-18
371.6	8.23316e-18
371.61	8.33797e-18
371.62	8.18695e-18
371.63	8.28513e-18
371.64	8.27016e-18
371.65	8.28021e-18
371.66	8.1908e-18
371.67	8.27251e-18
371.68	8.34182e-18
371.69	8.24727e-18
371.7	8.25283e-18
371.71	8.25775e-18
371.72	8.2738e-18
371.73	8.26995e-18
371.74	8.27273e-18
371.75	8.26182e-18
371.76	8.31316e-18
371.77	8.24963e-18
371.78	8.31059e-18
371.79	8.30096e-18
371.8	8.24193e-18
371.81	8.28834e-18
371.82	8.2492e-18
371.83	8.29241e-18
371.84	8.22781e-18
371.85	8.28193e-18
371.86	8.21626e-18
371.87	8.31187e-18
371.88	8.22118e-18
371.89	8.36193e-18
371.9	8.1908e-18
371.91	8.32856e-18
371.92	8.24749e-18
371.93	8.26096e-18
371.94	8.32321e-18
371.95	8.26717e-18
371.96	8.25176e-18
371.97	8.29668e-18
371.98	8.25241e-18
371.99	8.32193e-18
372	8.19893e-18
372.01	8.3123e-18
372.02	8.26802e-18
372.03	8.27572e-18
372.04	8.27251e-18
372.05	8.23893e-18
372.06	8.28749e-18
372.07	8.29091e-18
372.08	8.23786e-18
372.09	8.26225e-18
372.1	8.26802e-18
372.11	8.32535e-18
372.12	8.35187e-18
372.13	8.27444e-18
372.14	8.2661e-18
372.15	8.14824e-18
372.16	8.32556e-18
372.17	8.35294e-18
372.18	8.20984e-18
372.19	8.30866e-18
372.2	8.21519e-18
372.21	8.22225e-18
372.22	8.18524e-18
372.23	8.1938e-18
372.24	8.27957e-18
372.25	8.22267e-18
372.26	8.24663e-18
372.27	8.20193e-18
372.28	8.21048e-18
372.29	8.23166e-18
372.3	8.20706e-18
372.31	8.16214e-18
372.32	8.28642e-18
372.33	8.16492e-18
372.34	8.20984e-18
372.35	8.20021e-18
372.36	8.22096e-18
372.37	8.19551e-18
372.38	8.21626e-18
372.39	8.22845e-18
372.4	8.28963e-18
372.41	8.17176e-18
372.42	8.23893e-18
372.43	8.20214e-18
372.44	8.21455e-18
372.45	8.23358e-18
372.46	8.13091e-18
372.47	8.24513e-18
372.48	8.14182e-18
372.49	8.15979e-18
372.5	8.09626e-18
372.51	8.15572e-18
372.52	8.23829e-18
372.53	8.17241e-18
372.54	8.10225e-18
372.55	8.15422e-18
372.56	8.1185e-18
372.57	8.14717e-18
372.58	8.10909e-18
372.59	8.22203e-18
372.6	8.13604e-18
372.61	8.14759e-18
372.62	8.10631e-18
372.63	8.14759e-18
372.64	8.14118e-18
372.65	8.11615e-18
372.66	8.20791e-18
372.67	8.11807e-18
372.68	8.1277e-18
372.69	8.07401e-18
372.7	8.06203e-18
372.71	8.11209e-18
372.72	8.09561e-18
372.73	8.14075e-18
372.74	8.10481e-18
372.75	8.03701e-18
372.76	8.06652e-18
372.77	8.1461e-18
372.78	8.10267e-18
372.79	8.10032e-18
372.8	8.05048e-18
372.81	8.03037e-18
372.82	8.08984e-18
372.83	8.07294e-18
372.84	8.09604e-18
372.85	8.01412e-18
372.86	8.04877e-18
372.87	8.03487e-18
372.88	8.01561e-18
372.89	8.01797e-18
372.9	8.00856e-18
372.91	7.97412e-18
372.92	8.04086e-18
372.93	8.02203e-18
372.94	8.07166e-18
372.95	8.02738e-18
372.96	7.99444e-18
372.97	7.97048e-18
372.98	7.98717e-18
372.99	8.00663e-18
373	8.01027e-18
373.01	7.96941e-18
373.02	7.96321e-18
373.03	7.94246e-18
373.04	7.97797e-18
373.05	7.97305e-18
373.06	7.99251e-18
373.07	7.94866e-18
373.08	7.92235e-18
373.09	7.91893e-18
373.1	7.93241e-18
373.11	7.88278e-18
373.12	7.92791e-18
373.13	7.86524e-18
373.14	7.90759e-18
373.15	7.95679e-18
373.16	7.93583e-18
373.17	7.88727e-18
373.18	7.90417e-18
373.19	7.81647e-18
373.2	7.84898e-18
373.21	7.82909e-18
373.22	7.83722e-18
373.23	7.85283e-18
373.24	7.87679e-18
373.25	7.86567e-18
373.26	7.90909e-18
373.27	7.76321e-18
373.28	7.76278e-18
373.29	7.89027e-18
373.3	7.78973e-18
373.31	7.81882e-18
373.32	7.77027e-18
373.33	7.75508e-18
373.34	7.75144e-18
373.35	7.77262e-18
373.36	7.83487e-18
373.37	7.75765e-18
373.38	7.80107e-18
373.39	7.77583e-18
373.4	7.80492e-18
373.41	7.77904e-18
373.42	7.69176e-18
373.43	7.72086e-18
373.44	7.72449e-18
373.45	7.69882e-18
373.46	7.68064e-18
373.47	7.76535e-18
373.48	7.70738e-18
373.49	7.69348e-18
373.5	7.7093e-18
373.51	7.7061e-18
373.52	7.68706e-18
373.53	7.68364e-18
373.54	7.6954e-18
373.55	7.68492e-18
373.56	7.68877e-18
373.57	7.63765e-18
373.58	7.61519e-18
373.59	7.65925e-18
373.6	7.68086e-18
373.61	7.62588e-18
373.62	7.56898e-18
373.63	7.58866e-18
373.64	7.62802e-18
373.65	7.59422e-18
373.66	7.57283e-18
373.67	7.57668e-18
373.68	7.56257e-18
373.69	7.58417e-18
373.7	7.62118e-18
373.71	7.60984e-18
373.72	7.60364e-18
373.73	7.50439e-18
373.74	7.54802e-18
373.75	7.52321e-18
373.76	7.48663e-18
373.77	7.45733e-18
373.78	7.51209e-18
373.79	7.59508e-18
373.8	7.47102e-18
373.81	7.47529e-18
373.82	7.45476e-18
373.83	7.54545e-18
373.84	7.46845e-18
373.85	7.47465e-18
373.86	7.49561e-18
373.87	7.43615e-18
373.88	7.56064e-18
373.89	7.44535e-18
373.9	7.39465e-18
373.91	7.35123e-18
373.92	7.44299e-18
373.93	7.37091e-18
373.94	7.41433e-18
373.95	7.37583e-18
373.96	7.47465e-18
373.97	7.44535e-18
373.98	7.38246e-18
373.99	7.39615e-18
374	7.39829e-18
374.01	7.35979e-18
374.02	7.3262e-18
374.03	7.32599e-18
374.04	7.40706e-18
374.05	7.37797e-18
374.06	7.40684e-18
374.07	7.3339e-18
374.08	7.31786e-18
374.09	7.30096e-18
374.1	7.32214e-18
374.11	7.29262e-18
374.12	7.23422e-18
374.13	7.39508e-18
374.14	7.29989e-18
374.15	7.23679e-18
374.16	7.30374e-18
374.17	7.25176e-18
374.18	7.23316e-18
374.19	7.29005e-18
374.2	7.26717e-18
374.21	7.15337e-18
374.22	7.23251e-18
374.23	7.21711e-18
374.24	7.24877e-18
374.25	7.22781e-18
374.26	7.19572e-18
374.27	7.19594e-18
374.28	7.13818e-18
374.29	7.20663e-18
374.3	7.19059e-18
374.31	7.18824e-18
374.32	7.25904e-18
374.33	7.14353e-18
374.34	7.17369e-18
374.35	7.18332e-18
374.36	7.11615e-18
374.37	7.02973e-18
374.38	7.12107e-18
374.39	7.16856e-18
374.4	7.13904e-18
374.41	7.12235e-18
374.42	7.08513e-18
374.43	7.0631e-18
374.44	7.06888e-18
374.45	7.08877e-18
374.46	7.0338e-18
374.47	7.05925e-18
374.48	7.04257e-18
374.49	7.0216e-18
374.5	7.03016e-18
374.51	7.06332e-18
374.52	7.0139e-18
374.53	6.97775e-18
374.54	7.05005e-18
374.55	7.00406e-18
374.56	6.95251e-18
374.57	6.98695e-18
374.58	6.97647e-18
374.59	6.91401e-18
374.6	7.02738e-18
374.61	7.01561e-18
374.62	6.90995e-18
374.63	6.92342e-18
374.64	6.95765e-18
374.65	7.00257e-18
374.66	6.90652e-18
374.67	6.95187e-18
374.68	6.89861e-18
374.69	6.93005e-18
374.7	6.89369e-18
374.71	6.92898e-18
374.72	6.86182e-18
374.73	6.92599e-18
374.74	6.85968e-18
374.75	6.91209e-18
374.76	6.86203e-18
374.77	6.84214e-18
374.78	6.90695e-18
374.79	6.89775e-18
374.8	6.8631e-18
374.81	6.79166e-18
374.82	6.84064e-18
374.83	6.88791e-18
374.84	6.78396e-18
374.85	6.81134e-18
374.86	6.87422e-18
374.87	6.86652e-18
374.88	6.81861e-18
374.89	6.79636e-18
374.9	6.79743e-18
374.91	6.78802e-18
374.92	6.8261e-18
374.93	6.77968e-18
374.94	6.74588e-18
374.95	6.75679e-18
374.96	6.70182e-18
374.97	6.74032e-18
374.98	6.76193e-18
374.99	6.76128e-18
375	6.75594e-18
375.01	6.7662e-18
375.02	6.74866e-18
375.03	6.73925e-18
375.04	6.72834e-18
375.05	6.7031e-18
375.06	6.76642e-18
375.07	6.71979e-18
375.08	6.70973e-18
375.09	6.64642e-18
375.1	6.70332e-18
375.11	6.64834e-18
375.12	6.70738e-18
375.13	6.67829e-18
375.14	6.7431e-18
375.15	6.67422e-18
375.16	6.62545e-18
375.17	6.62802e-18
375.18	6.66995e-18
375.19	6.6693e-18
375.2	6.5831e-18
375.21	6.56856e-18
375.22	6.62139e-18
375.23	6.5893e-18
375.24	6.64449e-18
375.25	6.60257e-18
375.26	6.61733e-18
375.27	6.55914e-18
375.28	6.5093e-18
375.29	6.62353e-18
375.3	6.54824e-18
375.31	6.57583e-18
375.32	6.58246e-18
375.33	6.64749e-18
375.34	6.57005e-18
375.35	6.47957e-18
375.36	6.64021e-18
375.37	6.46267e-18
375.38	6.52706e-18
375.39	6.5185e-18
375.4	6.55979e-18
375.41	6.51893e-18
375.42	6.54267e-18
375.43	6.5431e-18
375.44	6.5215e-18
375.45	6.49091e-18
375.46	6.45947e-18
375.47	6.50652e-18
375.48	6.51102e-18
375.49	6.50524e-18
375.5	6.46545e-18
375.51	6.52898e-18
375.52	6.48492e-18
375.53	6.48299e-18
375.54	6.44171e-18
375.55	6.43251e-18
375.56	6.41262e-18
375.57	6.3893e-18
375.58	6.49476e-18
375.59	6.43594e-18
375.6	6.42374e-18
375.61	6.44342e-18
375.62	6.42695e-18
375.63	6.39102e-18
375.64	6.43829e-18
375.65	6.42631e-18
375.66	6.4077e-18
375.67	6.49519e-18
375.68	6.42652e-18
375.69	6.39679e-18
375.7	6.40663e-18
375.71	6.48791e-18
375.72	6.41775e-18
375.73	6.3416e-18
375.74	6.34888e-18
375.75	6.3846e-18
375.76	6.38139e-18
375.77	6.40321e-18
375.78	6.36535e-18
375.79	6.32599e-18
375.8	6.3138e-18
375.81	6.41947e-18
375.82	6.38909e-18
375.83	6.2907e-18
375.84	6.36278e-18
375.85	6.31358e-18
375.86	6.31636e-18
375.87	6.25968e-18
375.88	6.32193e-18
375.89	6.25797e-18
375.9	6.21433e-18
375.91	6.34995e-18
375.92	6.28984e-18
375.93	6.21005e-18
375.94	6.21561e-18
375.95	6.23829e-18
375.96	6.24278e-18
375.97	6.28321e-18
375.98	6.32599e-18
375.99	6.26203e-18
376	6.29048e-18
376.01	6.30417e-18
376.02	6.22545e-18
376.03	6.2984e-18
376.04	6.26909e-18
376.05	6.26246e-18
376.06	6.24642e-18
376.07	6.19786e-18
376.08	6.2154e-18
376.09	6.19144e-18
376.1	6.2184e-18
376.11	6.1185e-18
376.12	6.18824e-18
376.13	6.28599e-18
376.14	6.32663e-18
376.15	6.1769e-18
376.16	6.20941e-18
376.17	6.21583e-18
376.18	6.27701e-18
376.19	6.22717e-18
376.2	6.15294e-18
376.21	6.18417e-18
376.22	6.18374e-18
376.23	6.21497e-18
376.24	6.12428e-18
376.25	6.16021e-18
376.26	6.22588e-18
376.27	6.15594e-18
376.28	6.10952e-18
376.29	6.24214e-18
376.3	6.12963e-18
376.31	6.14973e-18
376.32	6.12535e-18
376.33	6.15401e-18
376.34	6.14759e-18
376.35	6.10866e-18
376.36	6.11508e-18
376.37	6.1846e-18
376.38	6.20941e-18
376.39	6.1431e-18
376.4	6.18631e-18
376.41	6.13604e-18
376.42	6.16428e-18
376.43	6.08727e-18
376.44	6.10909e-18
376.45	6.01091e-18
376.46	6.13968e-18
376.47	6.13219e-18
376.48	6.15401e-18
376.49	6.07872e-18
376.5	6.09925e-18
376.51	6.1215e-18
376.52	6.09412e-18
376.53	6.01989e-18
376.54	6.07059e-18
376.55	6.05583e-18
376.56	6.13797e-18
376.57	6.02481e-18
376.58	6.05733e-18
376.59	6.03979e-18
376.6	6.08e-18
376.61	6.10118e-18
376.62	6.14439e-18
376.63	6.05583e-18
376.64	6.13711e-18
376.65	6.07551e-18
376.66	6.00214e-18
376.67	6.02567e-18
376.68	6.06781e-18
376.69	6.07337e-18
376.7	5.98545e-18
376.71	6.02481e-18
376.72	6.02203e-18
376.73	6.00235e-18
376.74	6.05219e-18
376.75	6.00257e-18
376.76	6.09048e-18
376.77	6.00513e-18
376.78	5.97519e-18
376.79	6.05369e-18
376.8	6.0107e-18
376.81	6.00535e-18
376.82	6.08107e-18
376.83	6.05005e-18
376.84	5.9262e-18
376.85	5.99914e-18
376.86	5.93326e-18
376.87	6.04642e-18
376.88	5.93497e-18
376.89	6.04963e-18
376.9	5.9893e-18
376.91	6.01262e-18
376.92	6.06695e-18
376.93	6.0092e-18
376.94	5.96342e-18
376.95	5.98781e-18
376.96	6.04492e-18
376.97	5.93733e-18
376.98	5.97754e-18
376.99	6.05861e-18
377	5.96749e-18
377.01	5.9861e-18
377.02	5.98182e-18
377.03	6.01733e-18
377.04	5.96834e-18
377.05	6.03123e-18
377.06	6.02802e-18
377.07	5.94225e-18
377.08	5.98524e-18
377.09	5.97455e-18
377.1	5.96235e-18
377.11	5.99722e-18
377.12	6.01241e-18
377.13	5.9784e-18
377.14	5.92963e-18
377.15	5.92021e-18
377.16	5.95508e-18
377.17	5.97176e-18
377.18	5.89412e-18
377.19	5.9508e-18
377.2	5.97027e-18
377.21	5.90353e-18
377.22	5.9108e-18
377.23	5.95979e-18
377.24	5.94588e-18
377.25	5.92706e-18
377.26	5.9707e-18
377.27	5.93925e-18
377.28	5.98011e-18
377.29	5.97241e-18
377.3	5.96299e-18
377.31	5.9416e-18
377.32	5.95037e-18
377.33	5.96428e-18
377.34	5.91529e-18
377.35	5.97112e-18
377.36	5.96321e-18
377.37	5.96128e-18
377.38	5.97947e-18
377.39	5.92599e-18
377.4	5.95487e-18
377.41	5.9339e-18
377.42	5.97262e-18
377.43	5.92064e-18
377.44	5.92984e-18
377.45	5.91422e-18
377.46	5.94545e-18
377.47	5.98182e-18
377.48	5.90674e-18
377.49	5.87722e-18
377.5	5.98738e-18
377.51	5.92706e-18
377.52	5.95465e-18
377.53	5.93027e-18
377.54	5.97797e-18
377.55	5.92321e-18
377.56	5.99358e-18
377.57	5.96064e-18
377.58	5.96107e-18
377.59	5.92043e-18
377.6	5.94096e-18
377.61	5.8693e-18
377.62	5.98888e-18
377.63	6.01668e-18
377.64	5.92021e-18
377.65	5.93968e-18
377.66	5.94567e-18
377.67	5.88513e-18
377.68	5.9108e-18
377.69	5.99893e-18
377.7	6e-18
377.71	5.97754e-18
377.72	5.95743e-18
377.73	5.95123e-18
377.74	6.00043e-18
377.75	5.94182e-18
377.76	6.03765e-18
377.77	6.01005e-18
377.78	5.91807e-18
377.79	6.13241e-18
377.8	5.95658e-18
377.81	6.01048e-18
377.82	5.99316e-18
377.83	6.02118e-18
377.84	5.87444e-18
377.85	6.04599e-18
377.86	5.93968e-18
377.87	6.04107e-18
377.88	6.0738e-18
377.89	5.90289e-18
377.9	6.13711e-18
377.91	5.97305e-18
377.92	6.08064e-18
377.93	6.09112e-18
377.94	5.95786e-18
377.95	6.16235e-18
377.96	5.97561e-18
377.97	5.99893e-18
377.98	6.23316e-18
377.99	6.15807e-18
378	6.09358e-18
378.01	6.12535e-18
378.02	6.18674e-18
378.03	6.16599e-18
378.04	6.09711e-18
378.05	6.13497e-18
378.06	6.11807e-18
378.07	6.12428e-18
378.08	6.0862e-18
378.09	6.15251e-18
378.1	6.18203e-18
378.11	6.12492e-18
378.12	6.13775e-18
378.13	6.07786e-18
378.14	6.09947e-18
378.15	6.20727e-18
378.16	6.15615e-18
378.17	6.17775e-18
378.18	6.18118e-18
378.19	6.11508e-18
378.2	6.13176e-18
378.21	6.20834e-18
378.22	6.20963e-18
378.23	6.0892e-18
378.24	6.22203e-18
378.25	6.24214e-18
378.26	6.13497e-18
378.27	6.19786e-18
378.28	6.21326e-18
378.29	6.1508e-18
378.3	6.19936e-18
378.31	6.2293e-18
378.32	6.19893e-18
378.33	6.23957e-18
378.34	6.2693e-18
378.35	6.23422e-18
378.36	6.17925e-18
378.37	6.21219e-18
378.38	6.24278e-18
378.39	6.1446e-18
378.4	6.21305e-18
378.41	6.23508e-18
378.42	6.23059e-18
378.43	6.26952e-18
378.44	6.25005e-18
378.45	6.19123e-18
378.46	6.20877e-18
378.47	6.25925e-18
378.48	6.26353e-18
378.49	6.31572e-18
378.5	6.34417e-18
378.51	6.29754e-18
378.52	6.29583e-18
378.53	6.35166e-18
378.54	6.39487e-18
378.55	6.33497e-18
378.56	6.38845e-18
378.57	6.40214e-18
378.58	6.30973e-18
378.59	6.41733e-18
378.6	6.36727e-18
378.61	6.36684e-18
378.62	6.39743e-18
378.63	6.43487e-18
378.64	6.37775e-18
378.65	6.32235e-18
378.66	6.43166e-18
378.67	6.36086e-18
378.68	6.32428e-18
378.69	6.34096e-18
378.7	6.41305e-18
378.71	6.35465e-18
378.72	6.35572e-18
378.73	6.49647e-18
378.74	6.39251e-18
378.75	6.44471e-18
378.76	6.43273e-18
378.77	6.44171e-18
378.78	6.44813e-18
378.79	6.41412e-18
378.8	6.4492e-18
378.81	6.36043e-18
378.82	6.50588e-18
378.83	6.51059e-18
378.84	6.48321e-18
378.85	6.47422e-18
378.86	6.56e-18
378.87	6.4261e-18
378.88	6.47316e-18
378.89	6.53733e-18
378.9	6.51187e-18
378.91	6.54182e-18
378.92	6.60471e-18
378.93	6.53455e-18
378.94	6.48684e-18
378.95	6.58353e-18
378.96	6.50545e-18
378.97	6.45369e-18
378.98	6.5662e-18
378.99	6.56556e-18
379	6.5493e-18
379.01	6.51187e-18
379.02	6.54652e-18
379.03	6.5031e-18
379.04	6.51807e-18
379.05	6.58652e-18
379.06	6.60299e-18
379.07	6.63679e-18
379.08	6.62011e-18
379.09	6.5923e-18
379.1	6.55722e-18
379.11	6.63144e-18
379.12	6.62888e-18
379.13	6.61497e-18
379.14	6.69283e-18
379.15	6.63444e-18
379.16	6.58439e-18
379.17	6.56856e-18
379.18	6.65519e-18
379.19	6.63273e-18
379.2	6.65262e-18
379.21	6.6723e-18
379.22	6.65027e-18
379.23	6.64749e-18
379.24	6.69604e-18
379.25	6.68535e-18
379.26	6.6139e-18
379.27	6.70353e-18
379.28	6.67572e-18
379.29	6.69219e-18
379.3	6.73155e-18
379.31	6.73048e-18
379.32	6.71743e-18
379.33	6.68235e-18
379.34	6.75059e-18
379.35	6.78353e-18
379.36	6.73476e-18
379.37	6.81455e-18
379.38	6.80513e-18
379.39	6.7769e-18
379.4	6.77048e-18
379.41	6.77348e-18
379.42	6.75529e-18
379.43	6.77412e-18
379.44	6.81326e-18
379.45	6.78738e-18
379.46	6.78888e-18
379.47	6.79615e-18
379.48	6.76e-18
379.49	6.79765e-18
379.5	6.81733e-18
379.51	6.76578e-18
379.52	6.79102e-18
379.53	6.84193e-18
379.54	6.91979e-18
379.55	6.80642e-18
379.56	6.81241e-18
379.57	6.88984e-18
379.58	6.77711e-18
379.59	6.75166e-18
379.6	6.87187e-18
379.61	6.85219e-18
379.62	6.83936e-18
379.63	6.84684e-18
379.64	6.91786e-18
379.65	6.85733e-18
379.66	6.90781e-18
379.67	6.91444e-18
379.68	6.87529e-18
379.69	6.92064e-18
379.7	6.89583e-18
379.71	6.90588e-18
379.72	6.93176e-18
379.73	6.95765e-18
379.74	6.91059e-18
379.75	6.89733e-18
379.76	6.86802e-18
379.77	6.92642e-18
379.78	6.91166e-18
379.79	6.91572e-18
379.8	6.95422e-18
379.81	6.8569e-18
379.82	6.90824e-18
379.83	6.93305e-18
379.84	6.84791e-18
379.85	6.92064e-18
379.86	6.96513e-18
379.87	6.91551e-18
379.88	6.87807e-18
379.89	6.98374e-18
379.9	6.97134e-18
379.91	6.96064e-18
379.92	6.97305e-18
379.93	6.96663e-18
379.94	6.92128e-18
379.95	6.93925e-18
379.96	6.97925e-18
379.97	6.9585e-18
379.98	7.00278e-18
379.99	7.09519e-18
380	6.98995e-18
380.01	6.99658e-18
380.02	7.05048e-18
380.03	6.96342e-18
380.04	6.96877e-18
380.05	7.00898e-18
380.06	7.04535e-18
380.07	7.02567e-18
380.08	7.00684e-18
380.09	7.03679e-18
380.1	6.91701e-18
380.11	7.04578e-18
380.12	7.00578e-18
380.13	6.94439e-18
380.14	7.01711e-18
380.15	7.06631e-18
380.16	7.03144e-18
380.17	6.98503e-18
380.18	7.05904e-18
380.19	6.96834e-18
380.2	6.99316e-18
380.21	6.97262e-18
380.22	7.00492e-18
380.23	7.02503e-18
380.24	7.02332e-18
380.25	7.07765e-18
380.26	7.02824e-18
380.27	7.0092e-18
380.28	7.02952e-18
380.29	6.99765e-18
380.3	6.9938e-18
380.31	7.06203e-18
380.32	7.04513e-18
380.33	7.04342e-18
380.34	7.05476e-18
380.35	7.02332e-18
380.36	7.00599e-18
380.37	7.02439e-18
380.38	7.07444e-18
380.39	6.96834e-18
380.4	6.97497e-18
380.41	7.07016e-18
380.42	7.06503e-18
380.43	7.02096e-18
380.44	7.01754e-18
380.45	7.06353e-18
380.46	6.9816e-18
380.47	7.00513e-18
380.48	7.03615e-18
380.49	6.97176e-18
380.5	7.03209e-18
380.51	7.02353e-18
380.52	6.99936e-18
380.53	7.04043e-18
380.54	7.07722e-18
380.55	6.99465e-18
380.56	6.98781e-18
380.57	7.02652e-18
380.58	7.02267e-18
380.59	7.00898e-18
380.6	7.03786e-18
380.61	7.07743e-18
380.62	7.03658e-18
380.63	6.98674e-18
380.64	7.04342e-18
380.65	7.02075e-18
380.66	6.99102e-18
380.67	7.02353e-18
380.68	7.02759e-18
380.69	6.97818e-18
380.7	7.04877e-18
380.71	7.03701e-18
380.72	7.01005e-18
380.73	7.02417e-18
380.74	7.02567e-18
380.75	6.96385e-18
380.76	6.97968e-18
380.77	7.03294e-18
380.78	7.0539e-18
380.79	7.0293e-18
380.8	7.02845e-18
380.81	7.01711e-18
380.82	7.00086e-18
380.83	6.97818e-18
380.84	6.97925e-18
380.85	6.96214e-18
380.86	6.9461e-18
380.87	7.02545e-18
380.88	6.96749e-18
380.89	6.92856e-18
380.9	6.9431e-18
380.91	6.93797e-18
380.92	6.93198e-18
380.93	6.94824e-18
380.94	6.92898e-18
380.95	6.9093e-18
380.96	6.96385e-18
380.97	6.96128e-18
380.98	6.9416e-18
380.99	6.95401e-18
381	6.96984e-18
381.01	6.96449e-18
381.02	6.98631e-18
381.03	6.90096e-18
381.04	6.91636e-18
381.05	6.91123e-18
381.06	6.96406e-18
381.07	6.90524e-18
381.08	6.89861e-18
381.09	6.95615e-18
381.1	6.91187e-18
381.11	6.93519e-18
381.12	6.94225e-18
381.13	6.90845e-18
381.14	6.88043e-18
381.15	6.86289e-18
381.16	6.86952e-18
381.17	6.89668e-18
381.18	6.84385e-18
381.19	6.88599e-18
381.2	6.85626e-18
381.21	6.84471e-18
381.22	6.83294e-18
381.23	6.85818e-18
381.24	6.84428e-18
381.25	6.82952e-18
381.26	6.82075e-18
381.27	6.7754e-18
381.28	6.82567e-18
381.29	6.85048e-18
381.3	6.80471e-18
381.31	6.79209e-18
381.32	6.82417e-18
381.33	6.79829e-18
381.34	6.81412e-18
381.35	6.79037e-18
381.36	6.79273e-18
381.37	6.73561e-18
381.38	6.76727e-18
381.39	6.78781e-18
381.4	6.76941e-18
381.41	6.76684e-18
381.42	6.83123e-18
381.43	6.76556e-18
381.44	6.76428e-18
381.45	6.76385e-18
381.46	6.76021e-18
381.47	6.70417e-18
381.48	6.73241e-18
381.49	6.74396e-18
381.5	6.66802e-18
381.51	6.67422e-18
381.52	6.72257e-18
381.53	6.6892e-18
381.54	6.66481e-18
381.55	6.65733e-18
381.56	6.66652e-18
381.57	6.60342e-18
381.58	6.65604e-18
381.59	6.64406e-18
381.6	6.5784e-18
381.61	6.64599e-18
381.62	6.62545e-18
381.63	6.63422e-18
381.64	6.62439e-18
381.65	6.68e-18
381.66	6.67636e-18
381.67	6.58182e-18
381.68	6.62866e-18
381.69	6.63658e-18
381.7	6.58032e-18
381.71	6.56171e-18
381.72	6.58139e-18
381.73	6.59187e-18
381.74	6.59893e-18
381.75	6.57305e-18
381.76	6.54588e-18
381.77	6.53176e-18
381.78	6.55701e-18
381.79	6.54567e-18
381.8	6.4877e-18
381.81	6.49711e-18
381.82	6.4939e-18
381.83	6.43551e-18
381.84	6.47508e-18
381.85	6.49861e-18
381.86	6.51636e-18
381.87	6.47059e-18
381.88	6.47187e-18
381.89	6.4415e-18
381.9	6.41005e-18
381.91	6.4738e-18
381.92	6.39016e-18
381.93	6.36107e-18
381.94	6.39914e-18
381.95	6.38973e-18
381.96	6.44813e-18
381.97	6.41561e-18
381.98	6.41818e-18
381.99	6.39765e-18
382	6.42545e-18
382.01	6.44941e-18
382.02	6.39251e-18
382.03	6.34952e-18
382.04	6.38845e-18
382.05	6.33882e-18
382.06	6.31957e-18
382.07	6.34139e-18
382.08	6.37626e-18
382.09	6.3292e-18
382.1	6.35551e-18
382.11	6.32128e-18
382.12	6.24791e-18
382.13	6.30631e-18
382.14	6.25176e-18
382.15	6.24385e-18
382.16	6.26845e-18
382.17	6.23037e-18
382.18	6.22332e-18
382.19	6.22096e-18
382.2	6.21925e-18
382.21	6.27123e-18
382.22	6.22781e-18
382.23	6.26353e-18
382.24	6.26246e-18
382.25	6.1754e-18
382.26	6.16043e-18
382.27	6.20834e-18
382.28	6.16963e-18
382.29	6.13048e-18
382.3	6.17561e-18
382.31	6.23807e-18
382.32	6.14824e-18
382.33	6.19765e-18
382.34	6.23551e-18
382.35	6.14182e-18
382.36	6.1677e-18
382.37	6.2062e-18
382.38	6.13091e-18
382.39	6.10075e-18
382.4	6.12834e-18
382.41	6.11187e-18
382.42	6.05583e-18
382.43	6.09433e-18
382.44	6.09305e-18
382.45	6.0723e-18
382.46	6.04941e-18
382.47	6.09476e-18
382.48	6.0584e-18
382.49	6.02524e-18
382.5	6.03658e-18
382.51	6.01711e-18
382.52	5.96706e-18
382.53	5.9538e-18
382.54	5.99743e-18
382.55	5.95187e-18
382.56	5.96278e-18
382.57	5.99636e-18
382.58	5.92449e-18
382.59	5.93904e-18
382.6	6.01861e-18
382.61	5.95037e-18
382.62	5.93048e-18
382.63	5.90032e-18
382.64	5.94417e-18
382.65	5.92984e-18
382.66	5.91337e-18
382.67	5.91444e-18
382.68	5.93283e-18
382.69	5.93155e-18
382.7	5.9893e-18
382.71	5.90332e-18
382.72	5.9123e-18
382.73	5.86118e-18
382.74	5.85583e-18
382.75	5.81733e-18
382.76	5.86439e-18
382.77	5.8077e-18
382.78	5.77754e-18
382.79	5.81968e-18
382.8	5.88193e-18
382.81	5.80043e-18
382.82	5.81797e-18
382.83	5.83251e-18
382.84	5.7908e-18
382.85	5.80578e-18
382.86	5.81626e-18
382.87	5.78481e-18
382.88	5.70246e-18
382.89	5.71914e-18
382.9	5.76941e-18
382.91	5.69497e-18
382.92	5.72877e-18
382.93	5.73412e-18
382.94	5.70374e-18
382.95	5.67123e-18
[truncated: 1,205 more rows]

## Sheet: Supplementary Fig.4
Supplementary Fig.4
Number of segments	Residence time	Simulated [CH2OO]
	s	cm-3
1	0.001	2605270000
2	0.001	5180150000
3	0.001	7724780000
4	0.001	10239300000
5	0.001	12723900000
6	0.001	15178600000
7	0.001	17603700000
8	0.001	19999300000
9	0.001	22365500000
10	0.001	24702500000
1	0.01	23512400000
2	0.01	44338700000
3	0.01	62666800000
4	0.01	78700200000
5	0.01	92648500000
6	0.01	104719000000
7	0.01	115113000000
8	0.01	124019000000
9	0.01	131613000000
10	0.01	138056000000
1	0.04	69236200000
2	0.04	111967000000
3	0.04	136977000000
4	0.04	150769000000
5	0.04	157711000000
6	0.04	160576000000
7	0.04	161071000000
8	0.04	160221000000
9	0.04	158633000000
10	0.04	156662000000
1	0.05	79109500000
2	0.05	122802000000
3	0.05	145176000000
4	0.05	155494000000
5	0.05	159266000000
6	0.05	159599000000
7	0.05	158190000000
8	0.05	155947000000
9	0.05	153347000000
10	0.05	150634000000
1	0.1	108505000000
2	0.1	144994000000
3	0.1	153516000000
4	0.1	152230000000
5	0.1	147910000000
6	0.1	142936000000
7	0.1	138090000000
8	0.1	133597000000
9	0.1	129494000000
10	0.1	125762000000
1	0.2	127293000000
2	0.2	144257000000
3	0.2	138622000000
4	0.2	130098000000
5	0.2	122400000000
6	0.2	115948000000
7	0.2	110586000000
8	0.2	106106000000
9	0.2	102336000000
10	0.2	99142200000
1	0.3	130273000000
2	0.3	134386000000
3	0.3	123510000000
4	0.3	113556000000
5	0.3	105851000000
6	0.3	99939400000
7	0.3	95338400000
8	0.3	91696300000
9	0.3	88764600000
10	0.3	86378500000
1	0.4	128563000000
2	0.4	124632000000
3	0.4	111810000000
4	0.4	101961000000
5	0.4	94951700000
6	0.4	89873700000
7	0.4	86086800000
8	0.4	83179800000
9	0.4	80885500000
10	0.4	79045400000
1	0.5	125247000000
2	0.5	116231000000
3	0.5	102873000000
4	0.5	93610900000
5	0.5	87401700000
6	0.5	83081800000
7	0.5	79937000000
8	0.5	77543500000
9	0.5	75649400000
10	0.5	74121700000
1	0.6	121441000000
2	0.6	109197000000
3	0.6	95942600000
4	0.6	87385600000
5	0.6	81904400000
6	0.6	78190900000
7	0.6	75505500000
8	0.6	73438400000
9	0.6	71771100000
10	0.6	70402400000

## Sheet: Supplementary Fig.5
Supplementary Fig.5
Wavelength	Absorption coefficient (α) cm-1
nm	Representative “difference spectra” (blue) of isoprene ozonolysis after removing the broad absorption background from byproducts	CH2OO reference (black) scaled from Campos-Pineda et al.
363	1.06941e-06	1.0929e-06
363.01	1.05882e-06	1.06365e-06
363.02	1.05882e-06	1.07148e-06
363.03	1.04941e-06	1.07571e-06
363.04	1.04941e-06	1.07194e-06
363.05	1.04e-06	1.10184e-06
363.06	1.04e-06	1.05572e-06
363.07	1.04e-06	1.08084e-06
363.08	1.03824e-06	1.06938e-06
363.09	1.03824e-06	1.07827e-06
363.1	1.03824e-06	1.07871e-06
363.11	1.04e-06	1.06803e-06
363.12	1.04e-06	1.08562e-06
363.13	1.04e-06	1.07545e-06
363.14	1.04588e-06	1.08668e-06
363.15	1.04882e-06	1.05664e-06
363.16	1.05059e-06	1.10324e-06
363.17	1.06412e-06	1.06725e-06
363.18	1.05059e-06	1.0842e-06
363.19	1.07882e-06	1.09063e-06
363.2	1.07882e-06	1.06022e-06
363.21	1.07882e-06	1.09928e-06
363.22	1.07529e-06	1.07329e-06
363.23	1.07529e-06	1.07126e-06
363.24	1.07529e-06	1.09488e-06
363.25	1.07412e-06	1.06525e-06
363.26	1.07412e-06	1.06911e-06
363.27	1.07412e-06	1.09652e-06
363.28	1.07353e-06	1.0769e-06
363.29	1.07412e-06	1.07312e-06
363.3	1.07412e-06	1.10448e-06
363.31	1.07412e-06	1.0739e-06
363.32	1.07412e-06	1.10034e-06
363.33	1.07353e-06	1.07477e-06
363.34	1.07412e-06	1.10005e-06
363.35	1.07353e-06	1.07977e-06
363.36	1.07353e-06	1.08903e-06
363.37	1.07412e-06	1.07175e-06
363.38	1.07529e-06	1.09928e-06
363.39	1.07529e-06	1.06411e-06
363.4	1.06882e-06	1.10904e-06
363.41	1.06882e-06	1.06597e-06
363.42	1.06882e-06	1.10535e-06
363.43	1.06882e-06	1.06234e-06
363.44	1.06882e-06	1.09749e-06
363.45	1.06882e-06	1.07999e-06
363.46	1.06882e-06	1.0622e-06
363.47	1.07059e-06	1.09875e-06
363.48	1.06882e-06	1.06616e-06
363.49	1.06882e-06	1.11576e-06
363.5	1.07e-06	1.0694e-06
363.51	1.07e-06	1.11352e-06
363.52	1.06412e-06	1.07694e-06
363.53	1.06059e-06	1.08831e-06
363.54	1.06412e-06	1.11804e-06
363.55	1.07e-06	1.07006e-06
363.56	1.06412e-06	1.10174e-06
363.57	1.07e-06	1.10506e-06
363.58	1.06412e-06	1.05543e-06
363.59	1.06412e-06	1.11175e-06
363.6	1.06353e-06	1.07112e-06
363.61	1.06176e-06	1.09783e-06
363.62	1.06176e-06	1.09249e-06
363.63	1.06176e-06	1.08379e-06
363.64	1.06176e-06	1.11832e-06
363.65	1.06e-06	1.0804e-06
363.66	1.06e-06	1.08536e-06
363.67	1.05882e-06	1.11951e-06
363.68	1.05882e-06	1.06923e-06
363.69	1.05882e-06	1.09227e-06
363.7	1.06e-06	1.1155e-06
363.71	1.06e-06	1.07163e-06
363.72	1.06e-06	1.11608e-06
363.73	1.07647e-06	1.06092e-06
363.74	1.05882e-06	1.10525e-06
363.75	1.07647e-06	1.07866e-06
363.76	1.07706e-06	1.09333e-06
363.77	1.07647e-06	1.08613e-06
363.78	1.07647e-06	1.08656e-06
363.79	1.07412e-06	1.09776e-06
363.8	1.07412e-06	1.10474e-06
363.81	1.07294e-06	1.06836e-06
363.82	1.07294e-06	1.11782e-06
363.83	1.07294e-06	1.08864e-06
363.84	1.07294e-06	1.07963e-06
363.85	1.07412e-06	1.09611e-06
363.86	1.07294e-06	1.06735e-06
363.87	1.07294e-06	1.10148e-06
363.88	1.07118e-06	1.07385e-06
363.89	1.07118e-06	1.11342e-06
363.9	1.07118e-06	1.06558e-06
363.91	1.07118e-06	1.11934e-06
363.92	1.07118e-06	1.07832e-06
363.93	1.07e-06	1.10389e-06
363.94	1.07e-06	1.10317e-06
363.95	1.05882e-06	1.08035e-06
363.96	1.05882e-06	1.10187e-06
363.97	1.05882e-06	1.07779e-06
363.98	1.05882e-06	1.10955e-06
363.99	1.06647e-06	1.07358e-06
364	1.06647e-06	1.10358e-06
364.01	1.06647e-06	1.07861e-06
364.02	1.06882e-06	1.10126e-06
364.03	1.06882e-06	1.09609e-06
364.04	1.06647e-06	1.09321e-06
364.05	1.06882e-06	1.0769e-06
364.06	1.06882e-06	1.08615e-06
364.07	1.06882e-06	1.12169e-06
364.08	1.06882e-06	1.10114e-06
364.09	1.06882e-06	1.08497e-06
364.1	1.06882e-06	1.11825e-06
364.11	1.06882e-06	1.07564e-06
364.12	1.06706e-06	1.10116e-06
364.13	1.06706e-06	1.09058e-06
364.14	1.07e-06	1.08434e-06
364.15	1.07e-06	1.09689e-06
364.16	1.07e-06	1.06534e-06
364.17	1.07e-06	1.10559e-06
364.18	1.06824e-06	1.0791e-06
364.19	1.06824e-06	1.0804e-06
364.2	1.07e-06	1.10235e-06
364.21	1.06824e-06	1.07866e-06
364.22	1.07e-06	1.12889e-06
364.23	1.07e-06	1.09038e-06
364.24	1.06824e-06	1.08731e-06
364.25	1.06118e-06	1.09355e-06
364.26	1.06765e-06	1.09031e-06
364.27	1.06765e-06	1.0776e-06
364.28	1.06765e-06	1.08308e-06
364.29	1.06647e-06	1.12164e-06
364.3	1.06647e-06	1.06515e-06
364.31	1.06647e-06	1.11057e-06
364.32	1.06647e-06	1.07518e-06
364.33	1.06647e-06	1.10157e-06
364.34	1.06647e-06	1.07912e-06
364.35	1.06765e-06	1.09971e-06
364.36	1.06765e-06	1.09967e-06
364.37	1.06765e-06	1.09299e-06
364.38	1.06647e-06	1.09556e-06
364.39	1.06647e-06	1.0942e-06
364.4	1.06529e-06	1.05674e-06
364.41	1.06353e-06	1.12413e-06
364.42	1.06235e-06	1.08369e-06
364.43	1.06353e-06	1.09515e-06
364.44	1.06235e-06	1.06111e-06
364.45	1.06235e-06	1.13e-06
364.46	1.06e-06	1.09198e-06
364.47	1.05882e-06	1.08847e-06
364.48	1.05882e-06	1.08888e-06
364.49	1.06e-06	1.06544e-06
364.5	1.06e-06	1.12045e-06
364.51	1.06059e-06	1.0753e-06
364.52	1.06e-06	1.10931e-06
364.53	1.06e-06	1.06933e-06
364.54	1.05765e-06	1.11692e-06
364.55	1.06e-06	1.0686e-06
364.56	1.05765e-06	1.10945e-06
364.57	1.06e-06	1.10377e-06
364.58	1.06e-06	1.09403e-06
364.59	1.06e-06	1.09884e-06
364.6	1.06e-06	1.07607e-06
364.61	1.06e-06	1.12778e-06
364.62	1.06e-06	1.08364e-06
364.63	1.06e-06	1.10177e-06
364.64	1.06e-06	1.10237e-06
364.65	1.06176e-06	1.07893e-06
364.66	1.06176e-06	1.12483e-06
364.67	1.06176e-06	1.07124e-06
364.68	1.06e-06	1.11456e-06
364.69	1.06176e-06	1.09558e-06
364.7	1.06e-06	1.07484e-06
364.71	1.06e-06	1.12727e-06
364.72	1.06059e-06	1.07528e-06
364.73	1.05588e-06	1.11847e-06
364.74	1.06059e-06	1.10469e-06
364.75	1.06059e-06	1.07883e-06
364.76	1.05294e-06	1.12836e-06
364.77	1.05294e-06	1.10138e-06
364.78	1.05176e-06	1.08219e-06
364.79	1.05647e-06	1.11666e-06
364.8	1.05647e-06	1.09205e-06
364.81	1.05647e-06	1.08959e-06
364.82	1.05647e-06	1.10515e-06
364.83	1.05647e-06	1.10547e-06
364.84	1.05647e-06	1.07216e-06
364.85	1.05647e-06	1.11828e-06
364.86	1.05647e-06	1.07532e-06
364.87	1.05647e-06	1.10885e-06
364.88	1.05235e-06	1.09372e-06
364.89	1.05235e-06	1.07632e-06
364.9	1.04941e-06	1.10344e-06
364.91	1.04824e-06	1.08818e-06
364.92	1.04824e-06	1.08021e-06
364.93	1.04471e-06	1.09485e-06
364.94	1.04471e-06	1.07856e-06
364.95	1.04824e-06	1.09196e-06
364.96	1.04471e-06	1.07603e-06
364.97	1.04471e-06	1.10332e-06
364.98	1.04471e-06	1.09442e-06
364.99	1.05118e-06	1.08845e-06
365	1.05118e-06	1.11368e-06
365.01	1.05294e-06	1.05942e-06
365.02	1.05647e-06	1.10866e-06
365.03	1.05647e-06	1.07861e-06
365.04	1.05647e-06	1.09304e-06
365.05	1.05412e-06	1.07407e-06
365.06	1.05118e-06	1.07547e-06
365.07	1.05118e-06	1.10327e-06
365.08	1.05118e-06	1.06706e-06
365.09	1.05118e-06	1.10145e-06
365.1	1.05412e-06	1.07668e-06
365.11	1.05e-06	1.06353e-06
365.12	1.05e-06	1.11791e-06
365.13	1.04412e-06	1.057e-06
365.14	1.04059e-06	1.09048e-06
365.15	1.04059e-06	1.06631e-06
365.16	1.03882e-06	1.07752e-06
365.17	1.03882e-06	1.09125e-06
365.18	1.03882e-06	1.04373e-06
365.19	1.03882e-06	1.09502e-06
365.2	1.03882e-06	1.04999e-06
365.21	1.03882e-06	1.0927e-06
365.22	1.03235e-06	1.05623e-06
365.23	1.03235e-06	1.08001e-06
365.24	1.03176e-06	1.04854e-06
365.25	1.03176e-06	1.0905e-06
365.26	1.02647e-06	1.04146e-06
365.27	1.03882e-06	1.0965e-06
365.28	1.03118e-06	1.04337e-06
365.29	1.03118e-06	1.09079e-06
365.3	1.03118e-06	1.04398e-06
365.31	1.04e-06	1.09302e-06
365.32	1.03118e-06	1.06938e-06
365.33	1.03118e-06	1.07562e-06
365.34	1.03059e-06	1.0621e-06
365.35	1.03118e-06	1.07163e-06
365.36	1.03118e-06	1.07351e-06
365.37	1.03118e-06	1.07114e-06
365.38	1.03059e-06	1.079e-06
365.39	1.03059e-06	1.03916e-06
365.4	1.03294e-06	1.08195e-06
365.41	1.03294e-06	1.06242e-06
365.42	1.03294e-06	1.04828e-06
365.43	1.03471e-06	1.10049e-06
365.44	1.03647e-06	1.06234e-06
365.45	1.03647e-06	1.071e-06
365.46	1.03647e-06	1.06725e-06
365.47	1.03647e-06	1.05889e-06
365.48	1.04e-06	1.06604e-06
365.49	1.04e-06	1.03066e-06
365.5	1.03647e-06	1.0891e-06
365.51	1.03647e-06	1.05652e-06
365.52	1.03235e-06	1.06111e-06
365.53	1.03235e-06	1.05766e-06
365.54	1.01353e-06	1.04625e-06
365.55	1.01294e-06	1.09348e-06
365.56	1.01294e-06	1.038e-06
365.57	1.01353e-06	1.06928e-06
365.58	1.01412e-06	1.03984e-06
365.59	1.01353e-06	1.05541e-06
365.6	1.01353e-06	1.08349e-06
365.61	1.01294e-06	1.0332e-06
365.62	1.01294e-06	1.07126e-06
365.63	1.01118e-06	1.03457e-06
365.64	1.00941e-06	1.07888e-06
365.65	1.00941e-06	1.02889e-06
365.66	1.00941e-06	1.0791e-06
365.67	1.00941e-06	1.03155e-06
365.68	1.00941e-06	1.07414e-06
365.69	1.00941e-06	1.03083e-06
365.7	1.00941e-06	1.08149e-06
365.71	1.00941e-06	1.02179e-06
365.72	1.01e-06	1.08055e-06
365.73	1.01e-06	1.03675e-06
365.74	1.01e-06	1.06438e-06
365.75	1.01882e-06	1.03793e-06
365.76	1.01882e-06	1.06691e-06
365.77	1.01882e-06	1.03042e-06
365.78	1.01e-06	1.06607e-06
365.79	1.00941e-06	1.02986e-06
365.8	1.00941e-06	1.06128e-06
365.81	1.00824e-06	1.05582e-06
365.82	1.00471e-06	1.02024e-06
365.83	1.00412e-06	1.06285e-06
365.84	1.00471e-06	1.03315e-06
365.85	1.00471e-06	1.07165e-06
365.86	1.00471e-06	1.0177e-06
365.87	1.00647e-06	1.0659e-06
365.88	1.00471e-06	1.02324e-06
365.89	1.00471e-06	1.03772e-06
365.9	1.00471e-06	1.03967e-06
365.91	1.00235e-06	1.02901e-06
365.92	1.00235e-06	1.04429e-06
365.93	9.99412e-07	1.01635e-06
365.94	1.00235e-06	1.05654e-06
365.95	1.00029e-06	1.01567e-06
365.96	1.00029e-06	1.06658e-06
365.97	1.00029e-06	1.01744e-06
365.98	1.00029e-06	1.0344e-06
365.99	1.00029e-06	1.02423e-06
366	1.00235e-06	1.02819e-06
366.01	1.00235e-06	1.05193e-06
366.02	1.00529e-06	1.00956e-06
366.03	1.00529e-06	1.05011e-06
366.04	1.00529e-06	1.00257e-06
366.05	1.00235e-06	1.04724e-06
366.06	1.00235e-06	1.01188e-06
366.07	1.00059e-06	1.02981e-06
366.08	9.96176e-07	1.01601e-06
366.09	9.96176e-07	1.01947e-06
366.1	9.97059e-07	1.02771e-06
366.11	9.97059e-07	1.01862e-06
366.12	9.96176e-07	1.01881e-06
366.13	9.95e-07	9.94424e-07
366.14	9.96176e-07	1.03696e-06
366.15	9.94706e-07	1.00429e-06
366.16	9.94706e-07	1.00632e-06
366.17	9.94706e-07	1.03348e-06
366.18	9.94706e-07	9.99452e-07
366.19	9.94706e-07	1.02084e-06
366.2	9.94706e-07	1.00965e-06
366.21	9.94412e-07	1.02166e-06
366.22	9.92647e-07	9.94449e-07
366.23	9.92647e-07	1.03022e-06
366.24	9.92647e-07	9.93989e-07
366.25	9.92647e-07	1.02362e-06
366.26	9.91471e-07	9.80961e-07
366.27	9.90588e-07	1.02773e-06
366.28	9.90588e-07	9.86133e-07
366.29	9.87647e-07	1.0227e-06
366.3	9.87353e-07	1.00571e-06
366.31	9.87059e-07	9.82773e-07
366.32	9.86471e-07	1.01944e-06
366.33	9.87059e-07	1.00443e-06
366.34	9.85294e-07	9.78907e-07
366.35	9.84706e-07	1.00172e-06
366.36	9.83529e-07	9.9805e-07
366.37	9.83235e-07	9.92732e-07
366.38	9.83235e-07	1.00245e-06
366.39	9.82059e-07	9.90001e-07
366.4	9.82059e-07	9.91644e-07
366.41	9.81765e-07	9.97759e-07
366.42	9.81765e-07	9.91813e-07
366.43	9.80588e-07	9.96914e-07
366.44	9.80294e-07	9.91427e-07
366.45	9.80294e-07	9.81299e-07
366.46	9.78235e-07	9.93239e-07
366.47	9.75e-07	9.84369e-07
366.48	9.74706e-07	9.85094e-07
366.49	9.73529e-07	9.89082e-07
366.5	9.73529e-07	9.91306e-07
366.51	9.73529e-07	9.85795e-07
366.52	9.72941e-07	9.85578e-07
366.53	9.72353e-07	9.81009e-07
366.54	9.72353e-07	9.78109e-07
366.55	9.72941e-07	9.89711e-07
366.56	9.70294e-07	9.88865e-07
366.57	9.69412e-07	9.79656e-07
366.58	9.69412e-07	9.80889e-07
366.59	9.69118e-07	9.76804e-07
366.6	9.62941e-07	9.72888e-07
366.61	9.62353e-07	9.70011e-07
366.62	9.62353e-07	9.70036e-07
366.63	9.62353e-07	9.8055e-07
366.64	9.62353e-07	9.72598e-07
366.65	9.62353e-07	9.78688e-07
366.66	9.62353e-07	9.74531e-07
366.67	9.62941e-07	9.76562e-07
366.68	9.62353e-07	9.76199e-07
366.69	9.62353e-07	9.67401e-07
366.7	9.62353e-07	9.69165e-07
366.71	9.62353e-07	9.7151e-07
366.72	9.62353e-07	9.74048e-07
366.73	9.63235e-07	9.65588e-07
366.74	9.62353e-07	9.6815e-07
366.75	9.61176e-07	9.64258e-07
366.76	9.60294e-07	9.61697e-07
366.77	9.59412e-07	9.65491e-07
366.78	9.56176e-07	9.64041e-07
366.79	9.56176e-07	9.57756e-07
366.8	9.55294e-07	9.5928e-07
366.81	9.55e-07	9.63969e-07
366.82	9.55e-07	9.62809e-07
366.83	9.52941e-07	9.62035e-07
366.84	9.52647e-07	9.57273e-07
366.85	9.51176e-07	9.60101e-07
366.86	9.51176e-07	9.63267e-07
366.87	9.51176e-07	9.60608e-07
366.88	9.51176e-07	9.54325e-07
366.89	9.51176e-07	9.49176e-07
366.9	9.5e-07	9.55751e-07
366.91	9.48824e-07	9.58796e-07
366.92	9.47647e-07	9.53913e-07
366.93	9.47647e-07	9.59255e-07
366.94	9.47647e-07	9.52753e-07
366.95	9.47647e-07	9.5969e-07
366.96	9.47647e-07	9.47871e-07
366.97	9.47647e-07	9.50892e-07
366.98	9.47647e-07	9.46734e-07
366.99	9.47353e-07	9.55267e-07
367	9.47353e-07	9.52149e-07
367.01	9.47353e-07	9.47895e-07
367.02	9.47647e-07	9.4729e-07
367.03	9.47647e-07	9.57974e-07
367.04	9.45294e-07	9.43689e-07
367.05	9.45294e-07	9.44752e-07
367.06	9.45294e-07	9.45333e-07
367.07	9.43529e-07	9.52439e-07
367.08	9.43529e-07	9.47387e-07
367.09	9.42941e-07	9.39991e-07
367.1	9.41765e-07	9.38347e-07
367.11	9.40588e-07	9.49684e-07
367.12	9.40588e-07	9.48644e-07
367.13	9.40588e-07	9.441e-07
367.14	9.39412e-07	9.38806e-07
367.15	9.39412e-07	9.29524e-07
367.16	9.38824e-07	9.41223e-07
367.17	9.38824e-07	9.40667e-07
367.18	9.38824e-07	9.41756e-07
367.19	9.37647e-07	9.37525e-07
367.2	9.37647e-07	9.37501e-07
367.21	9.37647e-07	9.27519e-07
367.22	9.37647e-07	9.35495e-07
367.23	9.37647e-07	9.38783e-07
367.24	9.36471e-07	9.37017e-07
367.25	9.33529e-07	9.33755e-07
367.26	9.31176e-07	9.35084e-07
367.27	9.31176e-07	9.26455e-07
367.28	9.31176e-07	9.33876e-07
367.29	9.31176e-07	9.38903e-07
367.3	9.31176e-07	9.27881e-07
367.31	9.3e-07	9.35084e-07
367.32	9.3e-07	9.29863e-07
367.33	9.31176e-07	9.24038e-07
367.34	9.3e-07	9.32353e-07
367.35	9.3e-07	9.29791e-07
367.36	9.30588e-07	9.30661e-07
367.37	9.28824e-07	9.25174e-07
367.38	9.28235e-07	9.20316e-07
367.39	9.27059e-07	9.29476e-07
367.4	9.27059e-07	9.19276e-07
367.41	9.27059e-07	9.27398e-07
367.42	9.27059e-07	9.28244e-07
367.43	9.24706e-07	9.27784e-07
367.44	9.22941e-07	9.25391e-07
367.45	9.24706e-07	9.20001e-07
367.46	9.22941e-07	9.2892e-07
367.47	9.22941e-07	9.22708e-07
367.48	9.21176e-07	9.32111e-07
367.49	9.21176e-07	9.20605e-07
367.5	9.22353e-07	9.2353e-07
367.51	9.21765e-07	9.18382e-07
367.52	9.21765e-07	9.26624e-07
367.53	9.21765e-07	9.2399e-07
367.54	9.21765e-07	9.13403e-07
367.55	9.21765e-07	9.13354e-07
367.56	9.21765e-07	9.28679e-07
367.57	9.21765e-07	9.1611e-07
367.58	9.2e-07	9.20098e-07
367.59	9.14118e-07	9.18092e-07
367.6	9.14118e-07	9.19712e-07
367.61	9.13529e-07	9.1159e-07
367.62	9.12353e-07	9.14998e-07
367.63	9.11765e-07	9.12339e-07
367.64	9.11765e-07	9.14901e-07
367.65	9.11176e-07	9.17053e-07
367.66	9.11176e-07	9.18454e-07
367.67	9.11176e-07	9.10768e-07
367.68	9.12353e-07	9.04218e-07
367.69	9.12353e-07	9.07287e-07
367.7	9.12353e-07	9.12291e-07
367.71	9.10588e-07	9.11493e-07
367.72	9.07059e-07	9.08738e-07
367.73	9.11176e-07	9.0956e-07
367.74	9.11176e-07	9.1217e-07
367.75	9.11176e-07	9.03275e-07
367.76	9.11176e-07	9.08448e-07
367.77	9.11176e-07	9.14756e-07
367.78	9.10588e-07	9.08617e-07
367.79	9.10588e-07	8.99335e-07
367.8	9.10588e-07	9.06006e-07
367.81	9.11176e-07	9.10357e-07
367.82	9.11176e-07	9.018e-07
367.83	9.11176e-07	9.07988e-07
367.84	9.10588e-07	9.01027e-07
367.85	9.08824e-07	9.07747e-07
367.86	9.08824e-07	8.99746e-07
367.87	9.08824e-07	9.04556e-07
367.88	9.08824e-07	9.02187e-07
367.89	9.07647e-07	9.07722e-07
367.9	9.05882e-07	9.00181e-07
367.91	9.05294e-07	9.03106e-07
367.92	9.05294e-07	9.07143e-07
367.93	9.05294e-07	9.02598e-07
367.94	9.05294e-07	8.99818e-07
367.95	9.04706e-07	8.96531e-07
367.96	9.04706e-07	9.02985e-07
367.97	9.02941e-07	8.92301e-07
367.98	9.02941e-07	9.00253e-07
367.99	9.02941e-07	9.02453e-07
368	9.01765e-07	8.93897e-07
368.01	9.01176e-07	8.91262e-07
368.02	9.01765e-07	8.93364e-07
368.03	9.01176e-07	8.98344e-07
368.04	9.00588e-07	8.99335e-07
368.05	9e-07	9.01099e-07
368.06	8.97647e-07	8.99915e-07
368.07	8.95882e-07	8.98779e-07
368.08	8.95882e-07	8.91286e-07
368.09	8.95294e-07	8.98707e-07
368.1	8.95294e-07	8.88047e-07
368.11	8.94706e-07	8.95588e-07
368.12	8.94706e-07	8.96749e-07
368.13	8.94706e-07	8.94066e-07
368.14	8.95294e-07	8.94863e-07
368.15	8.95294e-07	8.92325e-07
368.16	8.95882e-07	9.02139e-07
368.17	8.94706e-07	8.99673e-07
368.18	8.97647e-07	8.8986e-07
368.19	8.97647e-07	8.84349e-07
368.2	8.98824e-07	8.95927e-07
368.21	8.97647e-07	8.96169e-07
368.22	8.97647e-07	8.94162e-07
368.23	8.95294e-07	8.88893e-07
368.24	8.92941e-07	9.04314e-07
368.25	8.92941e-07	8.92084e-07
368.26	8.91765e-07	8.98489e-07
368.27	8.91176e-07	8.8696e-07
368.28	8.91765e-07	8.9322e-07
368.29	8.91176e-07	8.83406e-07
368.3	8.91765e-07	8.87032e-07
368.31	8.91765e-07	8.83914e-07
368.32	8.95294e-07	8.85727e-07
368.33	8.95294e-07	8.85461e-07
368.34	8.95294e-07	8.96023e-07
368.35	8.95294e-07	8.85001e-07
368.36	8.91765e-07	8.87129e-07
368.37	8.95294e-07	8.93776e-07
368.38	8.95294e-07	8.96435e-07
368.39	8.88824e-07	8.92325e-07
368.4	8.95294e-07	8.94646e-07
368.41	8.91176e-07	8.95951e-07
368.42	8.88824e-07	8.94211e-07
368.43	8.88824e-07	8.89546e-07
368.44	8.88824e-07	8.91068e-07
368.45	8.88824e-07	8.92204e-07
368.46	8.91176e-07	8.91045e-07
368.47	8.94706e-07	8.85823e-07
368.48	8.94706e-07	8.95492e-07
368.49	8.96471e-07	8.83527e-07
368.5	8.96471e-07	8.91141e-07
368.51	8.94706e-07	8.83841e-07
368.52	8.97647e-07	8.89256e-07
368.53	8.97647e-07	8.88603e-07
368.54	8.97647e-07	8.85364e-07
368.55	8.94706e-07	8.87322e-07
368.56	8.94706e-07	8.94501e-07
368.57	8.89412e-07	8.87177e-07
368.58	8.89412e-07	8.84204e-07
368.59	8.89412e-07	8.87322e-07
368.6	8.88824e-07	8.85799e-07
368.61	8.89412e-07	8.90996e-07
368.62	8.89412e-07	8.86234e-07
368.63	8.89412e-07	8.77025e-07
368.64	8.90588e-07	8.89086e-07
368.65	8.92353e-07	8.89812e-07
368.66	8.92353e-07	8.88724e-07
368.67	8.90588e-07	8.87322e-07
368.68	8.90588e-07	8.95419e-07
368.69	8.90588e-07	8.88869e-07
368.7	8.88824e-07	8.89763e-07
368.71	8.90588e-07	8.89546e-07
368.72	8.90588e-07	8.98561e-07
368.73	8.90588e-07	8.94162e-07
368.74	8.91176e-07	8.90585e-07
368.75	8.88824e-07	8.89594e-07
368.76	8.88824e-07	8.97909e-07
368.77	8.88824e-07	8.90102e-07
368.78	8.88235e-07	8.87805e-07
368.79	8.88235e-07	8.89642e-07
368.8	8.88235e-07	8.88434e-07
368.81	8.88235e-07	8.8737e-07
368.82	8.88235e-07	8.90126e-07
368.83	8.87059e-07	8.95782e-07
368.84	8.87059e-07	8.91697e-07
368.85	8.87059e-07	8.94718e-07
368.86	8.87059e-07	8.85582e-07
368.87	8.87059e-07	8.85509e-07
368.88	8.87059e-07	8.78257e-07
368.89	8.9e-07	8.79925e-07
368.9	8.9e-07	8.86452e-07
368.91	8.87059e-07	8.79394e-07
368.92	8.84118e-07	8.86379e-07
368.93	8.84118e-07	8.91866e-07
368.94	8.84118e-07	8.82028e-07
368.95	8.91471e-07	8.8534e-07
368.96	8.91471e-07	8.86525e-07
368.97	8.91471e-07	8.88337e-07
368.98	8.91471e-07	8.88072e-07
368.99	8.84118e-07	8.86887e-07
369	8.84118e-07	8.86839e-07
369.01	8.89118e-07	8.96241e-07
369.02	8.89118e-07	8.92011e-07
369.03	8.89118e-07	8.87951e-07
369.04	8.82647e-07	8.8812e-07
369.05	8.82647e-07	8.90706e-07
369.06	8.80588e-07	8.9392e-07
369.07	8.80588e-07	8.84543e-07
369.08	8.80294e-07	8.90222e-07
369.09	8.80294e-07	8.8285e-07
369.1	8.80588e-07	8.84711e-07
369.11	8.80294e-07	8.88507e-07
369.12	8.80294e-07	8.90512e-07
369.13	8.80294e-07	8.78257e-07
369.14	8.78235e-07	8.88313e-07
369.15	8.77059e-07	8.83648e-07
369.16	8.77059e-07	8.91528e-07
369.17	8.77647e-07	8.81207e-07
369.18	8.60882e-07	8.88265e-07
369.19	8.77647e-07	8.81811e-07
369.2	8.70294e-07	8.88893e-07
369.21	8.60882e-07	8.86742e-07
369.22	8.70294e-07	8.86693e-07
369.23	8.70294e-07	8.78064e-07
369.24	8.77647e-07	8.83987e-07
369.25	8.77647e-07	8.82875e-07
369.26	8.77647e-07	8.89086e-07
369.27	8.78529e-07	8.98803e-07
369.28	8.74412e-07	8.92398e-07
369.29	8.78529e-07	8.9044e-07
369.3	8.86765e-07	8.96724e-07
369.31	8.89412e-07	8.86862e-07
369.32	8.89412e-07	8.90633e-07
369.33	8.86765e-07	8.88942e-07
369.34	8.86765e-07	8.85702e-07
369.35	8.86765e-07	8.8679e-07
369.36	8.86765e-07	8.86306e-07
369.37	8.89412e-07	8.84832e-07
369.38	8.86765e-07	8.86017e-07
369.39	8.89412e-07	8.86258e-07
369.4	8.90882e-07	8.90875e-07
369.41	8.90882e-07	8.83503e-07
369.42	8.85588e-07	8.93872e-07
369.43	8.90882e-07	8.9044e-07
369.44	8.97353e-07	8.87539e-07
369.45	8.90882e-07	8.94718e-07
369.46	8.77059e-07	8.87322e-07
369.47	8.90882e-07	8.88434e-07
369.48	8.82941e-07	8.86306e-07
369.49	8.82941e-07	8.94162e-07
369.5	8.82941e-07	8.90851e-07
369.51	8.81765e-07	8.85775e-07
369.52	8.81765e-07	8.87974e-07
369.53	8.82941e-07	8.8609e-07
369.54	8.81765e-07	8.8766e-07
369.55	8.81176e-07	8.79732e-07
369.56	8.81765e-07	8.81738e-07
369.57	8.81765e-07	8.97449e-07
369.58	8.81176e-07	8.82173e-07
369.59	8.81176e-07	8.89812e-07
369.6	8.81176e-07	8.90343e-07
369.61	8.81176e-07	8.80868e-07
369.62	8.74706e-07	8.95685e-07
369.63	8.74706e-07	8.82633e-07
369.64	8.68235e-07	8.90658e-07
369.65	8.68235e-07	8.9073e-07
369.66	8.74706e-07	8.8488e-07
369.67	8.74706e-07	8.94307e-07
369.68	8.77647e-07	8.90005e-07
369.69	8.78235e-07	8.92881e-07
369.7	8.78235e-07	8.85848e-07
369.71	8.78235e-07	8.90875e-07
369.72	8.78235e-07	8.86862e-07
369.73	8.78235e-07	8.88047e-07
369.74	8.78235e-07	8.94718e-07
369.75	8.78824e-07	8.97232e-07
369.76	8.81176e-07	8.96314e-07
369.77	8.81176e-07	8.97449e-07
369.78	8.81176e-07	9.11324e-07
369.79	8.88235e-07	9.00302e-07
369.8	8.88235e-07	8.96265e-07
369.81	8.92059e-07	8.91769e-07
369.82	8.97941e-07	8.93171e-07
369.83	8.97941e-07	8.93703e-07
369.84	8.97941e-07	8.93679e-07
369.85	9.01176e-07	9.07626e-07
369.86	9.01176e-07	8.96169e-07
369.87	9.01176e-07	8.92833e-07
369.88	9.01176e-07	8.94597e-07
369.89	8.97353e-07	9.00495e-07
369.9	8.97353e-07	8.98707e-07
369.91	9.07647e-07	9.05015e-07
369.92	8.97353e-07	9.02767e-07
369.93	8.97353e-07	9.01051e-07
369.94	9.07647e-07	9.11735e-07
369.95	9.07647e-07	9.02671e-07
369.96	8.97353e-07	9.04435e-07
369.97	9.01176e-07	8.95298e-07
369.98	9.01176e-07	9.11928e-07
369.99	8.97353e-07	9.04894e-07
370	9.01176e-07	9.07771e-07
370.01	9.01176e-07	9.00447e-07
370.02	8.98824e-07	9.0997e-07
370.03	8.98824e-07	9.07674e-07
370.04	8.97059e-07	9.12242e-07
370.05	8.97059e-07	9.0707e-07
370.06	8.97059e-07	9.06054e-07
370.07	8.84118e-07	9.07867e-07
370.08	8.84118e-07	9.06417e-07
370.09	8.98824e-07	9.08013e-07
370.1	8.98824e-07	9.12412e-07
370.11	8.78235e-07	9.0852e-07
370.12	8.78235e-07	9.12291e-07
370.13	8.72941e-07	9.09849e-07
370.14	8.78235e-07	9.08641e-07
370.15	8.78235e-07	9.09076e-07
370.16	8.72941e-07	9.06973e-07
370.17	8.78235e-07	9.04701e-07
370.18	8.72941e-07	9.14176e-07
370.19	8.72941e-07	9.02332e-07
370.2	8.72941e-07	9.22636e-07
370.21	8.72941e-07	9.12533e-07
370.22	8.72941e-07	9.11565e-07
370.23	8.49412e-07	9.10139e-07
370.24	8.49412e-07	9.17004e-07
370.25	8.49412e-07	9.13789e-07
370.26	8.49412e-07	9.1275e-07
370.27	8.72941e-07	9.15046e-07
370.28	8.72941e-07	9.12581e-07
370.29	8.72941e-07	9.12315e-07
370.3	8.72941e-07	9.12822e-07
370.31	8.64118e-07	9.13499e-07
370.32	8.64118e-07	9.16738e-07
370.33	8.64118e-07	9.17971e-07
370.34	8.72941e-07	9.07771e-07
370.35	8.64118e-07	9.06828e-07
370.36	8.51765e-07	9.06707e-07
370.37	8.64118e-07	9.18841e-07
370.38	8.64118e-07	9.15408e-07
370.39	8.64118e-07	9.15627e-07
370.4	8.77059e-07	9.16037e-07
370.41	8.81765e-07	9.19058e-07
370.42	8.81765e-07	9.15167e-07
370.43	8.81765e-07	9.17415e-07
370.44	8.81765e-07	9.17246e-07
370.45	8.74118e-07	9.20557e-07
370.46	8.81765e-07	9.11493e-07
370.47	8.88824e-07	9.09608e-07
370.48	8.88824e-07	9.2225e-07
370.49	8.88824e-07	9.07988e-07
370.5	8.88824e-07	9.10067e-07
370.51	9.02353e-07	9.16037e-07
370.52	8.88824e-07	9.15796e-07
370.53	9.07059e-07	9.1814e-07
370.54	9.07059e-07	9.17778e-07
370.55	9.12353e-07	9.16569e-07
370.56	9.12353e-07	9.16376e-07
370.57	9.16471e-07	9.14659e-07
370.58	9.12353e-07	9.20412e-07
370.59	9.07059e-07	9.26672e-07
370.6	8.97647e-07	9.13426e-07
370.61	8.97647e-07	9.28268e-07
370.62	8.95294e-07	9.19058e-07
370.63	8.97647e-07	9.20436e-07
370.64	8.95294e-07	9.27156e-07
370.65	8.97647e-07	9.26793e-07
370.66	8.97647e-07	9.18817e-07
370.67	9.12941e-07	9.08592e-07
370.68	8.97647e-07	9.35326e-07
370.69	8.97647e-07	9.1304e-07
370.7	9.04118e-07	9.19252e-07
370.71	9.12941e-07	9.25681e-07
370.72	9.12941e-07	9.20847e-07
370.73	9.12941e-07	9.24763e-07
370.74	9.12941e-07	9.32497e-07
370.75	9.15882e-07	9.17729e-07
370.76	9.12941e-07	9.21379e-07
370.77	9.12941e-07	9.17246e-07
370.78	9.09412e-07	9.23796e-07
370.79	9.15882e-07	9.32909e-07
370.8	9.15882e-07	9.24159e-07
370.81	9.15882e-07	9.19735e-07
370.82	9.09412e-07	9.36631e-07
370.83	9.05882e-07	9.2295e-07
370.84	9.09412e-07	9.28558e-07
370.85	9.09412e-07	9.1901e-07
370.86	9.09412e-07	9.26649e-07
370.87	9.18235e-07	9.34818e-07
370.88	9.18235e-07	9.215e-07
370.89	9.18235e-07	9.32957e-07
370.9	9.17647e-07	9.2382e-07
370.91	9.17647e-07	9.29959e-07
370.92	9.18235e-07	9.28896e-07
370.93	9.18235e-07	9.26818e-07
370.94	9.18235e-07	9.27881e-07
370.95	9.17647e-07	9.18865e-07
370.96	9.17059e-07	9.35519e-07
370.97	9.17059e-07	9.27156e-07
370.98	9.15882e-07	9.33658e-07
370.99	9.15882e-07	9.31192e-07
371	9.14706e-07	9.28316e-07
371.01	9.14706e-07	9.39314e-07
371.02	9.14706e-07	9.28727e-07
371.03	9.14706e-07	9.28631e-07
371.04	9.14706e-07	9.2892e-07
371.05	9.14118e-07	9.2689e-07
371.06	9.1e-07	9.31096e-07
371.07	9.14118e-07	9.31048e-07
371.08	9.14118e-07	9.30709e-07
371.09	9.1e-07	9.30588e-07
371.1	9.1e-07	9.23941e-07
371.11	9.1e-07	9.30395e-07
371.12	9.1e-07	9.29017e-07
371.13	9.12353e-07	9.35447e-07
371.14	9.12353e-07	9.24787e-07
371.15	9.17059e-07	9.38347e-07
371.16	9.2e-07	9.31071e-07
371.17	9.2e-07	9.39314e-07
371.18	9.2e-07	9.2515e-07
371.19	9.2e-07	9.25681e-07
371.2	9.2e-07	9.31652e-07
371.21	9.2e-07	9.30467e-07
371.22	9.21765e-07	9.40039e-07
371.23	9.21765e-07	9.41321e-07
371.24	9.21765e-07	9.25899e-07
371.25	9.21765e-07	9.29138e-07
371.26	9.21765e-07	9.36582e-07
371.27	9.21765e-07	9.33005e-07
371.28	9.21765e-07	9.26721e-07
371.29	9.2e-07	9.26214e-07
371.3	9.23529e-07	9.30419e-07
371.31	9.27059e-07	9.38879e-07
371.32	9.29412e-07	9.26044e-07
371.33	9.27059e-07	9.33561e-07
371.34	9.23529e-07	9.26165e-07
371.35	9.25882e-07	9.41272e-07
371.36	9.25882e-07	9.29162e-07
371.37	9.25882e-07	9.31483e-07
371.38	9.25294e-07	9.28775e-07
371.39	9.25294e-07	9.43955e-07
371.4	9.25882e-07	9.33682e-07
371.41	9.25882e-07	9.23168e-07
371.42	9.25294e-07	9.35422e-07
371.43	9.24706e-07	9.31725e-07
371.44	9.25294e-07	9.36172e-07
371.45	9.25882e-07	9.38831e-07
371.46	9.25882e-07	9.32183e-07
371.47	9.25294e-07	9.35398e-07
371.48	9.25882e-07	9.32788e-07
371.49	9.25882e-07	9.28775e-07
371.5	9.27059e-07	9.41537e-07
371.51	9.25882e-07	9.35012e-07
371.52	9.25882e-07	9.38492e-07
371.53	9.27059e-07	9.36268e-07
371.54	9.28824e-07	9.30032e-07
371.55	9.28824e-07	9.47218e-07
371.56	9.28824e-07	9.35664e-07
371.57	9.28824e-07	9.32643e-07
371.58	9.28824e-07	9.31313e-07
371.59	9.28824e-07	9.29066e-07
371.6	9.29412e-07	9.30347e-07
371.61	9.29412e-07	9.42191e-07
371.62	9.29412e-07	9.25125e-07
371.63	9.31176e-07	9.3622e-07
371.64	9.29412e-07	9.34528e-07
371.65	9.29412e-07	9.35664e-07
371.66	9.29412e-07	9.2556e-07
371.67	9.29412e-07	9.34794e-07
371.68	9.29412e-07	9.42626e-07
371.69	9.29412e-07	9.31942e-07
371.7	9.28824e-07	9.3257e-07
371.71	9.28235e-07	9.33126e-07
371.72	9.28824e-07	9.34939e-07
371.73	9.28824e-07	9.34504e-07
371.74	9.28235e-07	9.34818e-07
371.75	9.25882e-07	9.33586e-07
371.76	9.25882e-07	9.39387e-07
371.77	9.25882e-07	9.32208e-07
371.78	9.25882e-07	9.39097e-07
371.79	9.25294e-07	9.38008e-07
371.8	9.25294e-07	9.31338e-07
371.81	9.25882e-07	9.36582e-07
371.82	9.25294e-07	9.3216e-07
371.83	9.25294e-07	9.37042e-07
371.84	9.27647e-07	9.29743e-07
371.85	9.29412e-07	9.35858e-07
371.86	9.29412e-07	9.28437e-07
371.87	9.27647e-07	9.39241e-07
371.88	9.27647e-07	9.28993e-07
371.89	9.28235e-07	9.44898e-07
371.9	9.28235e-07	9.2556e-07
371.91	9.27647e-07	9.41127e-07
371.92	9.27647e-07	9.31966e-07
371.93	9.27647e-07	9.33488e-07
371.94	9.27647e-07	9.40523e-07
371.95	9.27647e-07	9.3419e-07
371.96	9.27647e-07	9.32449e-07
371.97	9.28235e-07	9.37525e-07
371.98	9.34118e-07	9.32522e-07
371.99	9.32647e-07	9.40378e-07
372	9.34118e-07	9.26479e-07
372.01	9.34706e-07	9.3929e-07
372.02	9.35e-07	9.34286e-07
372.03	9.35e-07	9.35156e-07
372.04	9.35588e-07	9.34794e-07
372.05	9.35588e-07	9.30999e-07
372.06	9.35e-07	9.36486e-07
372.07	9.34706e-07	9.36873e-07
372.08	9.32647e-07	9.30878e-07
372.09	9.32647e-07	9.33634e-07
372.1	9.32647e-07	9.34286e-07
372.11	9.32059e-07	9.40765e-07
372.12	9.32059e-07	9.43761e-07
372.13	9.32059e-07	9.35012e-07
372.14	9.32059e-07	9.34069e-07
372.15	9.32059e-07	9.20751e-07
372.16	9.32059e-07	9.40788e-07
372.17	9.32059e-07	9.43882e-07
372.18	9.32059e-07	9.27712e-07
372.19	9.29706e-07	9.38879e-07
372.2	9.29706e-07	9.28316e-07
372.21	9.29706e-07	9.29114e-07
372.22	9.29706e-07	9.24932e-07
372.23	9.29706e-07	9.25899e-07
372.24	9.29706e-07	9.35591e-07
372.25	9.28824e-07	9.29162e-07
372.26	9.29706e-07	9.31869e-07
372.27	9.29706e-07	9.26818e-07
372.28	9.29706e-07	9.27784e-07
372.29	9.28824e-07	9.30178e-07
372.3	9.28824e-07	9.27398e-07
372.31	9.28824e-07	9.22322e-07
372.32	9.28824e-07	9.36365e-07
372.33	9.28824e-07	9.22636e-07
372.34	9.26471e-07	9.27712e-07
372.35	9.25294e-07	9.26624e-07
372.36	9.25e-07	9.28968e-07
372.37	9.24412e-07	9.26093e-07
372.38	9.24412e-07	9.28437e-07
372.39	9.24412e-07	9.29815e-07
372.4	9.23824e-07	9.36728e-07
372.41	9.23824e-07	9.23409e-07
372.42	9.23824e-07	9.30999e-07
372.43	9.23529e-07	9.26842e-07
372.44	9.23824e-07	9.28244e-07
372.45	9.22941e-07	9.30395e-07
372.46	9.22059e-07	9.18793e-07
372.47	9.21176e-07	9.317e-07
372.48	9.22059e-07	9.20026e-07
372.49	9.22059e-07	9.22056e-07
372.5	9.21176e-07	9.14877e-07
372.51	9.21176e-07	9.21596e-07
372.52	9.20588e-07	9.30927e-07
372.53	9.20588e-07	9.23482e-07
372.54	9.20588e-07	9.15554e-07
372.55	9.20588e-07	9.21427e-07
372.56	9.20588e-07	9.17391e-07
372.57	9.21176e-07	9.2063e-07
372.58	9.21471e-07	9.16327e-07
372.59	9.20588e-07	9.29089e-07
372.6	9.20588e-07	9.19373e-07
372.61	9.20294e-07	9.20678e-07
372.62	9.20294e-07	9.16013e-07
372.63	9.20294e-07	9.20678e-07
372.64	9.20294e-07	9.19953e-07
372.65	9.20294e-07	9.17125e-07
372.66	9.17647e-07	9.27494e-07
372.67	9.17353e-07	9.17342e-07
372.68	9.17059e-07	9.1843e-07
372.69	9.15294e-07	9.12363e-07
372.7	9.14118e-07	9.11009e-07
372.71	9.13529e-07	9.16666e-07
372.72	9.13235e-07	9.14804e-07
372.73	9.13235e-07	9.19905e-07
372.74	9.13529e-07	9.15844e-07
372.75	9.13529e-07	9.08182e-07
372.76	9.11471e-07	9.11517e-07
372.77	9.13529e-07	9.20509e-07
372.78	9.13529e-07	9.15602e-07
372.79	9.13529e-07	9.15336e-07
372.8	9.10882e-07	9.09704e-07
372.81	9.1e-07	9.07432e-07
372.82	9.1e-07	9.14152e-07
372.83	9.1e-07	9.12242e-07
372.84	9.09706e-07	9.14853e-07
372.85	9.07941e-07	9.05596e-07
372.86	9.07941e-07	9.09511e-07
372.87	9.07353e-07	9.0794e-07
372.88	9.07353e-07	9.05764e-07
372.89	9.06176e-07	9.06031e-07
372.9	9.07353e-07	9.04967e-07
372.91	9.06176e-07	9.01076e-07
372.92	9.06176e-07	9.08617e-07
372.93	9.06176e-07	9.06489e-07
372.94	9.06176e-07	9.12098e-07
372.95	9.05588e-07	9.07094e-07
372.96	9.05588e-07	9.03372e-07
372.97	9.06176e-07	9.00664e-07
372.98	9.06176e-07	9.0255e-07
372.99	9.07647e-07	9.04749e-07
373	9.07941e-07	9.05161e-07
373.01	9.08235e-07	9.00543e-07
373.02	9.08235e-07	8.99843e-07
373.03	9.08235e-07	8.97498e-07
373.04	9.07647e-07	9.01511e-07
373.05	9.07647e-07	9.00955e-07
373.06	9.07647e-07	9.03154e-07
373.07	9.05882e-07	8.98199e-07
373.08	9.04118e-07	8.95226e-07
373.09	9.00588e-07	8.94839e-07
373.1	9.00588e-07	8.96362e-07
373.11	9.00588e-07	8.90754e-07
373.12	9.00588e-07	8.95854e-07
373.13	9.01176e-07	8.88772e-07
373.14	9.04118e-07	8.93558e-07
373.15	9.04118e-07	8.99117e-07
373.16	9.01176e-07	8.96749e-07
373.17	9.01176e-07	8.91262e-07
373.18	9.01176e-07	8.93171e-07
373.19	9.01176e-07	8.83261e-07
373.2	9.01176e-07	8.86935e-07
373.21	9.01176e-07	8.84687e-07
373.22	8.98824e-07	8.85606e-07
373.23	8.98824e-07	8.8737e-07
373.24	8.97647e-07	8.90077e-07
373.25	8.91765e-07	8.88821e-07
373.26	8.91765e-07	8.93727e-07
373.27	8.91765e-07	8.77243e-07
373.28	8.97059e-07	8.77194e-07
373.29	8.91765e-07	8.91601e-07
373.3	8.91765e-07	8.80239e-07
373.31	8.91765e-07	8.83527e-07
373.32	8.91765e-07	8.78041e-07
373.33	8.91765e-07	8.76324e-07
373.34	8.91176e-07	8.75913e-07
373.35	8.91765e-07	8.78306e-07
373.36	8.91176e-07	8.8534e-07
373.37	8.91176e-07	8.76614e-07
373.38	8.89412e-07	8.81521e-07
373.39	8.89412e-07	8.78669e-07
373.4	8.88824e-07	8.81956e-07
373.41	8.88824e-07	8.79032e-07
373.42	8.82353e-07	8.69169e-07
373.43	8.91176e-07	8.72457e-07
373.44	8.91176e-07	8.72867e-07
373.45	8.82353e-07	8.69967e-07
373.46	8.81765e-07	8.67912e-07
373.47	8.77647e-07	8.77485e-07
373.48	8.77647e-07	8.70934e-07
373.49	8.77647e-07	8.69363e-07
373.5	8.77647e-07	8.71151e-07
373.51	8.77647e-07	8.70789e-07
373.52	8.74118e-07	8.68638e-07
373.53	8.74118e-07	8.68251e-07
373.54	8.74118e-07	8.6958e-07
373.55	8.77647e-07	8.68396e-07
373.56	8.71176e-07	8.68831e-07
373.57	8.71176e-07	8.63054e-07
373.58	8.71176e-07	8.60516e-07
373.59	8.73529e-07	8.65495e-07
373.6	8.73529e-07	8.67937e-07
373.61	8.71176e-07	8.61724e-07
373.62	8.71176e-07	8.55295e-07
373.63	8.71176e-07	8.57519e-07
373.64	8.7e-07	8.61966e-07
373.65	8.69412e-07	8.58147e-07
373.66	8.63529e-07	8.5573e-07
373.67	8.69412e-07	8.56165e-07
373.68	8.69412e-07	8.5457e-07
373.69	8.63529e-07	8.57011e-07
373.7	8.63529e-07	8.61193e-07
373.71	8.63529e-07	8.59912e-07
373.72	8.60588e-07	8.59211e-07
373.73	8.60588e-07	8.47996e-07
373.74	8.58824e-07	8.52926e-07
373.75	8.60588e-07	8.50123e-07
373.76	8.58824e-07	8.45989e-07
373.77	8.58824e-07	8.42678e-07
373.78	8.58824e-07	8.48866e-07
373.79	8.56471e-07	8.58244e-07
373.8	8.58824e-07	8.44225e-07
373.81	8.58824e-07	8.44708e-07
373.82	8.56471e-07	8.42388e-07
373.83	8.56471e-07	8.52636e-07
373.84	8.53529e-07	8.43935e-07
373.85	8.53529e-07	8.44635e-07
373.86	8.52353e-07	8.47004e-07
373.87	8.52353e-07	8.40285e-07
373.88	8.51765e-07	8.54352e-07
373.89	8.51765e-07	8.41325e-07
373.9	8.51765e-07	8.35595e-07
373.91	8.48235e-07	8.30689e-07
373.92	8.48235e-07	8.41058e-07
373.93	8.48235e-07	8.32913e-07
373.94	8.48235e-07	8.37819e-07
373.95	8.44118e-07	8.33469e-07
373.96	8.42353e-07	8.44635e-07
373.97	8.39412e-07	8.41325e-07
373.98	8.39412e-07	8.34218e-07
373.99	8.39412e-07	8.35765e-07
374	8.37647e-07	8.36007e-07
374.01	8.37647e-07	8.31656e-07
374.02	8.37647e-07	8.27861e-07
374.03	8.38824e-07	8.27837e-07
374.04	8.37647e-07	8.36998e-07
374.05	8.38824e-07	8.33711e-07
374.06	8.39412e-07	8.36973e-07
374.07	8.39412e-07	8.28731e-07
374.08	8.38824e-07	8.26918e-07
374.09	8.37647e-07	8.25008e-07
374.1	8.34706e-07	8.27402e-07
374.11	8.34706e-07	8.24066e-07
374.12	8.27647e-07	8.17467e-07
374.13	8.27647e-07	8.35644e-07
374.14	8.27647e-07	8.24888e-07
374.15	8.27647e-07	8.17757e-07
374.16	8.19412e-07	8.25323e-07
374.17	8.15882e-07	8.19449e-07
374.18	8.15882e-07	8.17347e-07
374.19	8.15882e-07	8.23776e-07
374.2	8.15882e-07	8.2119e-07
374.21	8.17647e-07	8.08331e-07
374.22	8.17647e-07	8.17274e-07
374.23	8.2e-07	8.15533e-07
374.24	8.17647e-07	8.19111e-07
374.25	8.17647e-07	8.16743e-07
374.26	8.14706e-07	8.13116e-07
374.27	8.17647e-07	8.13141e-07
374.28	8.2e-07	8.06614e-07
374.29	8.17647e-07	8.14349e-07
374.3	8.17647e-07	8.12537e-07
374.31	8.25882e-07	8.12271e-07
374.32	8.14706e-07	8.20272e-07
374.33	8.25882e-07	8.07219e-07
374.34	8.25882e-07	8.10627e-07
374.35	8.25882e-07	8.11715e-07
374.36	8.25882e-07	8.04125e-07
374.37	8.25882e-07	7.94359e-07
374.38	8.24118e-07	8.04681e-07
374.39	8.08824e-07	8.10047e-07
374.4	8.08824e-07	8.06712e-07
374.41	8.08824e-07	8.04826e-07
374.42	8.05294e-07	8.0062e-07
374.43	8.08824e-07	7.9813e-07
374.44	8.08824e-07	7.98783e-07
374.45	8.05294e-07	8.01031e-07
374.46	7.98235e-07	7.94819e-07
374.47	7.97059e-07	7.97695e-07
374.48	7.9e-07	7.9581e-07
374.49	7.9e-07	7.93441e-07
374.5	7.9e-07	7.94408e-07
374.51	7.97059e-07	7.98155e-07
374.52	7.98235e-07	7.92571e-07
374.53	7.98235e-07	7.88486e-07
374.54	7.98235e-07	7.96656e-07
374.55	7.98235e-07	7.91459e-07
374.56	7.98235e-07	7.85634e-07
374.57	7.97647e-07	7.89525e-07
374.58	7.97647e-07	7.88341e-07
374.59	7.99412e-07	7.81283e-07
374.6	7.99412e-07	7.94094e-07
374.61	7.99412e-07	7.92764e-07
374.62	7.99412e-07	7.80824e-07
374.63	7.97647e-07	7.82346e-07
374.64	7.97647e-07	7.86214e-07
374.65	7.97647e-07	7.9129e-07
374.66	7.97647e-07	7.80437e-07
374.67	7.97647e-07	7.85561e-07
374.68	7.96471e-07	7.79543e-07
374.69	7.96471e-07	7.83096e-07
374.7	7.96471e-07	7.78987e-07
374.71	7.96471e-07	7.82975e-07
374.72	7.96471e-07	7.75386e-07
374.73	7.95882e-07	7.82637e-07
374.74	7.95882e-07	7.75144e-07
374.75	7.95882e-07	7.81066e-07
374.76	7.95882e-07	7.75409e-07
374.77	7.79412e-07	7.73162e-07
374.78	7.75294e-07	7.80485e-07
374.79	7.75294e-07	7.79446e-07
374.8	7.75294e-07	7.7553e-07
374.81	7.72941e-07	7.67458e-07
374.82	7.72941e-07	7.72992e-07
374.83	7.72941e-07	7.78334e-07
374.84	7.55294e-07	7.66587e-07
374.85	7.65882e-07	7.69681e-07
374.86	7.65882e-07	7.76787e-07
374.87	7.55294e-07	7.75917e-07
374.88	7.65882e-07	7.70503e-07
374.89	7.65882e-07	7.67989e-07
374.9	7.73529e-07	7.6811e-07
374.91	7.72353e-07	7.67046e-07
374.92	7.72353e-07	7.71349e-07
374.93	7.65882e-07	7.66104e-07
374.94	7.65882e-07	7.62284e-07
374.95	7.72353e-07	7.63517e-07
374.96	7.73529e-07	7.57306e-07
374.97	7.72353e-07	7.61656e-07
374.98	7.73529e-07	7.64098e-07
374.99	7.72353e-07	7.64025e-07
375	7.52941e-07	7.63421e-07
375.01	7.42647e-07	7.64581e-07
375.02	7.42647e-07	7.62599e-07
375.03	7.52941e-07	7.61535e-07
375.04	7.79412e-07	7.60302e-07
375.05	7.98235e-07	7.5745e-07
375.06	7.79412e-07	7.64605e-07
375.07	7.79412e-07	7.59336e-07
375.08	7.90882e-07	7.58199e-07
375.09	7.95294e-07	7.51045e-07
375.1	7.95294e-07	7.57475e-07
375.11	7.98235e-07	7.51262e-07
375.12	8.02059e-07	7.57934e-07
375.13	8.02059e-07	7.54647e-07
375.14	8.02059e-07	7.6197e-07
375.15	7.95294e-07	7.54187e-07
375.16	7.90882e-07	7.48676e-07
375.17	7.90882e-07	7.48966e-07
375.18	7.95294e-07	7.53704e-07
375.19	8.08824e-07	7.53631e-07
375.2	8.08824e-07	7.4389e-07
375.21	8.08824e-07	7.42247e-07
375.22	7.85588e-07	7.48217e-07
375.23	7.77059e-07	7.44591e-07
375.24	7.85588e-07	7.50827e-07
375.25	7.83529e-07	7.4609e-07
375.26	7.77059e-07	7.47758e-07
375.27	7.76176e-07	7.41183e-07
375.28	7.76176e-07	7.35551e-07
375.29	7.75e-07	7.48459e-07
375.3	7.66471e-07	7.39951e-07
375.31	7.66471e-07	7.43069e-07
375.32	7.75e-07	7.43818e-07
375.33	7.75e-07	7.51166e-07
375.34	7.76176e-07	7.42416e-07
375.35	7.76176e-07	7.32191e-07
375.36	7.75e-07	7.50344e-07
375.37	7.75e-07	7.30282e-07
375.38	7.75e-07	7.37558e-07
375.39	7.75e-07	7.36591e-07
375.4	7.60588e-07	7.41256e-07
375.41	7.76176e-07	7.36639e-07
375.42	7.76176e-07	7.39322e-07
375.43	7.60588e-07	7.3937e-07
375.44	7.76176e-07	7.3693e-07
375.45	7.60588e-07	7.33473e-07
375.46	7.60588e-07	7.2992e-07
375.47	7.60588e-07	7.35237e-07
375.48	7.65588e-07	7.35745e-07
375.49	7.60588e-07	7.35092e-07
375.5	7.65588e-07	7.30596e-07
375.51	7.65588e-07	7.37775e-07
375.52	7.65588e-07	7.32796e-07
375.53	7.46765e-07	7.32578e-07
375.54	7.46765e-07	7.27913e-07
375.55	7.46765e-07	7.26874e-07
375.56	7.50588e-07	7.24626e-07
375.57	7.46765e-07	7.21991e-07
375.58	7.50588e-07	7.33908e-07
375.59	7.50588e-07	7.27261e-07
375.6	7.55588e-07	7.25883e-07
375.61	7.50588e-07	7.28106e-07
375.62	7.50588e-07	7.26245e-07
375.63	7.50588e-07	7.22185e-07
375.64	7.55588e-07	7.27527e-07
375.65	7.55588e-07	7.26173e-07
375.66	7.66471e-07	7.2407e-07
375.67	7.66471e-07	7.33956e-07
375.68	7.66471e-07	7.26197e-07
375.69	7.66471e-07	7.22837e-07
375.7	7.66471e-07	7.23949e-07
375.71	7.46176e-07	7.33134e-07
375.72	7.64118e-07	7.25206e-07
375.73	7.64118e-07	7.16601e-07
375.74	7.50294e-07	7.17423e-07
375.75	7.46176e-07	7.2146e-07
375.76	7.45882e-07	7.21097e-07
375.77	7.45882e-07	7.23563e-07
375.78	7.45882e-07	7.19285e-07
375.79	7.45882e-07	7.14837e-07
375.8	7.45882e-07	7.13459e-07
375.81	7.45882e-07	7.254e-07
375.82	7.45882e-07	7.21967e-07
375.83	7.44118e-07	7.10849e-07
375.84	7.42647e-07	7.18994e-07
375.85	7.44118e-07	7.13435e-07
375.86	7.44118e-07	7.13749e-07
375.87	7.49118e-07	7.07344e-07
375.88	7.44118e-07	7.14378e-07
375.89	7.44118e-07	7.07151e-07
375.9	7.44118e-07	7.02219e-07
375.91	7.38824e-07	7.17544e-07
375.92	7.39412e-07	7.10752e-07
375.93	7.39412e-07	7.01736e-07
375.94	7.39412e-07	7.02364e-07
375.95	7.44118e-07	7.04927e-07
375.96	7.44118e-07	7.05434e-07
375.97	7.44118e-07	7.10003e-07
375.98	7.40588e-07	7.14837e-07
375.99	7.44118e-07	7.07609e-07
376	7.44118e-07	7.10824e-07
376.01	7.44118e-07	7.12371e-07
376.02	7.44118e-07	7.03476e-07
376.03	7.44118e-07	7.11719e-07
376.04	7.46471e-07	7.08407e-07
376.05	7.46471e-07	7.07658e-07
376.06	7.50588e-07	7.05845e-07
376.07	7.50588e-07	7.00358e-07
376.08	7.50588e-07	7.0234e-07
376.09	7.51765e-07	6.99633e-07
376.1	7.50588e-07	7.02679e-07
376.11	7.50588e-07	6.91391e-07
376.12	7.51765e-07	6.99271e-07
376.13	7.51765e-07	7.10317e-07
376.14	7.52353e-07	7.14909e-07
376.15	7.51765e-07	6.9799e-07
376.16	7.51765e-07	7.01663e-07
376.17	7.51765e-07	7.02389e-07
376.18	7.51765e-07	7.09302e-07
376.19	7.49412e-07	7.0367e-07
376.2	7.47059e-07	6.95282e-07
376.21	7.49412e-07	6.98811e-07
376.22	7.49412e-07	6.98763e-07
376.23	7.49412e-07	7.02292e-07
376.24	7.49412e-07	6.92044e-07
376.25	7.47059e-07	6.96104e-07
376.26	7.47059e-07	7.03524e-07
376.27	7.45294e-07	6.95621e-07
376.28	7.45294e-07	6.90376e-07
376.29	7.45882e-07	7.05362e-07
376.3	7.45882e-07	6.92648e-07
376.31	7.45294e-07	6.94919e-07
376.32	7.45294e-07	6.92165e-07
376.33	7.42353e-07	6.95403e-07
376.34	7.42353e-07	6.94678e-07
376.35	7.42353e-07	6.90279e-07
376.36	7.42353e-07	6.91004e-07
376.37	7.40588e-07	6.9886e-07
376.38	7.38235e-07	7.01663e-07
376.39	7.38235e-07	6.9417e-07
376.4	7.37059e-07	6.99053e-07
376.41	7.37059e-07	6.93373e-07
376.42	7.37059e-07	6.96564e-07
376.43	7.35294e-07	6.87862e-07
376.44	7.34118e-07	6.90327e-07
376.45	7.34118e-07	6.79233e-07
376.46	7.33529e-07	6.93784e-07
376.47	7.32353e-07	6.92937e-07
376.48	7.32353e-07	6.95403e-07
376.49	7.32353e-07	6.86895e-07
376.5	7.3e-07	6.89215e-07
376.51	7.3e-07	6.9173e-07
376.52	7.28824e-07	6.88636e-07
376.53	7.27059e-07	6.80248e-07
376.54	7.27059e-07	6.85977e-07
376.55	7.27059e-07	6.84309e-07
376.56	7.27059e-07	6.93591e-07
376.57	7.27059e-07	6.80804e-07
376.58	7.28235e-07	6.84478e-07
376.59	7.27059e-07	6.82496e-07
376.6	7.28235e-07	6.8704e-07
376.61	7.27059e-07	6.89433e-07
376.62	7.27059e-07	6.94316e-07
376.63	7.25882e-07	6.84309e-07
376.64	7.27647e-07	6.93493e-07
376.65	7.27647e-07	6.86533e-07
376.66	7.27647e-07	6.78242e-07
376.67	7.28235e-07	6.80901e-07
376.68	7.27647e-07	6.85663e-07
376.69	7.27647e-07	6.86291e-07
376.7	7.28235e-07	6.76356e-07
376.71	7.27647e-07	6.80804e-07
376.72	7.28235e-07	6.80489e-07
376.73	7.27647e-07	6.78266e-07
376.74	7.27647e-07	6.83897e-07
376.75	7.27059e-07	6.7829e-07
376.76	7.24706e-07	6.88224e-07
376.77	7.27059e-07	6.7858e-07
376.78	7.24118e-07	6.75196e-07
376.79	7.27059e-07	6.84067e-07
376.8	7.27059e-07	6.79209e-07
376.81	7.27059e-07	6.78605e-07
376.82	7.27059e-07	6.87161e-07
376.83	7.24118e-07	6.83656e-07
376.84	7.24118e-07	6.69661e-07
376.85	7.24118e-07	6.77903e-07
376.86	7.23529e-07	6.70458e-07
376.87	7.23529e-07	6.83245e-07
376.88	7.22941e-07	6.70652e-07
376.89	7.22941e-07	6.83608e-07
376.9	7.22941e-07	6.76791e-07
376.91	7.22941e-07	6.79426e-07
376.92	7.20588e-07	6.85565e-07
376.93	7.20588e-07	6.7904e-07
376.94	7.22941e-07	6.73866e-07
376.95	7.20588e-07	6.76623e-07
376.96	7.15882e-07	6.83076e-07
376.97	7.15882e-07	6.70918e-07
376.98	7.15882e-07	6.75462e-07
376.99	7.15882e-07	6.84623e-07
377	7.16471e-07	6.74326e-07
377.01	7.14706e-07	6.76429e-07
377.02	7.14706e-07	6.75946e-07
377.03	7.16471e-07	6.79958e-07
377.04	7.14706e-07	6.74422e-07
377.05	7.14706e-07	6.81529e-07
377.06	7.16471e-07	6.81166e-07
377.07	7.16471e-07	6.71474e-07
377.08	7.17647e-07	6.76332e-07
377.09	7.23529e-07	6.75124e-07
377.1	7.23529e-07	6.73746e-07
377.11	7.22353e-07	6.77686e-07
377.12	7.22353e-07	6.79402e-07
377.13	7.17647e-07	6.75559e-07
377.14	7.17647e-07	6.70048e-07
377.15	7.21765e-07	6.68984e-07
377.16	7.17647e-07	6.72924e-07
377.17	7.21765e-07	6.74809e-07
377.18	7.21765e-07	6.66036e-07
377.19	7.17647e-07	6.7244e-07
377.2	7.13529e-07	6.74641e-07
377.21	7.17647e-07	6.67099e-07
377.22	7.17647e-07	6.6792e-07
377.23	7.21765e-07	6.73456e-07
377.24	7.22941e-07	6.71884e-07
377.25	7.22941e-07	6.69758e-07
377.26	7.22941e-07	6.74689e-07
377.27	7.22941e-07	6.71135e-07
377.28	7.17647e-07	6.75752e-07
377.29	7.17647e-07	6.74882e-07
377.3	7.22941e-07	6.73818e-07
377.31	7.22941e-07	6.71401e-07
377.32	7.22941e-07	6.72392e-07
377.33	7.21765e-07	6.73964e-07
377.34	7.21765e-07	6.68428e-07
377.35	7.14706e-07	6.74737e-07
377.36	7.14706e-07	6.73843e-07
377.37	7.18235e-07	6.73625e-07
377.38	7.18235e-07	6.7568e-07
377.39	7.18235e-07	6.69637e-07
377.4	7.21765e-07	6.729e-07
377.41	7.18235e-07	6.70531e-07
377.42	7.18235e-07	6.74906e-07
377.43	7.21765e-07	6.69032e-07
377.44	7.18235e-07	6.70072e-07
377.45	7.18235e-07	6.68307e-07
377.46	7.18235e-07	6.71836e-07
377.47	7.18235e-07	6.75946e-07
377.48	7.18235e-07	6.67462e-07
377.49	7.18235e-07	6.64126e-07
377.5	7.22353e-07	6.76574e-07
377.51	7.18235e-07	6.69758e-07
377.52	7.22353e-07	6.72875e-07
377.53	7.18235e-07	6.70121e-07
377.54	7.18235e-07	6.75511e-07
377.55	7.24118e-07	6.69323e-07
377.56	7.28235e-07	6.77275e-07
377.57	7.28235e-07	6.73552e-07
377.58	7.37059e-07	6.73601e-07
377.59	7.37059e-07	6.69009e-07
377.6	7.37059e-07	6.71328e-07
377.61	7.37059e-07	6.63231e-07
377.62	7.37059e-07	6.76743e-07
377.63	7.22353e-07	6.79885e-07
377.64	7.22353e-07	6.68984e-07
377.65	7.22353e-07	6.71184e-07
377.66	7.19412e-07	6.71861e-07
377.67	7.19412e-07	6.6502e-07
377.68	7.19412e-07	6.6792e-07
377.69	7.18235e-07	6.77879e-07
377.7	7.18235e-07	6.78e-07
377.71	7.22353e-07	6.75462e-07
377.72	7.18235e-07	6.7319e-07
377.73	7.22353e-07	6.72489e-07
377.74	7.22353e-07	6.78049e-07
377.75	7.32941e-07	6.71426e-07
377.76	7.32941e-07	6.82254e-07
377.77	7.32941e-07	6.79136e-07
377.78	7.32941e-07	6.68742e-07
377.79	7.27647e-07	6.92962e-07
377.8	7.31765e-07	6.73094e-07
377.81	7.27647e-07	6.79184e-07
377.82	7.27059e-07	6.77227e-07
377.83	7.27647e-07	6.80393e-07
377.84	7.27059e-07	6.63812e-07
377.85	7.27647e-07	6.83197e-07
377.86	7.27647e-07	6.71184e-07
377.87	7.27059e-07	6.82641e-07
377.88	7.24706e-07	6.86339e-07
377.89	7.27059e-07	6.67027e-07
377.9	7.27059e-07	6.93493e-07
377.91	7.24706e-07	6.74955e-07
377.92	7.27059e-07	6.87112e-07
377.93	7.24706e-07	6.88297e-07
377.94	7.22353e-07	6.73238e-07
377.95	7.24706e-07	6.96346e-07
377.96	7.22353e-07	6.75244e-07
377.97	7.19412e-07	6.77879e-07
377.98	7.17941e-07	7.04347e-07
377.99	7.15588e-07	6.95862e-07
378	7.14706e-07	6.88575e-07
378.01	7.15588e-07	6.92165e-07
378.02	7.15882e-07	6.99102e-07
378.03	7.15882e-07	6.96757e-07
378.04	7.15882e-07	6.88973e-07
378.05	7.15588e-07	6.93252e-07
378.06	7.15588e-07	6.91342e-07
378.07	7.15588e-07	6.92044e-07
378.08	7.15882e-07	6.87741e-07
378.09	7.12353e-07	6.95234e-07
378.1	7.15882e-07	6.98569e-07
378.11	7.15882e-07	6.92116e-07
378.12	7.15882e-07	6.93566e-07
378.13	7.13529e-07	6.86798e-07
378.14	7.12353e-07	6.8924e-07
378.15	7.13529e-07	7.01422e-07
378.16	7.16765e-07	6.95645e-07
378.17	7.13529e-07	6.98086e-07
378.18	7.19118e-07	6.98473e-07
378.19	7.19118e-07	6.91004e-07
378.2	7.19118e-07	6.92889e-07
378.21	7.15588e-07	7.01542e-07
378.22	7.15588e-07	7.01688e-07
378.23	7.13529e-07	6.8808e-07
378.24	7.15588e-07	7.03089e-07
378.25	7.19118e-07	7.05362e-07
378.26	7.19118e-07	6.93252e-07
378.27	7.20294e-07	7.00358e-07
378.28	7.20588e-07	7.02098e-07
378.29	7.20588e-07	6.9504e-07
378.3	7.21176e-07	7.00528e-07
378.31	7.21176e-07	7.03911e-07
378.32	7.21176e-07	7.00479e-07
378.33	7.21471e-07	7.05071e-07
378.34	7.21471e-07	7.08431e-07
378.35	7.21471e-07	7.04467e-07
378.36	7.21471e-07	6.98255e-07
378.37	7.26471e-07	7.01977e-07
378.38	7.26471e-07	7.05434e-07
378.39	7.24706e-07	6.9434e-07
378.4	7.26471e-07	7.02075e-07
378.41	7.24706e-07	7.04564e-07
378.42	7.27059e-07	7.04057e-07
378.43	7.24706e-07	7.08456e-07
378.44	7.24706e-07	7.06256e-07
378.45	7.27059e-07	6.99609e-07
378.46	7.29412e-07	7.01591e-07
378.47	7.3e-07	7.07295e-07
378.48	7.29412e-07	7.07779e-07
378.49	7.3e-07	7.13676e-07
378.5	7.3e-07	7.16891e-07
378.51	7.3e-07	7.11622e-07
378.52	7.31176e-07	7.11429e-07
378.53	7.3e-07	7.17738e-07
378.54	7.31176e-07	7.2262e-07
378.55	7.32353e-07	7.15852e-07
378.56	7.34412e-07	7.21895e-07
378.57	7.34412e-07	7.23442e-07
378.58	7.35294e-07	7.12999e-07
378.59	7.35882e-07	7.25158e-07
378.6	7.35882e-07	7.19502e-07
378.61	7.38529e-07	7.19453e-07
378.62	7.38529e-07	7.2291e-07
378.63	7.35882e-07	7.2714e-07
378.64	7.38529e-07	7.20686e-07
378.65	7.39412e-07	7.14426e-07
378.66	7.39412e-07	7.26778e-07
378.67	7.39706e-07	7.18777e-07
378.68	7.39412e-07	7.14644e-07
378.69	7.39706e-07	7.16528e-07
378.7	7.41471e-07	7.24675e-07
378.71	7.41765e-07	7.18075e-07
378.72	7.41471e-07	7.18196e-07
378.73	7.41765e-07	7.34101e-07
378.74	7.42059e-07	7.22354e-07
378.75	7.42353e-07	7.28252e-07
378.76	7.42059e-07	7.26898e-07
378.77	7.42059e-07	7.27913e-07
378.78	7.42353e-07	7.28639e-07
378.79	7.42353e-07	7.24796e-07
378.8	7.42059e-07	7.2876e-07
378.81	7.42059e-07	7.18729e-07
378.82	7.42059e-07	7.35164e-07
378.83	7.43529e-07	7.35697e-07
378.84	7.42059e-07	7.32603e-07
378.85	7.42941e-07	7.31587e-07
378.86	7.42941e-07	7.4128e-07
378.87	7.43529e-07	7.26149e-07
378.88	7.46765e-07	7.31467e-07
378.89	7.47353e-07	7.38718e-07
378.9	7.47353e-07	7.35841e-07
378.91	7.47647e-07	7.39226e-07
378.92	7.47941e-07	7.46332e-07
378.93	7.47941e-07	7.38404e-07
378.94	7.47941e-07	7.33013e-07
378.95	7.50294e-07	7.43939e-07
378.96	7.50294e-07	7.35116e-07
378.97	7.50294e-07	7.29267e-07
378.98	7.50294e-07	7.41981e-07
378.99	7.50294e-07	7.41908e-07
379	7.47941e-07	7.40071e-07
379.01	7.47941e-07	7.35841e-07
379.02	7.47647e-07	7.39757e-07
379.03	7.42941e-07	7.3485e-07
379.04	7.41176e-07	7.36542e-07
379.05	7.41176e-07	7.44277e-07
379.06	7.41176e-07	7.46138e-07
379.07	7.41176e-07	7.49957e-07
379.08	7.42941e-07	7.48072e-07
379.09	7.47647e-07	7.4493e-07
379.1	7.46471e-07	7.40966e-07
379.11	7.47647e-07	7.49353e-07
379.12	7.5e-07	7.49063e-07
379.13	7.5e-07	7.47492e-07
379.14	7.5e-07	7.5629e-07
379.15	7.52941e-07	7.49692e-07
379.16	7.53529e-07	7.44036e-07
379.17	7.52941e-07	7.42247e-07
379.18	7.5e-07	7.52036e-07
379.19	7.51176e-07	7.49498e-07
379.2	7.51176e-07	7.51746e-07
379.21	7.52941e-07	7.5397e-07
379.22	7.52353e-07	7.51481e-07
379.23	7.51176e-07	7.51166e-07
379.24	7.52353e-07	7.56653e-07
379.25	7.53529e-07	7.55445e-07
379.26	7.53529e-07	7.47371e-07
379.27	7.54118e-07	7.57499e-07
379.28	7.54118e-07	7.54356e-07
379.29	7.54118e-07	7.56217e-07
379.3	7.54706e-07	7.60665e-07
379.31	7.54706e-07	7.60544e-07
379.32	7.55294e-07	7.5907e-07
379.33	7.55882e-07	7.55106e-07
379.34	7.56471e-07	7.62817e-07
379.35	7.56471e-07	7.66539e-07
379.36	7.57647e-07	7.61028e-07
379.37	7.56471e-07	7.70044e-07
379.38	7.57647e-07	7.6898e-07
379.39	7.57647e-07	7.6579e-07
379.4	7.57647e-07	7.65064e-07
379.41	7.57647e-07	7.65403e-07
379.42	7.58235e-07	7.63348e-07
379.43	7.58824e-07	7.65476e-07
379.44	7.59412e-07	7.69898e-07
379.45	7.59412e-07	7.66974e-07
379.46	7.6e-07	7.67143e-07
379.47	7.61765e-07	7.67965e-07
379.48	7.62941e-07	7.6388e-07
379.49	7.62941e-07	7.68134e-07
379.5	7.64706e-07	7.70358e-07
379.51	7.64706e-07	7.64533e-07
379.52	7.64118e-07	7.67385e-07
379.53	7.64118e-07	7.73138e-07
379.54	7.62941e-07	7.81936e-07
379.55	7.64118e-07	7.69125e-07
379.56	7.64706e-07	7.69802e-07
379.57	7.64706e-07	7.78552e-07
379.58	7.64706e-07	7.65813e-07
379.59	7.68235e-07	7.62938e-07
379.6	7.68824e-07	7.76521e-07
379.61	7.68824e-07	7.74297e-07
379.62	7.68824e-07	7.72848e-07
379.63	7.69412e-07	7.73693e-07
379.64	7.7e-07	7.81718e-07
379.65	7.7e-07	7.74878e-07
379.66	7.7e-07	7.80583e-07
379.67	7.7e-07	7.81332e-07
379.68	7.70588e-07	7.76908e-07
379.69	7.71176e-07	7.82032e-07
379.7	7.71176e-07	7.79229e-07
379.71	7.71176e-07	7.80364e-07
379.72	7.7e-07	7.83289e-07
379.73	7.71176e-07	7.86214e-07
379.74	7.72353e-07	7.80897e-07
379.75	7.72353e-07	7.79398e-07
379.76	7.72941e-07	7.76086e-07
379.77	7.73529e-07	7.82685e-07
379.78	7.75882e-07	7.81018e-07
379.79	7.73529e-07	7.81476e-07
379.8	7.73529e-07	7.85827e-07
379.81	7.73529e-07	7.7483e-07
379.82	7.73529e-07	7.80631e-07
379.83	7.75882e-07	7.83435e-07
379.84	7.76471e-07	7.73814e-07
379.85	7.75882e-07	7.82032e-07
379.86	7.75882e-07	7.8706e-07
379.87	7.75882e-07	7.81453e-07
379.88	7.72941e-07	7.77222e-07
379.89	7.72941e-07	7.89163e-07
379.9	7.76471e-07	7.87761e-07
379.91	7.77647e-07	7.86552e-07
379.92	7.78235e-07	7.87955e-07
379.93	7.78824e-07	7.87229e-07
379.94	7.79412e-07	7.82105e-07
379.95	7.8e-07	7.84135e-07
379.96	7.8e-07	7.88655e-07
379.97	7.8e-07	7.86311e-07
379.98	7.8e-07	7.91314e-07
379.99	7.8e-07	8.01756e-07
380	7.8e-07	7.89864e-07
380.01	7.8e-07	7.90614e-07
380.02	7.81765e-07	7.96704e-07
380.03	7.81765e-07	7.86866e-07
380.04	7.8e-07	7.87471e-07
380.05	7.81765e-07	7.92015e-07
380.06	7.78824e-07	7.96125e-07
380.07	7.78824e-07	7.93901e-07
380.08	7.78824e-07	7.91773e-07
380.09	7.82941e-07	7.95157e-07
380.1	7.84706e-07	7.81622e-07
380.11	7.84706e-07	7.96173e-07
380.12	7.84118e-07	7.91653e-07
380.13	7.82941e-07	7.84716e-07
380.14	7.81176e-07	7.92933e-07
380.15	7.81176e-07	7.98493e-07
380.16	7.81176e-07	7.94553e-07
380.17	7.81176e-07	7.89308e-07
380.18	7.81176e-07	7.97672e-07
380.19	7.81176e-07	7.87422e-07
380.2	7.81176e-07	7.90227e-07
380.21	7.81176e-07	7.87906e-07
380.22	7.80588e-07	7.91556e-07
380.23	7.79412e-07	7.93828e-07
380.24	7.78824e-07	7.93635e-07
380.25	7.79412e-07	7.99774e-07
380.26	7.79412e-07	7.94191e-07
380.27	7.81176e-07	7.9204e-07
380.28	7.82353e-07	7.94336e-07
380.29	7.81176e-07	7.90734e-07
380.3	7.81176e-07	7.90299e-07
380.31	7.81176e-07	7.98009e-07
380.32	7.8e-07	7.961e-07
380.33	7.81176e-07	7.95906e-07
380.34	7.81765e-07	7.97188e-07
380.35	7.81765e-07	7.93635e-07
380.36	7.81765e-07	7.91677e-07
380.37	7.8e-07	7.93756e-07
380.38	7.8e-07	7.99412e-07
380.39	7.8e-07	7.87422e-07
380.4	7.81765e-07	7.88172e-07
380.41	7.81765e-07	7.98928e-07
380.42	7.81765e-07	7.98348e-07
380.43	7.81765e-07	7.93368e-07
380.44	7.82941e-07	7.92982e-07
380.45	7.82941e-07	7.98179e-07
380.46	7.83529e-07	7.88921e-07
380.47	7.85882e-07	7.9158e-07
380.48	7.85882e-07	7.95085e-07
380.49	7.85882e-07	7.87809e-07
380.5	7.85882e-07	7.94626e-07
380.51	7.85882e-07	7.93659e-07
380.52	7.85882e-07	7.90928e-07
380.53	7.84118e-07	7.95569e-07
380.54	7.84118e-07	7.99726e-07
380.55	7.82941e-07	7.90395e-07
380.56	7.82353e-07	7.89623e-07
380.57	7.82353e-07	7.93997e-07
380.58	7.81765e-07	7.93562e-07
380.59	7.82353e-07	7.92015e-07
380.6	7.82353e-07	7.95278e-07
380.61	7.82941e-07	7.9975e-07
380.62	7.82353e-07	7.95134e-07
380.63	7.82353e-07	7.89502e-07
380.64	7.82941e-07	7.95906e-07
380.65	7.85882e-07	7.93345e-07
380.66	7.85882e-07	7.89985e-07
380.67	7.85882e-07	7.93659e-07
380.68	7.85294e-07	7.94118e-07
380.69	7.85882e-07	7.88534e-07
380.7	7.85294e-07	7.96511e-07
380.71	7.85294e-07	7.95182e-07
380.72	7.83529e-07	7.92136e-07
380.73	7.84118e-07	7.93731e-07
380.74	7.84118e-07	7.93901e-07
380.75	7.83529e-07	7.86915e-07
380.76	7.82941e-07	7.88704e-07
380.77	7.83529e-07	7.94722e-07
380.78	7.82941e-07	7.97091e-07
380.79	7.83529e-07	7.94311e-07
380.8	7.83529e-07	7.94215e-07
380.81	7.83529e-07	7.92933e-07
380.82	7.81765e-07	7.91097e-07
380.83	7.81176e-07	7.88534e-07
380.84	7.79412e-07	7.88655e-07
380.85	7.76471e-07	7.86722e-07
380.86	7.75294e-07	7.84909e-07
380.87	7.74706e-07	7.93876e-07
380.88	7.74706e-07	7.87326e-07
380.89	7.74706e-07	7.82927e-07
380.9	7.74706e-07	7.8457e-07
380.91	7.74706e-07	7.83991e-07
380.92	7.74706e-07	7.83314e-07
380.93	7.74706e-07	7.85151e-07
380.94	7.72941e-07	7.82975e-07
380.95	7.70588e-07	7.80751e-07
380.96	7.70588e-07	7.86915e-07
380.97	7.70588e-07	7.86625e-07
380.98	7.70588e-07	7.84401e-07
380.99	7.62353e-07	7.85803e-07
381	7.61176e-07	7.87592e-07
381.01	7.60294e-07	7.86987e-07
381.02	7.58235e-07	7.89453e-07
381.03	7.57353e-07	7.79808e-07
381.04	7.57353e-07	7.81549e-07
381.05	7.53824e-07	7.80969e-07
381.06	7.53529e-07	7.86939e-07
381.07	7.53235e-07	7.80292e-07
381.08	7.53529e-07	7.79543e-07
381.09	7.53824e-07	7.86045e-07
381.1	7.53529e-07	7.81041e-07
381.11	7.53824e-07	7.83676e-07
381.12	7.51765e-07	7.84474e-07
381.13	7.53824e-07	7.80655e-07
381.14	7.53824e-07	7.77489e-07
381.15	7.53824e-07	7.75507e-07
381.16	7.50294e-07	7.76256e-07
381.17	7.50294e-07	7.79325e-07
381.18	7.50294e-07	7.73355e-07
381.19	7.49706e-07	7.78117e-07
381.2	7.49706e-07	7.74757e-07
381.21	7.46765e-07	7.73452e-07
381.22	7.46765e-07	7.72122e-07
381.23	7.46765e-07	7.74974e-07
381.24	7.46765e-07	7.73404e-07
381.25	7.46765e-07	7.71736e-07
381.26	7.48235e-07	7.70745e-07
381.27	7.48235e-07	7.6562e-07
381.28	7.48235e-07	7.71301e-07
381.29	7.48235e-07	7.74104e-07
381.3	7.48235e-07	7.68932e-07
381.31	7.48235e-07	7.67506e-07
381.32	7.48235e-07	7.71131e-07
381.33	7.45882e-07	7.68207e-07
381.34	7.45882e-07	7.69996e-07
381.35	7.45e-07	7.67312e-07
381.36	7.45e-07	7.67578e-07
381.37	7.44412e-07	7.61124e-07
381.38	7.42353e-07	7.64702e-07
381.39	7.41176e-07	7.67023e-07
381.4	7.41176e-07	7.64943e-07
381.41	7.41176e-07	7.64653e-07
381.42	7.40294e-07	7.71929e-07
381.43	7.40294e-07	7.64508e-07
381.44	7.39412e-07	7.64364e-07
381.45	7.39412e-07	7.64315e-07
381.46	7.40294e-07	7.63904e-07
381.47	7.40588e-07	7.57571e-07
381.48	7.42059e-07	7.60762e-07
381.49	7.42059e-07	7.62067e-07
381.5	7.42059e-07	7.53486e-07
381.51	7.40588e-07	7.54187e-07
381.52	7.31471e-07	7.5965e-07
381.53	7.31471e-07	7.5588e-07
381.54	7.3e-07	7.53124e-07
381.55	7.28529e-07	7.52278e-07
381.56	7.28529e-07	7.53317e-07
381.57	7.25294e-07	7.46186e-07
381.58	7.25294e-07	7.52133e-07
381.59	7.24706e-07	7.50779e-07
381.6	7.24706e-07	7.43359e-07
381.61	7.23824e-07	7.50997e-07
381.62	7.23824e-07	7.48676e-07
381.63	7.23824e-07	7.49667e-07
381.64	7.23824e-07	7.48556e-07
381.65	7.23824e-07	7.5484e-07
381.66	7.16176e-07	7.54429e-07
381.67	7.14706e-07	7.43746e-07
381.68	7.16176e-07	7.49039e-07
381.69	7.14706e-07	7.49934e-07
381.7	7.16176e-07	7.43576e-07
381.71	7.14706e-07	7.41473e-07
381.72	7.16176e-07	7.43697e-07
381.73	7.16176e-07	7.44881e-07
381.74	7.15882e-07	7.45679e-07
381.75	7.15882e-07	7.42755e-07
381.76	7.14706e-07	7.39684e-07
381.77	7.13529e-07	7.38089e-07
381.78	7.15882e-07	7.40942e-07
381.79	7.15882e-07	7.39661e-07
381.8	7.15882e-07	7.3311e-07
381.81	7.11765e-07	7.34173e-07
381.82	7.15882e-07	7.33811e-07
381.83	7.11765e-07	7.27213e-07
381.84	7.13824e-07	7.31684e-07
381.85	7.13824e-07	7.34343e-07
381.86	7.11765e-07	7.36349e-07
381.87	7.13824e-07	7.31177e-07
381.88	7.13824e-07	7.31321e-07
381.89	7.08529e-07	7.2789e-07
381.9	7.08235e-07	7.24336e-07
381.91	7.01765e-07	7.31539e-07
381.92	7.01765e-07	7.22088e-07
381.93	7.01765e-07	7.18801e-07
381.94	7.01765e-07	7.23103e-07
381.95	6.97353e-07	7.22039e-07
381.96	6.95882e-07	7.28639e-07
381.97	6.97059e-07	7.24964e-07
381.98	6.95882e-07	7.25254e-07
381.99	6.95882e-07	7.22934e-07
382	6.90588e-07	7.26076e-07
382.01	6.95882e-07	7.28783e-07
382.02	6.95882e-07	7.22354e-07
382.03	6.90588e-07	7.17496e-07
382.04	6.90588e-07	7.21895e-07
382.05	6.87647e-07	7.16287e-07
382.06	6.82941e-07	7.14111e-07
382.07	6.87647e-07	7.16577e-07
382.08	6.82941e-07	7.20517e-07
382.09	6.87647e-07	7.152e-07
382.1	6.87647e-07	7.18173e-07
382.11	6.82941e-07	7.14305e-07
382.12	6.82941e-07	7.06014e-07
382.13	6.75882e-07	7.12613e-07
382.14	6.75882e-07	7.06449e-07
382.15	6.75882e-07	7.05555e-07
382.16	6.75882e-07	7.08335e-07
382.17	6.75882e-07	7.04032e-07
382.18	6.75882e-07	7.03235e-07
382.19	6.85882e-07	7.02968e-07
382.2	6.75882e-07	7.02775e-07
382.21	6.75882e-07	7.08649e-07
382.22	6.79412e-07	7.03743e-07
382.23	6.79412e-07	7.07779e-07
382.24	6.79412e-07	7.07658e-07
382.25	6.79412e-07	6.9782e-07
382.26	6.79412e-07	6.96129e-07
382.27	6.75882e-07	7.01542e-07
382.28	6.75882e-07	6.97168e-07
382.29	6.75882e-07	6.92744e-07
382.3	6.74118e-07	6.97844e-07
382.31	6.75882e-07	7.04902e-07
382.32	6.75882e-07	6.94751e-07
382.33	6.74118e-07	7.00334e-07
382.34	6.74118e-07	7.04613e-07
382.35	6.74118e-07	6.94026e-07
382.36	6.74118e-07	6.9695e-07
382.37	6.74118e-07	7.01301e-07
382.38	6.59412e-07	6.92793e-07
382.39	6.74118e-07	6.89385e-07
382.4	6.74118e-07	6.92502e-07
382.41	6.74118e-07	6.90641e-07
382.42	6.69412e-07	6.84309e-07
382.43	6.59412e-07	6.88659e-07
382.44	6.69412e-07	6.88515e-07
382.45	6.59412e-07	6.8617e-07
382.46	6.69412e-07	6.83583e-07
382.47	6.69412e-07	6.88708e-07
382.48	6.85294e-07	6.84599e-07
382.49	6.85294e-07	6.80852e-07
382.5	6.85294e-07	6.82134e-07
382.51	6.85294e-07	6.79933e-07
382.52	6.85294e-07	6.74278e-07
382.53	6.85294e-07	6.72779e-07
382.54	6.86471e-07	6.7771e-07
382.55	6.86471e-07	6.72561e-07
382.56	6.92941e-07	6.73794e-07
382.57	6.92941e-07	6.77589e-07
382.58	6.92941e-07	6.69467e-07
382.59	6.55882e-07	6.71112e-07
382.6	6.55882e-07	6.80103e-07
382.61	6.64118e-07	6.72392e-07
382.62	6.52941e-07	6.70144e-07
382.63	6.52941e-07	6.66736e-07
382.64	6.52941e-07	6.71691e-07
382.65	6.52941e-07	6.70072e-07
382.66	6.64118e-07	6.68211e-07
382.67	6.54706e-07	6.68332e-07
382.68	6.54706e-07	6.7041e-07
382.69	6.64118e-07	6.70265e-07
382.7	6.82941e-07	6.76791e-07
382.71	6.64118e-07	6.67075e-07
382.72	6.82941e-07	6.6809e-07
382.73	6.82941e-07	6.62313e-07
382.74	6.82941e-07	6.61709e-07
382.75	6.82941e-07	6.57358e-07
382.76	6.7e-07	6.62676e-07
382.77	6.7e-07	6.5627e-07
382.78	6.82941e-07	6.52862e-07
382.79	6.82941e-07	6.57624e-07
382.8	6.7e-07	6.64658e-07
382.81	6.48824e-07	6.55449e-07
382.82	6.65294e-07	6.57431e-07
382.83	6.65294e-07	6.59074e-07
382.84	6.48824e-07	6.5436e-07
382.85	6.48824e-07	6.56053e-07
382.86	6.65294e-07	6.57237e-07
382.87	6.65294e-07	6.53684e-07
382.88	6.65294e-07	6.44378e-07
382.89	6.37059e-07	6.46263e-07
382.9	6.65294e-07	6.51943e-07
382.91	6.65294e-07	6.43532e-07
382.92	6.65294e-07	6.47351e-07
382.93	6.42941e-07	6.47956e-07
382.94	6.42941e-07	6.44523e-07
382.95	6.55294e-07	6.40849e-07
382.96	6.42941e-07	6.43024e-07
[truncated: 1,104 more rows]

## Sheet: Supplementary Fig.6
Supplementary Fig.6
Wavelength	Isoprene ozonolysis	Wavelength	SO2 reference scaled from its cross section (Vandaele et al.)	Wavelength	Isoprene ozonolysis + SO2
nm	Absorption coefficient (α) cm-1	nm	Absorption coefficient (α) cm-1	nm	Absorption coefficient (α) cm-1
378	8.34941e-07	378	1.26439e-07	378	1.28706e-07
378.01	8.31882e-07	378.008	1.25568e-07	378.01	1.41882e-07
378.02	8.25647e-07	378.015	1.21954e-07	378.02	1.37824e-07
378.03	8.45353e-07	378.022	1.16501e-07	378.03	1.42235e-07
378.04	8.82294e-07	378.029	1.16169e-07	378.04	1.85412e-07
378.05	8.57e-07	378.036	1.18717e-07	378.05	1.60118e-07
378.06	8.40529e-07	378.043	1.2705e-07	378.06	1.35059e-07
378.07	8.34353e-07	378.05	1.35455e-07	378.07	1.19765e-07
378.08	8.28235e-07	378.058	1.26771e-07	378.08	1.27824e-07
378.09	8.28941e-07	378.065	1.14765e-07	378.09	1.19412e-07
378.1	8.29824e-07	378.072	1.14395e-07	378.1	1.37294e-07
378.11	8.33647e-07	378.079	1.15961e-07	378.11	1.19353e-07
378.12	8.41824e-07	378.086	1.17918e-07	378.12	1.39941e-07
378.13	8.39353e-07	378.093	1.18197e-07	378.13	1.11529e-07
378.14	8.32176e-07	378.1	1.15071e-07	378.14	1.34529e-07
378.15	8.38118e-07	378.108	1.13888e-07	378.15	1.16353e-07
378.16	8.39294e-07	378.115	1.16917e-07	378.16	1.39647e-07
378.17	8.45059e-07	378.122	1.17983e-07	378.17	1.18353e-07
378.18	8.44471e-07	378.129	1.12289e-07	378.18	1.40294e-07
378.19	8.49412e-07	378.136	1.08967e-07	378.19	1.23765e-07
378.2	8.47706e-07	378.143	1.10813e-07	378.2	1.36529e-07
378.21	8.40471e-07	378.15	1.13127e-07	378.21	1.32059e-07
378.22	8.31118e-07	378.158	1.12984e-07	378.22	1.27765e-07
378.23	8.42647e-07	378.165	1.10612e-07	378.23	1.12471e-07
378.24	8.42588e-07	378.172	1.05841e-07	378.24	1.45412e-07
378.25	8.51353e-07	378.179	1.06647e-07	378.25	1.21529e-07
378.26	8.50529e-07	378.186	1.11216e-07	378.26	1.27824e-07
378.27	8.51059e-07	378.193	1.13654e-07	378.27	1.32765e-07
378.28	8.33412e-07	378.201	1.13134e-07	378.28	1.31706e-07
378.29	8.40824e-07	378.208	1.07947e-07	378.29	1.13059e-07
378.3	8.36647e-07	378.215	1.0081e-07	378.3	1.10588e-07
378.31	8.38353e-07	378.222	1.02435e-07	378.31	1.13765e-07
378.32	8.36765e-07	378.229	1.08031e-07	378.32	1.21412e-07
378.33	8.47412e-07	378.236	1.09221e-07	378.33	9.89412e-08
378.34	8.36e-07	378.243	1.08473e-07	378.34	9.67059e-08
378.35	8.40059e-07	378.251	9.84959e-08	378.35	1.02882e-07
378.36	8.33882e-07	378.258	8.84989e-08	378.36	1.21118e-07
378.37	8.30882e-07	378.265	9.70984e-08	378.37	1.08294e-07
378.38	8.45412e-07	378.272	1.09546e-07	378.38	1.00412e-07
378.39	8.43235e-07	378.279	1.14005e-07	378.39	1.15588e-07
378.4	8.48882e-07	378.286	1.15441e-07	378.4	1.04e-07
378.41	8.39353e-07	378.294	1.01726e-07	378.41	1.09706e-07
378.42	8.39294e-07	378.301	9.22039e-08	378.42	9.19412e-08
378.43	8.29941e-07	378.308	9.61819e-08	378.43	9.45294e-08
378.44	8.28235e-07	378.315	1.02357e-07	378.44	9.84706e-08
378.45	8.34824e-07	378.322	1.05685e-07	378.45	9.99412e-08
378.46	8.47235e-07	378.329	1.03026e-07	378.46	1.20235e-07
378.47	8.45e-07	378.336	8.85834e-08	378.47	1.04706e-07
378.48	8.38706e-07	378.344	8.26944e-08	378.48	9.87647e-08
378.49	8.39235e-07	378.351	8.96429e-08	378.49	1.13353e-07
378.5	8.36882e-07	378.358	1.00478e-07	378.5	1.15941e-07
378.51	8.36176e-07	378.365	1.12315e-07	378.51	9.77059e-08
378.52	8.43647e-07	378.372	1.10976e-07	378.52	9.72353e-08
378.53	8.46059e-07	378.379	9.78329e-08	378.53	1.11647e-07
378.54	8.44941e-07	378.387	9.14044e-08	378.54	9.22353e-08
378.55	8.47176e-07	378.394	9.15864e-08	378.55	1.11941e-07
378.56	8.37647e-07	378.401	9.60779e-08	378.56	1.02235e-07
378.57	8.32941e-07	378.408	1.02084e-07	378.57	9.64706e-08
378.58	8.38471e-07	378.415	9.85934e-08	378.58	1.01059e-07
378.59	8.45235e-07	378.422	9.16839e-08	378.59	9.61765e-08
378.6	8.42235e-07	378.43	8.52749e-08	378.6	1.01647e-07
378.61	8.46824e-07	378.437	8.07119e-08	378.61	8.88235e-08
378.62	8.44118e-07	378.444	8.81804e-08	378.62	8.71765e-08
378.63	8.45353e-07	378.451	9.82944e-08	378.63	9.33529e-08
378.64	8.35412e-07	378.458	1.03579e-07	378.64	9.74706e-08
378.65	8.42e-07	378.465	1.06608e-07	378.65	9.5e-08
378.66	8.38412e-07	378.472	9.38094e-08	378.66	1.09294e-07
378.67	8.43706e-07	378.48	8.25124e-08	378.67	8.79412e-08
378.68	8.53647e-07	378.487	8.71339e-08	378.68	1.03882e-07
378.69	8.42706e-07	378.494	9.27824e-08	378.69	9.01176e-08
378.7	8.40412e-07	378.501	9.69229e-08	378.7	9.69412e-08
378.71	8.40294e-07	378.508	9.68644e-08	378.71	8.70588e-08
378.72	8.45e-07	378.515	8.95649e-08	378.72	9.93529e-08
378.73	8.46824e-07	378.523	8.41959e-08	378.73	9.03529e-08
378.74	8.53941e-07	378.53	8.40464e-08	378.74	9.22353e-08
378.75	8.57059e-07	378.537	8.56454e-08	378.75	9.36471e-08
378.76	8.55588e-07	378.544	8.96299e-08	378.76	9.16471e-08
378.77	8.46824e-07	378.551	9.41084e-08	378.77	9.98824e-08
378.78	8.47412e-07	378.558	9.78394e-08	378.78	9.07647e-08
378.79	8.50412e-07	378.566	9.52264e-08	378.79	9.9e-08
378.8	8.46471e-07	378.573	8.51514e-08	378.8	8.62941e-08
378.81	8.57176e-07	378.58	8.17064e-08	378.81	9.61176e-08
378.82	8.52824e-07	378.587	8.32079e-08	378.82	9.05294e-08
378.83	8.43353e-07	378.594	8.89084e-08	378.83	9.03529e-08
378.84	8.50412e-07	378.601	9.43034e-08	378.84	9.58235e-08
378.85	8.49765e-07	378.609	9.24249e-08	378.85	8.97647e-08
378.86	8.52118e-07	378.616	8.69649e-08	378.86	8.73529e-08
378.87	8.57941e-07	378.623	8.54894e-08	378.87	9.64118e-08
378.88	8.59941e-07	378.63	8.50799e-08	378.88	9.52941e-08
378.89	8.59176e-07	378.637	8.54309e-08	378.89	8.99412e-08
378.9	8.45647e-07	378.644	8.58469e-08	378.9	9.02353e-08
378.91	8.49529e-07	378.652	8.92139e-08	378.91	8.90588e-08
378.92	8.51059e-07	378.659	9.29709e-08	378.92	9.78824e-08
378.93	8.56059e-07	378.666	8.99289e-08	378.93	8.66471e-08
378.94	8.61647e-07	378.673	8.62174e-08	378.94	8.9e-08
378.95	8.61176e-07	378.68	8.20704e-08	378.95	8.87059e-08
378.96	8.62647e-07	378.687	8.06664e-08	378.96	8.5e-08
378.97	8.54e-07	378.695	8.58599e-08	378.97	8.91176e-08
378.98	8.52176e-07	378.702	8.96494e-08	378.98	8.45882e-08
378.99	8.52647e-07	378.709	8.78879e-08	378.99	9.08824e-08
379	8.53882e-07	378.716	8.55804e-08	379	8.99412e-08
379.01	8.65706e-07	378.723	8.28699e-08	379.01	8.39412e-08
379.02	8.63471e-07	378.73	8.18949e-08	379.02	9.24706e-08
379.03	8.64882e-07	378.738	8.30714e-08	379.03	8.95294e-08
379.04	8.57765e-07	378.745	8.38579e-08	379.04	9.17059e-08
379.05	8.55941e-07	378.752	8.41634e-08	379.05	8.58235e-08
379.06	8.55941e-07	378.759	8.55934e-08	379.06	9.11176e-08
379.07	8.63235e-07	378.766	8.75824e-08	379.07	8.79412e-08
379.08	8.67e-07	378.774	8.78359e-08	379.08	8.17647e-08
379.09	8.71588e-07	378.781	8.65489e-08	379.09	9.33529e-08
379.1	8.61529e-07	378.788	8.44689e-08	379.1	8.77059e-08
379.11	8.59176e-07	378.795	8.21094e-08	379.11	8.34706e-08
379.12	8.56118e-07	378.802	8.35329e-08	379.12	8.17059e-08
379.13	8.66588e-07	378.809	8.66399e-08	379.13	8.48235e-08
379.14	8.68118e-07	378.817	8.59574e-08	379.14	8.54706e-08
379.15	8.65882e-07	378.824	8.37734e-08	379.15	9.34118e-08
379.16	8.58059e-07	378.831	8.13814e-08	379.16	8.57059e-08
379.17	8.65706e-07	378.838	7.93495e-08	379.17	9.13529e-08
379.18	8.66529e-07	378.845	8.01204e-08	379.18	8.94118e-08
379.19	8.64412e-07	378.852	8.13489e-08	379.19	8.68824e-08
379.2	8.70765e-07	378.86	8.11019e-08	379.2	8.8e-08
379.21	8.72059e-07	378.867	8.09589e-08	379.21	8.49412e-08
379.22	8.69941e-07	378.874	8.42219e-08	379.22	9.24706e-08
379.23	8.71471e-07	378.881	8.68609e-08	379.23	8.32353e-08
379.24	8.72412e-07	378.888	8.55284e-08	379.24	8.94118e-08
379.25	8.72176e-07	378.896	8.31559e-08	379.25	8.75882e-08
379.26	8.67765e-07	378.903	8.16284e-08	379.26	8.67647e-08
379.27	8.74471e-07	378.91	8.15504e-08	379.27	9.21765e-08
379.28	8.75235e-07	378.917	8.47289e-08	379.28	8.64706e-08
379.29	8.75529e-07	378.924	8.57234e-08	379.29	8.95294e-08
379.3	8.84471e-07	378.931	8.35654e-08	379.3	9.08235e-08
379.31	8.82882e-07	378.939	8.09979e-08	379.31	9.25882e-08
379.32	8.75176e-07	378.946	7.95185e-08	379.32	8.44118e-08
379.33	8.78882e-07	378.953	7.92624e-08	379.33	8.81176e-08
379.34	8.74176e-07	378.96	8.01139e-08	379.34	8.54118e-08
379.35	8.71412e-07	378.967	8.01854e-08	379.35	8.24118e-08
379.36	8.81353e-07	378.974	7.99787e-08	379.36	8.87647e-08
379.37	8.77882e-07	378.982	8.04974e-08	379.37	8.44118e-08
379.38	8.80882e-07	378.989	8.15894e-08	379.38	8.84118e-08
379.39	8.70471e-07	378.996	8.23369e-08	379.39	8.31765e-08
379.4	8.76647e-07	379.003	8.28764e-08	379.4	8.68235e-08
379.41	8.77353e-07	379.01	8.20834e-08	379.41	8.57647e-08
379.42	8.78118e-07	379.018	8.10759e-08	379.42	8.96471e-08
379.43	8.77941e-07	379.025	8.17649e-08	379.43	9.12941e-08
379.44	8.89765e-07	379.032	8.29349e-08	379.44	8.82941e-08
379.45	8.84882e-07	379.039	8.24669e-08	379.45	9.00588e-08
379.46	8.87529e-07	379.046	8.16284e-08	379.46	8.97647e-08
379.47	8.76176e-07	379.054	8.05689e-08	379.47	9.35294e-08
379.48	8.84294e-07	379.061	7.97018e-08	379.48	8.78824e-08
379.49	8.83588e-07	379.068	8.02114e-08	379.49	8.97647e-08
379.5	8.83412e-07	379.075	8.06664e-08	379.5	9.14118e-08
379.51	8.90647e-07	379.082	7.9837e-08	379.51	8.92353e-08
379.52	8.84412e-07	379.089	7.90889e-08	379.52	8.32353e-08
379.53	8.81706e-07	379.097	7.91649e-08	379.53	9.1e-08
379.54	8.76941e-07	379.104	7.94672e-08	379.54	8.74118e-08
379.55	8.77e-07	379.111	7.97018e-08	379.55	8.25294e-08
379.56	8.78118e-07	379.118	8.01659e-08	379.56	8.68235e-08
379.57	8.87824e-07	379.125	8.09979e-08	379.57	8.85882e-08
379.58	8.78529e-07	379.133	8.10174e-08	379.58	8.91176e-08
379.59	8.82412e-07	379.14	7.99248e-08	379.59	8.63529e-08
379.6	8.94176e-07	379.147	7.92709e-08	379.6	9.18824e-08
379.61	8.88059e-07	379.154	7.93365e-08	379.61	8.61765e-08
379.62	8.78176e-07	379.161	8.00028e-08	379.62	8.71176e-08
379.63	8.76235e-07	379.168	8.10694e-08	379.63	8e-08
379.64	8.86059e-07	379.176	8.04194e-08	379.64	8.12353e-08
379.65	8.86059e-07	379.183	7.88172e-08	379.65	8.76471e-08
379.66	8.91059e-07	379.19	7.8654e-08	379.66	8.71176e-08
379.67	8.91529e-07	379.197	7.93242e-08	379.67	8.62941e-08
379.68	8.86824e-07	379.204	7.92286e-08	379.68	8.86471e-08
379.69	8.85824e-07	379.212	7.89218e-08	379.69	9.01176e-08
379.7	8.80412e-07	379.219	7.95153e-08	379.7	8.55882e-08
379.71	8.87353e-07	379.226	8.05104e-08	379.71	8.05294e-08
379.72	8.91882e-07	379.233	8.07899e-08	379.72	8.45882e-08
379.73	8.92941e-07	379.24	8.08679e-08	379.73	9.16471e-08
379.74	8.99235e-07	379.248	8.06274e-08	379.74	8.85294e-08
379.75	8.93e-07	379.255	8.06339e-08	379.75	8.8e-08
379.76	8.77353e-07	379.262	8.15309e-08	379.76	8.94118e-08
379.77	8.74647e-07	379.269	8.16739e-08	379.77	8.68824e-08
379.78	8.79e-07	379.276	7.96206e-08	379.78	9.3e-08
379.79	8.82588e-07	379.284	7.80593e-08	379.79	7.81765e-08
379.8	8.87882e-07	379.291	7.86313e-08	379.8	7.81176e-08
379.81	8.94824e-07	379.298	7.91233e-08	379.81	8.57059e-08
379.82	8.92294e-07	379.305	7.91155e-08	379.82	7.71765e-08
379.83	8.90824e-07	379.312	7.86937e-08	379.83	8.44706e-08
379.84	8.82471e-07	379.32	7.88854e-08	379.84	8.11765e-08
379.85	8.84765e-07	379.327	7.93352e-08	379.85	8.00588e-08
379.86	8.85941e-07	379.334	8.00619e-08	379.86	7.6e-08
379.87	8.99706e-07	379.341	8.00424e-08	379.87	8.88824e-08
379.88	8.84235e-07	379.348	7.9956e-08	379.88	7.40588e-08
379.89	8.83059e-07	379.355	7.9941e-08	379.89	7.48824e-08
379.9	8.89824e-07	379.363	8.00554e-08	379.9	9.07647e-08
379.91	8.94118e-07	379.37	7.94984e-08	379.91	8.24118e-08
379.92	8.94882e-07	379.377	7.8669e-08	379.92	8.44118e-08
379.93	8.93353e-07	379.384	7.96485e-08	379.93	8.65294e-08
379.94	8.90588e-07	379.391	8.16024e-08	379.94	8.16471e-08
379.95	8.92235e-07	379.399	8.14529e-08	379.95	9e-08
379.96	8.91941e-07	379.406	8.00684e-08	379.96	9.02941e-08
379.97	8.89059e-07	379.413	7.92124e-08	379.97	8.11765e-08
379.98	8.91471e-07	379.42	7.87912e-08	379.98	8.04706e-08
379.99	8.97941e-07	379.427	7.98728e-08	379.99	8.32353e-08
380	8.91765e-07	379.435	8.07379e-08	380	8.88824e-08
380.01	8.92588e-07	379.442	7.98318e-08	380.01	8.29412e-08
380.02	8.87941e-07	379.449	7.88867e-08	380.02	8.74706e-08
380.03	8.95882e-07	379.456	7.94906e-08	380.03	9.15294e-08
380.04	8.95706e-07	379.463	7.97116e-08	380.04	9e-08
380.05	8.98294e-07	379.471	7.88581e-08	380.05	9.01176e-08
380.06	8.97471e-07	379.478	7.80645e-08	380.06	8.30588e-08
380.07	9.04353e-07	379.485	7.83433e-08	380.07	8.67647e-08
380.08	9.03059e-07	379.492	7.87684e-08	380.08	8.63529e-08
380.09	9.00824e-07	379.499	7.9044e-08	380.09	9.01765e-08
380.1	8.96706e-07	379.507	7.85936e-08	380.1	8.77059e-08
380.11	8.90118e-07	379.514	7.79026e-08	380.11	8.08824e-08
380.12	8.96e-07	379.521	7.84467e-08	380.12	7.58235e-08
380.13	8.95176e-07	379.528	8.00879e-08	380.13	8.33529e-08
380.14	8.93471e-07	379.535	8.10694e-08	380.14	8.26471e-08
380.15	9.03353e-07	379.543	8.13554e-08	380.15	9.35294e-08
380.16	8.95647e-07	379.55	8.10304e-08	380.16	8.01176e-08
380.17	8.95765e-07	379.557	8.01854e-08	380.17	8.60588e-08
380.18	8.94e-07	379.564	7.9865e-08	380.18	8.44706e-08
380.19	8.97e-07	379.571	7.94678e-08	380.19	8.4e-08
380.2	9.05235e-07	379.579	7.94308e-08	380.2	8.9e-08
380.21	9.02412e-07	379.586	7.96037e-08	380.21	8.32353e-08
380.22	9.03824e-07	379.593	7.9733e-08	380.22	8.23529e-08
380.23	9.02647e-07	379.6	7.93781e-08	380.23	7.79412e-08
380.24	9.05588e-07	379.607	7.90837e-08	380.24	8.04706e-08
380.25	8.96118e-07	379.615	7.89303e-08	380.25	9.32941e-08
380.26	8.95882e-07	379.622	7.8758e-08	380.26	8.37059e-08
380.27	8.9e-07	379.629	7.84161e-08	380.27	7.64118e-08
380.28	8.95e-07	379.636	7.90785e-08	380.28	8.20588e-08
380.29	9.05412e-07	379.644	7.96511e-08	380.29	8.37059e-08
380.3	9.03412e-07	379.651	8.05494e-08	380.3	8.01176e-08
380.31	9.02176e-07	379.658	8.13749e-08	380.31	7.85882e-08
380.32	8.99118e-07	379.665	8.11019e-08	380.32	7.44706e-08
380.33	9.02588e-07	379.672	8.07509e-08	380.33	7.98824e-08
380.34	9.00647e-07	379.68	8.01139e-08	380.34	8.80588e-08
380.35	8.90882e-07	379.687	7.96342e-08	380.35	7.18824e-08
380.36	8.95059e-07	379.694	7.90629e-08	380.36	7.74706e-08
380.37	9.02529e-07	379.701	7.87236e-08	380.37	8.34118e-08
380.38	8.99588e-07	379.708	7.89472e-08	380.38	7.83529e-08
380.39	9.08588e-07	379.716	8.01269e-08	380.39	8.07647e-08
380.4	8.92882e-07	379.723	8.19339e-08	380.4	7.31176e-08
380.41	9.00882e-07	379.73	8.35069e-08	380.41	8.41765e-08
380.42	9e-07	379.737	8.44104e-08	380.42	8.42353e-08
380.43	9.05471e-07	379.744	8.38449e-08	380.43	8.08235e-08
380.44	8.98412e-07	379.752	8.21419e-08	380.44	7.91765e-08
380.45	9.08353e-07	379.759	8.15504e-08	380.45	8.64118e-08
380.46	9.01529e-07	379.766	8.18559e-08	380.46	8.28235e-08
380.47	8.97706e-07	379.773	8.26424e-08	380.47	8.10588e-08
380.48	9.01235e-07	379.78	8.36499e-08	380.48	8.37059e-08
380.49	8.91353e-07	379.788	8.31234e-08	380.49	8.09412e-08
380.5	8.95353e-07	379.795	8.20704e-08	380.5	8.02941e-08
380.51	9.01765e-07	379.802	8.13359e-08	380.51	8.55882e-08
380.52	8.92765e-07	379.809	8.10044e-08	380.52	8.37647e-08
380.53	8.94941e-07	379.817	8.08874e-08	380.53	7.61765e-08
380.54	9.01e-07	379.824	8.08679e-08	380.54	8.84118e-08
380.55	8.93647e-07	379.831	8.14919e-08	380.55	7.43529e-08
380.56	8.96706e-07	379.838	8.19404e-08	380.56	7.27647e-08
380.57	8.94765e-07	379.845	8.14789e-08	380.57	7.72353e-08
380.58	8.83353e-07	379.853	8.07769e-08	380.58	8.13529e-08
380.59	8.88412e-07	379.86	8.07899e-08	380.59	7.24118e-08
380.6	8.92118e-07	379.867	8.09459e-08	380.6	7.99412e-08
380.61	8.96059e-07	379.874	8.10239e-08	380.61	8.09412e-08
380.62	8.97235e-07	379.881	8.09459e-08	380.62	7.89412e-08
380.63	9.02941e-07	379.889	8.13619e-08	380.63	8.32941e-08
380.64	9.00412e-07	379.896	8.21549e-08	380.64	7.84706e-08
380.65	8.95059e-07	379.903	8.41504e-08	380.65	9.08235e-08
380.66	8.91882e-07	379.91	8.50799e-08	380.66	8.11176e-08
380.67	8.86294e-07	379.918	8.43389e-08	380.67	8.01176e-08
380.68	8.89882e-07	379.925	8.38774e-08	380.68	8.43529e-08
380.69	8.90353e-07	379.932	8.45599e-08	380.69	7.83529e-08
380.7	8.92941e-07	379.939	8.53854e-08	380.7	7.84706e-08
380.71	8.90059e-07	379.946	8.62109e-08	380.71	7.88824e-08
380.72	8.96e-07	379.954	8.65749e-08	380.72	7.85294e-08
380.73	8.94529e-07	379.961	8.66854e-08	380.73	8.02353e-08
380.74	8.95588e-07	379.968	8.66594e-08	380.74	8.38235e-08
380.75	8.89353e-07	379.975	8.66204e-08	380.75	7.96471e-08
380.76	8.88118e-07	379.983	8.61914e-08	380.76	7.71765e-08
380.77	8.87471e-07	379.99	8.55024e-08	380.77	8.75294e-08
380.78	8.93059e-07	379.997	8.60809e-08	380.78	8.26471e-08
380.79	8.91e-07	380.004	8.68869e-08	380.79	8.42941e-08
380.8	8.89765e-07	380.011	8.63604e-08	380.8	7.42941e-08
380.81	8.93e-07	380.019	8.54374e-08	380.81	8.70588e-08
380.82	8.96882e-07	380.026	8.55219e-08	380.82	8.37647e-08
380.83	8.96e-07	380.033	8.56974e-08	380.83	9.17059e-08
380.84	8.94235e-07	380.04	8.53724e-08	380.84	7.97059e-08
380.85	8.94765e-07	380.048	8.50669e-08	380.85	8.88235e-08
380.86	8.92059e-07	380.055	8.52944e-08	380.86	8.62353e-08
380.87	8.89941e-07	380.062	8.57364e-08	380.87	7.98235e-08
380.88	8.84882e-07	380.069	8.60614e-08	380.88	8.35882e-08
380.89	8.90412e-07	380.076	8.59899e-08	380.89	9.67059e-08
380.9	8.87412e-07	380.084	8.49109e-08	380.9	7.89412e-08
380.91	8.96765e-07	380.091	8.50604e-08	380.91	8.26471e-08
380.92	8.88412e-07	380.098	8.70104e-08	380.92	7.58824e-08
380.93	8.93941e-07	380.105	8.81349e-08	380.93	9.17647e-08
380.94	8.88176e-07	380.113	8.70169e-08	380.94	8.18235e-08
380.95	8.87176e-07	380.12	8.58339e-08	380.95	9.10588e-08
380.96	8.81059e-07	380.127	8.46444e-08	380.96	8.38824e-08
380.97	8.84765e-07	380.134	8.44819e-08	380.97	8.86471e-08
380.98	8.84765e-07	380.141	8.48849e-08	380.98	8.32941e-08
380.99	8.86294e-07	380.149	8.46834e-08	380.99	9.03529e-08
381	8.95706e-07	380.156	8.41504e-08	381	9.26471e-08
381.01	8.86353e-07	380.163	8.38644e-08	381.01	8.50588e-08
381.02	8.88588e-07	380.17	8.36044e-08	381.02	9.23529e-08
381.03	8.86882e-07	380.178	8.29544e-08	381.03	8.47059e-08
381.04	8.91059e-07	380.185	8.23759e-08	381.04	8.68235e-08
381.05	8.87294e-07	380.192	8.25644e-08	381.05	9.12941e-08
381.06	8.88941e-07	380.199	8.31299e-08	381.06	8.92941e-08
381.07	8.86294e-07	380.206	8.26554e-08	381.07	9.35882e-08
381.08	8.80176e-07	380.214	8.19859e-08	381.08	7.50588e-08
381.09	8.79529e-07	380.221	8.16479e-08	381.09	9.47647e-08
381.1	8.85176e-07	380.228	8.16804e-08	381.1	7.88824e-08
381.11	8.82471e-07	380.235	8.23369e-08	381.11	8.77059e-08
381.12	8.82882e-07	380.243	8.29934e-08	381.12	9.18235e-08
381.13	8.80176e-07	380.25	8.35589e-08	381.13	8.22353e-08
381.14	8.84059e-07	380.257	8.40399e-08	381.14	9.12941e-08
381.15	8.83e-07	380.264	8.42479e-08	381.15	9.14118e-08
381.16	8.79529e-07	380.272	8.43584e-08	381.16	8.57647e-08
381.17	8.79059e-07	380.279	8.47939e-08	381.17	1.11294e-07
381.18	8.79647e-07	380.286	8.53854e-08	381.18	9.87059e-08
381.19	8.77765e-07	380.293	8.61914e-08	381.19	9.25294e-08
381.2	8.86882e-07	380.3	8.58924e-08	381.2	9.85882e-08
381.21	8.73471e-07	380.308	8.43844e-08	381.21	9.41765e-08
381.22	8.77e-07	380.315	8.30844e-08	381.22	8.35882e-08
381.23	8.84529e-07	380.322	8.26424e-08	381.23	8.31765e-08
381.24	8.83824e-07	380.329	8.20314e-08	381.24	9.21176e-08
381.25	8.75353e-07	380.337	8.12644e-08	381.25	8.77059e-08
381.26	8.80353e-07	380.344	8.12839e-08	381.26	9.95294e-08
381.27	8.74118e-07	380.351	8.19989e-08	381.27	8.89412e-08
381.28	8.72118e-07	380.358	8.26619e-08	381.28	1.00529e-07
381.29	8.69941e-07	380.366	8.30454e-08	381.29	8.8e-08
381.3	8.63294e-07	380.373	8.17064e-08	381.3	8.30588e-08
381.31	8.64824e-07	380.38	7.99475e-08	381.31	8.44118e-08
381.32	8.65471e-07	380.387	7.99781e-08	381.32	8.59412e-08
381.33	8.64824e-07	380.394	8.04129e-08	381.33	1.18824e-07
381.34	8.69176e-07	380.402	8.03154e-08	381.34	8.69412e-08
381.35	8.66941e-07	380.409	8.00554e-08	381.35	1.09471e-07
381.36	8.69588e-07	380.416	8.18299e-08	381.36	8.13529e-08
381.37	8.71882e-07	380.423	8.37019e-08	381.37	9.02941e-08
381.38	8.67412e-07	380.431	8.51254e-08	381.38	9.94118e-08
381.39	8.62588e-07	380.438	8.55674e-08	381.39	9.17647e-08
381.4	8.65235e-07	380.445	8.39424e-08	381.4	9.27059e-08
381.41	8.66353e-07	380.452	8.26944e-08	381.41	9.41765e-08
381.42	8.68529e-07	380.46	8.33314e-08	381.42	8.82941e-08
381.43	8.62294e-07	380.467	8.38254e-08	381.43	8.58824e-08
381.44	8.64412e-07	380.474	8.38449e-08	381.44	1.26e-07
381.45	8.62176e-07	380.481	8.36759e-08	381.45	9.17059e-08
381.46	8.73353e-07	380.489	8.32339e-08	381.46	1.06471e-07
381.47	8.67647e-07	380.496	8.29674e-08	381.47	1e-07
381.48	8.65294e-07	380.503	8.29999e-08	381.48	9.41765e-08
381.49	8.64529e-07	380.51	8.29674e-08	381.49	1.31882e-07
381.5	8.61294e-07	380.518	8.27399e-08	381.5	1.23294e-07
381.51	8.65412e-07	380.525	8.24279e-08	381.51	8.77059e-08
381.52	8.65059e-07	380.532	8.18104e-08	381.52	1.02353e-07
381.53	8.53882e-07	380.539	8.11019e-08	381.53	8.97647e-08
381.54	8.61353e-07	380.546	8.03609e-08	381.54	9.12353e-08
381.55	8.56647e-07	380.554	8.02829e-08	381.55	8.14706e-08
381.56	8.6e-07	380.561	8.03479e-08	381.56	1.00765e-07
381.57	8.58118e-07	380.568	8.03154e-08	381.57	9.41765e-08
381.58	8.61765e-07	380.575	8.01984e-08	381.58	9.95882e-08
381.59	8.56235e-07	380.583	7.98793e-08	381.59	1.58647e-07
381.6	8.64118e-07	380.59	7.96544e-08	381.6	1.22e-07
381.61	8.52118e-07	380.597	8.19144e-08	381.61	1.17765e-07
381.62	8.52176e-07	380.604	8.47809e-08	381.62	1.04941e-07
381.63	8.47235e-07	380.612	8.56194e-08	381.63	8.42353e-08
381.64	8.56765e-07	380.619	8.59964e-08	381.64	1.38059e-07
381.65	8.53412e-07	380.626	8.37669e-08	381.65	1.05471e-07
381.66	8.45824e-07	380.633	8.22914e-08	381.66	1.05824e-07
381.67	8.50059e-07	380.641	8.41699e-08	381.67	9.61765e-08
381.68	8.55529e-07	380.648	8.63799e-08	381.68	1.04529e-07
381.69	8.61059e-07	380.655	8.67114e-08	381.69	1.14471e-07
381.7	8.45471e-07	380.662	8.64514e-08	381.7	1.03353e-07
381.71	8.40471e-07	380.67	8.50279e-08	381.71	1.06235e-07
381.72	8.46294e-07	380.677	8.40594e-08	381.72	1.05118e-07
381.73	8.44471e-07	380.684	8.34354e-08	381.73	9.67059e-08
381.74	8.41059e-07	380.691	8.28439e-08	381.74	1.70059e-07
381.75	8.4e-07	380.699	8.22394e-08	381.75	1.09941e-07
381.76	8.41765e-07	380.706	8.17324e-08	381.76	1.11059e-07
381.77	8.38882e-07	380.713	8.13554e-08	381.77	9.77647e-08
381.78	8.45471e-07	380.72	8.03609e-08	381.78	1.36353e-07
381.79	8.36529e-07	380.728	7.91831e-08	381.79	1.13824e-07
381.8	8.39824e-07	380.735	7.90336e-08	381.8	1.22e-07
381.81	8.43235e-07	380.742	7.9917e-08	381.81	1.06824e-07
381.82	8.37353e-07	380.749	8.01139e-08	381.82	1.05941e-07
381.83	8.41235e-07	380.757	7.99995e-08	381.83	1.04824e-07
381.84	8.34706e-07	380.764	8.20899e-08	381.84	9.22353e-08
381.85	8.31353e-07	380.771	8.55869e-08	381.85	1.01647e-07
381.86	8.27941e-07	380.778	8.84729e-08	381.86	1.15353e-07
381.87	8.33647e-07	380.786	9.07739e-08	381.87	1.12588e-07
381.88	8.34941e-07	380.793	8.83429e-08	381.88	1.69529e-07
381.89	8.31176e-07	380.8	8.54959e-08	381.89	1.14824e-07
381.9	8.32353e-07	380.807	8.52424e-08	381.9	1.19882e-07
381.91	8.35059e-07	380.815	8.59639e-08	381.91	1.62941e-07
381.92	8.36941e-07	380.822	8.67699e-08	381.92	1.29529e-07
381.93	8.35176e-07	380.829	8.74004e-08	381.93	1.21824e-07
381.94	8.31824e-07	380.836	8.73939e-08	381.94	1.22176e-07
381.95	8.24176e-07	380.844	8.72704e-08	381.95	1.32294e-07
381.96	8.19118e-07	380.851	8.63409e-08	381.96	1.32765e-07
381.97	8.20529e-07	380.858	8.50929e-08	381.97	1.15529e-07
381.98	8.26529e-07	380.865	8.37409e-08	381.98	1.08529e-07
381.99	8.30235e-07	380.873	8.27659e-08	381.99	1.37412e-07
382	8.27824e-07	380.88	8.27529e-08	382	1.12706e-07
382.01	8.33471e-07	380.887	8.33184e-08	382.01	1.82588e-07
382.02	8.21059e-07	380.894	8.42414e-08	382.02	1.52588e-07
382.03	8.23588e-07	380.902	8.46769e-08	382.03	1.75824e-07
382.04	8.31294e-07	380.909	8.37994e-08	382.04	1.29765e-07
382.05	8.30412e-07	380.916	8.22979e-08	382.05	1.71529e-07
382.06	8.19588e-07	380.923	8.03024e-08	382.06	1.15765e-07
382.07	8.17765e-07	380.931	8.16414e-08	382.07	1.27e-07
382.08	8.08647e-07	380.938	8.50344e-08	382.08	1.58824e-07
382.09	8.17412e-07	380.945	8.86939e-08	382.09	1.22235e-07
382.1	8.17e-07	380.952	9.20414e-08	382.1	1.51294e-07
382.11	8.17529e-07	380.96	9.16319e-08	382.11	1.56765e-07
382.12	8.11471e-07	380.967	8.97729e-08	382.12	1.37176e-07
382.13	8.09765e-07	380.974	8.73354e-08	382.13	2.40529e-07
382.14	8.08882e-07	380.981	8.49304e-08	382.14	1.70588e-07
382.15	8.22294e-07	380.989	8.77514e-08	382.15	1.93412e-07
382.16	8.12412e-07	380.996	9.18009e-08	382.16	1.77765e-07
382.17	8.13e-07	381.003	9.33739e-08	382.17	1.67235e-07
382.18	8.09235e-07	381.01	9.41279e-08	382.18	1.40588e-07
382.19	8.04941e-07	381.018	9.11314e-08	382.19	1.51706e-07
382.2	7.97471e-07	381.025	8.86419e-08	382.2	1.27882e-07
382.21	7.99941e-07	381.032	8.94869e-08	382.21	1.08471e-07
382.22	8.01059e-07	381.039	9.00264e-08	382.22	1.18059e-07
382.23	8.05235e-07	381.047	8.72574e-08	382.23	1.22176e-07
382.24	8.05824e-07	381.054	8.46704e-08	382.24	1.36235e-07
382.25	8.07353e-07	381.061	8.37539e-08	382.25	2.20882e-07
382.26	8.00941e-07	381.069	8.37539e-08	382.26	1.57882e-07
382.27	8.00412e-07	381.076	8.43909e-08	382.27	1.69059e-07
382.28	8.10412e-07	381.083	8.40724e-08	382.28	1.68059e-07
382.29	7.94706e-07	381.09	8.21029e-08	382.29	1.28706e-07
382.3	7.98824e-07	381.098	8.23694e-08	382.3	1.79765e-07
382.31	7.9e-07	381.105	8.54569e-08	382.31	1.53706e-07
382.32	7.96529e-07	381.112	8.98249e-08	382.32	1.71706e-07
382.33	7.94353e-07	381.119	9.51874e-08	382.33	1.84294e-07
382.34	8.03882e-07	381.127	9.72999e-08	382.34	1.82471e-07
382.35	7.94529e-07	381.134	9.69814e-08	382.35	2.35118e-07
382.36	7.99529e-07	381.141	9.46804e-08	382.36	1.88294e-07
382.37	7.96706e-07	381.148	9.22299e-08	382.37	1.34412e-07
382.38	7.88706e-07	381.156	9.42189e-08	382.38	1.78059e-07
382.39	7.84471e-07	381.163	9.83659e-08	382.39	1.32529e-07
382.4	7.87353e-07	381.17	9.90224e-08	382.4	1.70882e-07
382.41	7.91059e-07	381.177	9.85674e-08	382.41	1.45353e-07
382.42	7.92118e-07	381.185	9.50964e-08	382.42	1.65412e-07
382.43	7.89353e-07	381.192	9.16514e-08	382.43	2.09412e-07
382.44	7.87353e-07	381.199	9.02019e-08	382.44	1.70235e-07
382.45	7.99176e-07	381.207	8.88239e-08	382.45	1.95882e-07
382.46	7.89941e-07	381.214	8.77709e-08	382.46	1.77824e-07
382.47	7.89706e-07	381.221	8.71079e-08	382.47	1.80765e-07
382.48	7.89706e-07	381.228	8.75629e-08	382.48	2.03412e-07
382.49	7.87941e-07	381.236	8.77254e-08	382.49	1.78118e-07
382.5	7.85529e-07	381.243	8.67959e-08	382.5	2.89294e-07
382.51	7.82059e-07	381.25	8.67569e-08	382.51	2.90235e-07
382.52	7.81412e-07	381.257	8.98509e-08	382.52	3.00059e-07
382.53	7.77706e-07	381.265	9.34974e-08	382.53	1.76647e-07
382.54	7.84529e-07	381.272	9.78719e-08	382.54	2.03941e-07
382.55	7.82588e-07	381.279	1.01609e-07	382.55	2.37471e-07
382.56	7.73765e-07	381.286	1.04437e-07	382.56	2.00765e-07
382.57	7.77294e-07	381.294	1.03754e-07	382.57	2.41176e-07
382.58	7.75176e-07	381.301	9.85934e-08	382.58	2.36706e-07
382.59	7.76647e-07	381.308	9.39654e-08	382.59	1.75647e-07
382.6	7.80706e-07	381.316	9.18854e-08	382.6	2.61824e-07
382.61	7.88118e-07	381.323	9.63119e-08	382.61	2.39176e-07
382.62	7.79588e-07	381.33	1.05587e-07	382.62	2.01706e-07
382.63	7.74824e-07	381.337	1.06042e-07	382.63	2.05824e-07
382.64	7.67118e-07	381.345	1.01564e-07	382.64	2.50706e-07
382.65	7.69e-07	381.352	9.64744e-08	382.65	1.82588e-07
382.66	7.63471e-07	381.359	9.30554e-08	382.66	2.69118e-07
382.67	7.58647e-07	381.366	9.56424e-08	382.67	2.05647e-07
382.68	7.67059e-07	381.374	1.00023e-07	382.68	1.96412e-07
382.69	7.67882e-07	381.381	9.83984e-08	382.69	2.56176e-07
382.7	7.62588e-07	381.388	9.57789e-08	382.7	2.12059e-07
382.71	7.61059e-07	381.396	9.40759e-08	382.71	2.71059e-07
382.72	7.62176e-07	381.403	9.27044e-08	382.72	2.47765e-07
382.73	7.59059e-07	381.41	9.11379e-08	382.73	3.28294e-07
382.74	7.59471e-07	381.417	8.95974e-08	382.74	2.73412e-07
382.75	7.59824e-07	381.425	9.11834e-08	382.75	2.72765e-07
382.76	7.55e-07	381.432	9.52719e-08	382.76	3.37294e-07
382.77	7.64706e-07	381.439	1.06575e-07	382.77	2.19824e-07
382.78	7.59529e-07	381.446	1.14518e-07	382.78	2.83294e-07
382.79	7.54118e-07	381.454	1.08207e-07	382.79	2.97176e-07
382.8	7.60118e-07	381.461	1.0133e-07	382.8	2.70471e-07
382.81	7.57941e-07	381.468	9.53954e-08	382.81	3.45882e-07
382.82	7.47471e-07	381.476	9.98934e-08	382.82	2.56e-07
382.83	7.47353e-07	381.483	1.16793e-07	382.83	2.82647e-07
382.84	7.48059e-07	381.49	1.25601e-07	382.84	3.66765e-07
382.85	7.51824e-07	381.497	1.19016e-07	382.85	3.65235e-07
382.86	7.44176e-07	381.505	1.11281e-07	382.86	2.68824e-07
382.87	7.44235e-07	381.512	1.02799e-07	382.87	1.99471e-07
382.88	7.41824e-07	381.519	1.00322e-07	382.88	3.14176e-07
382.89	7.57059e-07	381.526	9.99909e-08	382.89	2.85059e-07
382.9	7.56353e-07	381.534	9.71764e-08	382.9	3.17118e-07
382.91	7.52059e-07	381.541	9.32439e-08	382.91	1.64059e-07
382.92	7.55176e-07	381.548	9.56359e-08	382.92	3.00471e-07
382.93	7.49412e-07	381.556	1.00062e-07	382.93	1.98235e-07
382.94	7.44118e-07	381.563	9.56944e-08	382.94	3.12235e-07
382.95	7.47412e-07	381.57	8.84859e-08	382.95	2.65412e-07
382.96	7.43647e-07	381.577	9.69359e-08	382.96	2.45294e-07
382.97	7.38882e-07	381.585	1.10579e-07	382.97	1.90941e-07
382.98	7.33353e-07	381.592	1.24496e-07	382.98	2.61353e-07
382.99	7.36882e-07	381.599	1.35669e-07	382.99	1.75e-07
383	7.40529e-07	381.607	1.20388e-07	383	2.11294e-07
383.01	7.43353e-07	381.614	1.0523e-07	383.01	3.03176e-07
383.02	7.40294e-07	381.621	1.07589e-07	383.02	2.08235e-07
383.03	7.32176e-07	381.628	1.12269e-07	383.03	2.21294e-07
383.04	7.30176e-07	381.636	1.20752e-07	383.04	1.97588e-07
383.05	7.31824e-07	381.643	1.25204e-07	383.05	2.04059e-07
383.06	7.36882e-07	381.65	1.19783e-07	383.06	1.96824e-07
383.07	7.30118e-07	381.658	1.13004e-07	383.07	2.18176e-07
383.08	7.33412e-07	381.665	1.05717e-07	383.08	2.07706e-07
383.09	7.38824e-07	381.672	1.01908e-07	383.09	2.04294e-07
383.1	7.35412e-07	381.679	1.04359e-07	383.1	2.20176e-07
383.11	7.36824e-07	381.687	1.0872e-07	383.11	2.26353e-07
383.12	7.40941e-07	381.694	1.13355e-07	383.12	2.02588e-07
383.13	7.24235e-07	381.701	1.12263e-07	383.13	1.73e-07
383.14	7.27882e-07	381.709	1.04235e-07	383.14	1.61412e-07
383.15	7.26471e-07	381.716	1.00875e-07	383.15	2.40529e-07
383.16	7.27176e-07	381.723	1.01421e-07	383.16	1.58059e-07
383.17	7.23353e-07	381.73	1.11951e-07	383.17	1.59588e-07
383.18	7.24235e-07	381.738	1.26407e-07	383.18	2.60118e-07
383.19	7.24118e-07	381.745	1.29598e-07	383.19	1.63118e-07
383.2	7.27471e-07	381.752	1.25646e-07	383.2	1.7e-07
383.21	7.26118e-07	381.76	1.19491e-07	383.21	2.84059e-07
383.22	7.25059e-07	381.767	1.14083e-07	383.22	2.00235e-07
383.23	7.29176e-07	381.774	1.26238e-07	383.23	1.66765e-07
383.24	7.26176e-07	381.781	1.41454e-07	383.24	1.80471e-07
383.25	7.23529e-07	381.789	1.41584e-07	383.25	1.86059e-07
383.26	7.22412e-07	381.796	1.38399e-07	383.26	1.81294e-07
383.27	7.20824e-07	381.803	1.2627e-07	383.27	1.78941e-07
383.28	7.17353e-07	381.811	1.15402e-07	383.28	2.16235e-07
383.29	7.25471e-07	381.818	1.12978e-07	383.29	1.92294e-07
383.3	7.17765e-07	381.825	1.1147e-07	383.3	1.59118e-07
383.31	7.13235e-07	381.832	1.12451e-07	383.31	1.31765e-07
383.32	7.16176e-07	381.84	1.12809e-07	383.32	1.67941e-07
383.33	7.10118e-07	381.847	1.09643e-07	383.33	1.40471e-07
383.34	7.10706e-07	381.854	1.07037e-07	383.34	1.54471e-07
383.35	7.09412e-07	381.862	1.09065e-07	383.35	1.90176e-07
383.36	7.05059e-07	381.869	1.18607e-07	383.36	1.24588e-07
383.37	7.07588e-07	381.876	1.39374e-07	383.37	1.10353e-07
383.38	7.23882e-07	381.883	1.49059e-07	383.38	1.86824e-07
383.39	7.09118e-07	381.891	1.43144e-07	383.39	1.47235e-07
383.4	7.11e-07	381.898	1.37717e-07	383.4	1.56588e-07
383.41	7.01471e-07	381.905	1.37223e-07	383.41	1.07588e-07
383.42	7.08294e-07	381.913	1.43079e-07	383.42	1.42118e-07
383.43	7.04588e-07	381.92	1.51529e-07	383.43	1.43882e-07
383.44	6.99e-07	381.927	1.45419e-07	383.44	1.25294e-07
383.45	7.00118e-07	381.934	1.31106e-07	383.45	9.23529e-08
383.46	7.02412e-07	381.942	1.24645e-07	383.46	1.44824e-07
383.47	7.08765e-07	381.949	1.22884e-07	383.47	1.33882e-07
383.48	7.01235e-07	381.956	1.2421e-07	383.48	1.29647e-07
383.49	7.03294e-07	381.964	1.26056e-07	383.49	1.19118e-07
383.5	7.00588e-07	381.971	1.25146e-07	383.5	1.51706e-07
383.51	6.99e-07	381.978	1.23436e-07	383.51	1.34353e-07
383.52	7.00412e-07	381.986	1.1927e-07	383.52	1.37235e-07
383.53	6.99471e-07	381.993	1.15305e-07	383.53	1.32412e-07
383.54	7.01588e-07	382	1.26673e-07	383.54	1.24941e-07
383.55	6.91353e-07	382.007	1.39699e-07	383.55	9.80588e-08
383.56	6.88824e-07	382.015	1.49319e-07	383.56	1.16824e-07
383.57	6.95824e-07	382.022	1.56014e-07	383.57	1.28941e-07
383.58	6.94353e-07	382.029	1.54584e-07	383.58	1.15353e-07
383.59	6.95e-07	382.037	1.55559e-07	383.59	1.27706e-07
383.6	6.91e-07	382.044	1.61149e-07	383.6	1.49471e-07
383.61	6.87588e-07	382.051	1.60954e-07	383.61	1.26118e-07
383.62	6.88706e-07	382.059	1.45484e-07	383.62	1.06471e-07
383.63	6.83412e-07	382.066	1.33973e-07	383.63	9.43529e-08
383.64	6.87471e-07	382.073	1.30547e-07	383.64	1.19118e-07
383.65	6.84882e-07	382.08	1.30866e-07	383.65	9.75882e-08
383.66	6.81824e-07	382.088	1.32686e-07	383.66	1.19471e-07
383.67	6.86118e-07	382.095	1.35104e-07	383.67	9.68824e-08
383.68	6.82471e-07	382.102	1.3825e-07	383.68	9.85294e-08
383.69	6.88471e-07	382.11	1.42494e-07	383.69	1.00412e-07
383.7	6.82941e-07	382.117	1.45809e-07	383.7	1.14294e-07
383.71	6.79118e-07	382.124	1.52114e-07	383.71	1.32353e-07
383.72	6.81294e-07	382.132	1.62384e-07	383.72	1.02235e-07
383.73	6.80353e-07	382.139	1.80584e-07	383.73	8.13529e-08
383.74	6.77647e-07	382.146	2.00799e-07	383.74	1.05706e-07
383.75	6.74647e-07	382.153	1.93714e-07	383.75	9.77647e-08
383.76	6.76471e-07	382.161	1.76489e-07	383.76	1.07882e-07
383.77	6.73588e-07	382.168	1.65114e-07	383.77	9.54706e-08
383.78	6.67353e-07	382.175	1.56859e-07	383.78	1.10588e-07
383.79	6.67353e-07	382.183	1.51464e-07	383.79	9.18235e-08
383.8	6.72e-07	382.19	1.46134e-07	383.8	8.68235e-08
383.81	6.78647e-07	382.197	1.44899e-07	383.81	1.24647e-07
383.82	6.70882e-07	382.205	1.46329e-07	383.82	9.51765e-08
383.83	6.71882e-07	382.212	1.41974e-07	383.83	8.92941e-08
383.84	6.70294e-07	382.219	1.36651e-07	383.84	1.06294e-07
383.85	6.73882e-07	382.226	1.32575e-07	383.85	9.81765e-08
383.86	6.71294e-07	382.234	1.41129e-07	383.86	1.03059e-07
383.87	6.67118e-07	382.241	1.80129e-07	383.87	9.75294e-08
383.88	6.60588e-07	382.248	2.10094e-07	383.88	1.09e-07
383.89	6.62529e-07	382.256	2.04569e-07	383.89	1.02706e-07
383.9	6.59471e-07	382.263	1.93714e-07	383.9	9.8e-08
383.91	6.64118e-07	382.27	1.76359e-07	383.91	9.18235e-08
383.92	6.61353e-07	382.278	1.65894e-07	383.92	8.90588e-08
383.93	6.68706e-07	382.285	1.60759e-07	383.93	9.85294e-08
383.94	6.64941e-07	382.292	1.56729e-07	383.94	1.02647e-07
383.95	6.64294e-07	382.3	1.56924e-07	383.95	8.21765e-08
383.96	6.62824e-07	382.307	1.61539e-07	383.96	8.75294e-08
383.97	6.65588e-07	382.314	1.69274e-07	383.97	9.54118e-08
383.98	6.67706e-07	382.321	1.66999e-07	383.98	1.07235e-07
383.99	6.60824e-07	382.329	1.62709e-07	383.99	1.02882e-07
384	6.59118e-07	382.336	1.81234e-07	384	8.72941e-08
384.01	6.59941e-07	382.343	2.13734e-07	384.01	8.74118e-08
384.02	6.58176e-07	382.351	2.18349e-07	384.02	9.26471e-08
384.03	6.53529e-07	382.358	2.12109e-07	384.03	8.90588e-08
384.04	6.56118e-07	382.365	1.90139e-07	384.04	8.68824e-08
384.05	6.58118e-07	382.373	1.70119e-07	384.05	8.55294e-08
384.06	6.65765e-07	382.38	1.73824e-07	384.06	8.55294e-08
384.07	6.55353e-07	382.387	1.81559e-07	384.07	8.82353e-08
384.08	6.58235e-07	382.395	1.79089e-07	384.08	9.25882e-08
384.09	6.55765e-07	382.402	1.75969e-07	384.09	1.03412e-07
384.1	6.55647e-07	382.409	1.69339e-07	384.1	1.08529e-07
384.11	6.57059e-07	382.416	1.63489e-07	384.11	8.73529e-08
384.12	6.48882e-07	382.424	1.69014e-07	384.12	7.61765e-08
384.13	6.54706e-07	382.431	1.80194e-07	384.13	8.85882e-08
384.14	6.54353e-07	382.438	2.10809e-07	384.14	1.04059e-07
384.15	6.55059e-07	382.446	2.29009e-07	384.15	8.95294e-08
384.16	6.49118e-07	382.453	2.18024e-07	384.16	8.47059e-08
384.17	6.52471e-07	382.46	2.00149e-07	384.17	9.34118e-08
384.18	6.47059e-07	382.468	1.80909e-07	384.18	9.21765e-08
384.19	6.53706e-07	382.475	1.73044e-07	384.19	9.24118e-08
384.2	6.45e-07	382.482	1.81624e-07	384.2	1.07176e-07
384.21	6.49118e-07	382.49	2.06389e-07	384.21	9.47647e-08
384.22	6.46706e-07	382.497	2.48054e-07	384.22	1.06176e-07
384.23	6.49882e-07	382.504	2.85104e-07	384.23	9.58824e-08
384.24	6.41294e-07	382.512	3.10194e-07	384.24	9.25294e-08
384.25	6.48059e-07	382.519	2.95374e-07	384.25	1.01353e-07
384.26	6.50235e-07	382.526	2.56569e-07	384.26	9.59412e-08
384.27	6.50412e-07	382.534	2.47599e-07	384.27	9.00588e-08
384.28	6.44353e-07	382.541	2.56114e-07	384.28	8.31176e-08
384.29	6.46882e-07	382.548	2.65929e-07	384.29	7.84706e-08
384.3	6.40529e-07	382.555	2.72689e-07	384.3	8.31176e-08
384.31	6.36588e-07	382.563	2.67034e-07	384.31	8.15294e-08
384.32	6.34471e-07	382.57	2.59429e-07	384.32	8.41765e-08
384.33	6.47294e-07	382.577	2.51954e-07	384.33	8.06471e-08
384.34	6.47882e-07	382.585	2.41749e-07	384.34	7.94706e-08
384.35	6.36824e-07	382.592	2.33494e-07	384.35	8.26471e-08
384.36	6.40941e-07	382.599	2.26929e-07	384.36	8.42941e-08
384.37	6.44471e-07	382.607	2.32844e-07	384.37	8.24706e-08
384.38	6.46e-07	382.614	2.34209e-07	384.38	8.40588e-08
384.39	6.37e-07	382.621	2.21469e-07	384.39	8.17059e-08
384.4	6.47882e-07	382.629	2.16009e-07	384.4	8.15294e-08
384.41	6.33647e-07	382.636	2.39539e-07	384.41	8.21176e-08
384.42	6.32353e-07	382.643	2.56894e-07	384.42	7.54706e-08
384.43	6.34824e-07	382.651	2.50264e-07	384.43	7.97647e-08
384.44	6.42824e-07	382.658	2.44349e-07	384.44	9.03529e-08
384.45	6.28706e-07	382.665	2.47404e-07	384.45	7.11765e-08
384.46	6.35118e-07	382.673	2.57544e-07	384.46	7.68824e-08
384.47	6.22588e-07	382.68	2.66839e-07	384.47	6.66471e-08
384.48	6.32294e-07	382.687	2.62224e-07	384.48	8.11176e-08
384.49	6.29941e-07	382.695	2.42399e-07	384.49	7.42941e-08
384.5	6.27412e-07	382.702	2.52279e-07	384.5	6.85882e-08
384.51	6.33941e-07	382.709	2.80424e-07	384.51	7.84706e-08
384.52	6.26e-07	382.717	2.87574e-07	384.52	8.04706e-08
384.53	6.36118e-07	382.724	2.74119e-07	384.53	7.70588e-08
384.54	6.31412e-07	382.731	2.86274e-07	384.54	8.14706e-08
384.55	6.35706e-07	382.738	3.11754e-07	384.55	8.42941e-08
384.56	6.24353e-07	382.746	3.33204e-07	384.56	7.94706e-08
384.57	6.24706e-07	382.753	3.42434e-07	384.57	7.00588e-08
384.58	6.27294e-07	382.76	3.23259e-07	384.58	7.61765e-08
384.59	6.18412e-07	382.768	2.97909e-07	384.59	6.85882e-08
384.6	6.17353e-07	382.775	3.11039e-07	384.6	7.45882e-08
384.61	6.18765e-07	382.782	3.27289e-07	384.61	7.17059e-08
384.62	6.20412e-07	382.79	3.27419e-07	384.62	7.36471e-08
384.63	6.23529e-07	382.797	3.26964e-07	384.63	7.45882e-08
384.64	6.18412e-07	382.804	3.37169e-07	384.64	7.39412e-08
384.65	6.19824e-07	382.812	3.44644e-07	384.65	6.95294e-08
384.66	6.28882e-07	382.819	3.20659e-07	384.66	7.88235e-08
384.67	6.14176e-07	382.826	3.08114e-07	384.67	6.88235e-08
384.68	6.17647e-07	382.834	3.39119e-07	384.68	7.7e-08
384.69	6.16353e-07	382.841	3.71619e-07	384.69	7.21765e-08
384.7	6.15647e-07	382.848	3.70124e-07	384.7	7.48235e-08
384.71	6.16e-07	382.856	3.47179e-07	384.71	8.04118e-08
384.72	6.10176e-07	382.863	2.85754e-07	384.72	6.92353e-08
384.73	6.15588e-07	382.87	2.76264e-07	384.73	6.88235e-08
384.74	6.12529e-07	382.878	3.27094e-07	384.74	7.6e-08
384.75	6.22706e-07	382.885	3.53224e-07	384.75	7.86471e-08
384.76	6.11118e-07	382.892	3.27939e-07	384.76	7.94706e-08
384.77	6.14882e-07	382.9	2.99404e-07	384.77	7.77647e-08
384.78	6.20588e-07	382.907	2.69309e-07	384.78	7.87647e-08
384.79	6.22882e-07	382.914	2.68139e-07	384.79	7.67647e-08
384.8	6.22176e-07	382.922	2.78279e-07	384.8	7.76471e-08
384.81	6.14529e-07	382.929	2.81659e-07	384.81	7.02941e-08
384.82	6.22118e-07	382.936	2.82374e-07	384.82	8.19412e-08
384.83	6.21824e-07	382.944	2.93424e-07	384.83	7.18235e-08
384.84	6.17647e-07	382.951	3.05839e-07	384.84	7.22941e-08
384.85	6.12647e-07	382.958	2.81074e-07	384.85	7.62941e-08
384.86	6.15765e-07	382.966	2.45714e-07	384.86	7.53529e-08
384.87	6.17235e-07	382.973	2.35509e-07	384.87	7.71765e-08
384.88	6.15824e-07	382.98	2.32714e-07	384.88	7.98235e-08
384.89	6.05765e-07	382.988	2.53124e-07	384.89	7.11765e-08
384.9	6.16059e-07	382.995	2.73339e-07	384.9	7.48235e-08
384.91	6.17353e-07	383.002	2.77824e-07	384.91	8.52941e-08
384.92	6.16529e-07	383.01	2.76199e-07	384.92	7.37059e-08
384.93	6.17765e-07	383.017	2.49289e-07	384.93	7.32353e-08
384.94	6.08118e-07	383.024	2.25044e-07	384.94	7.37647e-08
384.95	6.11588e-07	383.032	2.22379e-07	384.95	8.58235e-08
384.96	6.12176e-07	383.039	2.26409e-07	384.96	7.78235e-08
384.97	6.11588e-07	383.046	2.37849e-07	384.97	7.62353e-08
384.98	6.08059e-07	383.054	2.39929e-07	384.98	6.76471e-08
384.99	6.05176e-07	383.061	2.27969e-07	384.99	8.20588e-08
385	6.05e-07	383.068	2.25369e-07	385	6.71765e-08
385.01	6.02412e-07	383.076	2.38369e-07	385.01	7.2e-08
385.02	6.13824e-07	383.083	2.34339e-07	385.02	7.32941e-08
385.03	6.05294e-07	383.09	2.13474e-07	385.03	7.52941e-08
385.04	6.01059e-07	383.098	2.04634e-07	385.04	7.07059e-08
385.05	6.01412e-07	383.105	2.15554e-07	385.05	7.6e-08
385.06	6.05e-07	383.112	2.18999e-07	385.06	8.49412e-08
385.07	6.06e-07	383.12	2.16269e-07	385.07	8.2e-08
385.08	6.02706e-07	383.127	2.02294e-07	385.08	7.65294e-08
385.09	6.02471e-07	383.134	1.90529e-07	385.09	8.32941e-08
385.1	6.05941e-07	383.142	2.00344e-07	385.1	7.60588e-08
385.11	6.11706e-07	383.149	2.18544e-07	385.11	7.51765e-08
385.12	6.01059e-07	383.156	2.02619e-07	385.12	8.17647e-08
385.13	6.01412e-07	383.164	1.80194e-07	385.13	7.69412e-08
385.14	5.94882e-07	383.171	1.89359e-07	385.14	7.34118e-08
385.15	5.98647e-07	383.178	2.07299e-07	385.15	7.77647e-08
385.16	6.03294e-07	383.186	2.01449e-07	385.16	7.91176e-08
385.17	5.97824e-07	383.193	1.90269e-07	385.17	7.64706e-08
385.18	6.07941e-07	383.2	1.81624e-07	385.18	7.53529e-08
385.19	5.98471e-07	383.208	1.78374e-07	385.19	7.23529e-08
385.2	5.91353e-07	383.215	1.89424e-07	385.2	7.96471e-08
385.21	5.98353e-07	383.223	1.91699e-07	385.21	7.55882e-08
385.22	5.95588e-07	383.23	1.72264e-07	385.22	6.96471e-08
385.23	6.02882e-07	383.237	1.61214e-07	385.23	6.65294e-08
385.24	6.06471e-07	383.245	1.79804e-07	385.24	6.83529e-08
385.25	6.03412e-07	383.252	1.87994e-07	385.25	8.05882e-08
385.26	5.99294e-07	383.259	1.76294e-07	385.26	7.15294e-08
385.27	6.03176e-07	383.267	1.66024e-07	385.27	7.98235e-08
385.28	5.99471e-07	383.274	1.69014e-07	385.28	8e-08
385.29	5.95824e-07	383.281	1.72199e-07	385.29	6.77647e-08
385.3	6.01059e-07	383.289	1.74864e-07	385.3	7.78824e-08
385.31	5.96235e-07	383.296	1.69924e-07	385.31	6.17647e-08
385.32	5.88882e-07	383.303	1.64399e-07	385.32	6.80588e-08
385.33	5.98118e-07	383.311	1.64009e-07	385.33	6.89412e-08
385.34	5.98765e-07	383.318	1.64854e-07	385.34	6.66471e-08
385.35	5.87e-07	383.325	1.52504e-07	385.35	6.84706e-08
385.36	5.90059e-07	383.333	1.35201e-07	385.36	6.58235e-08
385.37	5.87647e-07	383.34	1.50814e-07	385.37	6.45294e-08
385.38	5.99294e-07	383.347	1.77594e-07	385.38	7.1e-08
385.39	5.94e-07	383.355	1.69339e-07	385.39	7.26471e-08
385.4	5.89059e-07	383.362	1.45419e-07	385.4	7.27647e-08
385.41	5.91941e-07	383.369	1.39049e-07	385.41	6.32941e-08
385.42	5.98e-07	383.377	1.39894e-07	385.42	6.81176e-08
385.43	5.89706e-07	383.384	1.65894e-07	385.43	6.21765e-08
385.44	5.92059e-07	383.391	1.84029e-07	385.44	6.31176e-08
385.45	5.95118e-07	383.399	1.50359e-07	385.45	6.61765e-08
385.46	5.96059e-07	383.406	1.17872e-07	385.46	6.89412e-08
385.47	6.00176e-07	383.414	1.3316e-07	385.47	6.80588e-08
385.48	6.05235e-07	383.421	1.49059e-07	385.48	7.28235e-08
385.49	5.93765e-07	383.428	1.56274e-07	385.49	7.11765e-08
385.5	5.99118e-07	383.436	1.51529e-07	385.5	7.47059e-08
385.51	5.94765e-07	383.443	1.29403e-07	385.51	7.46471e-08
385.52	5.93e-07	383.45	1.1693e-07	385.52	6.74118e-08
385.53	5.82588e-07	383.458	1.27278e-07	385.53	6.35294e-08
385.54	5.88235e-07	383.465	1.39374e-07	385.54	7.38235e-08
385.55	5.90824e-07	383.472	1.51594e-07	385.55	6.80588e-08
385.56	5.86176e-07	383.48	1.54324e-07	385.56	6.37647e-08
385.57	5.95118e-07	383.487	1.43014e-07	385.57	6.52941e-08
385.58	5.90882e-07	383.494	1.3212e-07	385.58	5.88235e-08
385.59	5.94647e-07	383.502	1.22097e-07	385.59	6.51765e-08
385.6	5.96882e-07	383.509	1.25958e-07	385.6	6.9e-08
385.61	5.91471e-07	383.516	1.3656e-07	385.61	6.78235e-08
385.62	5.93824e-07	383.524	1.32874e-07	385.62	7.22353e-08
385.63	5.96882e-07	383.531	1.18262e-07	385.63	6.52353e-08
385.64	5.98412e-07	383.539	1.12854e-07	385.64	6.94706e-08
385.65	5.92471e-07	383.546	1.12289e-07	385.65	6.92353e-08
385.66	5.93882e-07	383.553	1.26712e-07	385.66	6.75294e-08
385.67	6.00824e-07	383.561	1.42689e-07	385.67	7.00588e-08
385.68	5.89529e-07	383.568	1.40089e-07	385.68	6.7e-08
385.69	5.88706e-07	383.575	1.32822e-07	385.69	6.86471e-08
385.7	5.90706e-07	383.583	1.22825e-07	385.7	6.7e-08
385.71	5.90412e-07	383.59	1.13472e-07	385.71	6.55294e-08
385.72	5.84529e-07	383.597	1.15214e-07	385.72	6.98824e-08
385.73	5.97176e-07	383.605	1.19491e-07	385.73	7.70588e-08
385.74	5.93941e-07	383.612	1.25094e-07	385.74	6.64118e-08
385.75	5.91647e-07	383.619	1.27343e-07	385.75	6.67647e-08
385.76	5.91e-07	383.627	1.12172e-07	385.76	7e-08
385.77	5.85706e-07	383.634	1.01473e-07	385.77	6.05294e-08
385.78	5.85e-07	383.642	1.0547e-07	385.78	6.08235e-08
385.79	5.88235e-07	383.649	1.16124e-07	385.79	5.38824e-08
385.8	5.91118e-07	383.656	1.31958e-07	385.8	6.74706e-08
385.81	5.91529e-07	383.664	1.35786e-07	385.81	6.45882e-08
385.82	5.88882e-07	383.671	1.19185e-07	385.82	6.9e-08
385.83	5.84059e-07	383.678	1.06218e-07	385.83	5.92941e-08
385.84	5.88941e-07	383.686	1.00283e-07	385.84	7.17059e-08
385.85	5.88118e-07	383.693	1.02883e-07	385.85	6.57647e-08
385.86	5.92882e-07	383.7	1.13231e-07	385.86	6.87647e-08
385.87	5.87e-07	383.708	1.16533e-07	385.87	7.8e-08
385.88	5.88941e-07	383.715	1.14434e-07	385.88	6.85294e-08
385.89	5.86294e-07	383.722	1.08064e-07	385.89	7.07059e-08
385.9	5.90059e-07	383.73	1.00797e-07	385.9	6.70588e-08
385.91	5.91412e-07	383.737	1.01752e-07	385.91	7.37647e-08
385.92	5.90471e-07	383.745	1.07485e-07	385.92	6.17059e-08
385.93	5.94882e-07	383.752	1.14655e-07	385.93	6.5e-08
385.94	5.89118e-07	383.759	1.21317e-07	385.94	5.5e-08
385.95	5.90647e-07	383.767	1.14681e-07	385.95	5.95882e-08
385.96	5.87941e-07	383.774	1.04859e-07	385.96	5.82353e-08
385.97	5.95e-07	383.781	1.00335e-07	385.97	6.57647e-08
385.98	5.91529e-07	383.789	9.70984e-08	385.98	5.85294e-08
385.99	5.92471e-07	383.796	1.03605e-07	385.99	5.66471e-08
386	5.79941e-07	383.803	1.08857e-07	386	5.1e-08
386.01	5.91941e-07	383.811	1.05145e-07	386.01	6.74118e-08
386.02	5.86588e-07	383.818	1.00355e-07	386.02	7.89412e-08
386.03	5.88235e-07	383.826	9.87169e-08	386.03	6.28235e-08
386.04	5.82059e-07	383.833	9.81514e-08	386.04	5.7e-08
386.05	5.87353e-07	383.84	1.00179e-07	386.05	6.15882e-08
386.06	5.83059e-07	383.848	1.01265e-07	386.06	6.64118e-08
386.07	5.86588e-07	383.855	1.01453e-07	386.07	6e-08
386.08	5.84588e-07	383.862	1.02389e-07	386.08	6.29412e-08
386.09	5.82765e-07	383.87	1.05269e-07	386.09	6.08235e-08
386.1	5.85412e-07	383.877	1.0497e-07	386.1	7.12941e-08
386.11	5.87941e-07	383.885	1.00342e-07	386.11	6.51176e-08
386.12	5.89647e-07	383.892	9.80539e-08	386.12	6.94118e-08
386.13	5.95647e-07	383.899	9.88469e-08	386.13	6.78824e-08
386.14	5.90941e-07	383.907	9.91719e-08	386.14	6.94118e-08
386.15	5.91882e-07	383.914	9.78459e-08	386.15	7.47059e-08
386.16	5.95059e-07	383.921	9.57399e-08	386.16	7.77059e-08
386.17	6.00353e-07	383.929	9.35949e-08	386.17	8.22353e-08
386.18	5.93765e-07	383.936	9.60779e-08	386.18	7.35882e-08
386.19	6.00353e-07	383.943	9.92629e-08	386.19	7.39412e-08
386.2	6.00882e-07	383.951	9.44074e-08	386.2	7.36471e-08
386.21	5.96118e-07	383.958	8.59444e-08	386.21	6.76471e-08
386.22	6.00882e-07	383.966	8.87134e-08	386.22	6.38235e-08
386.23	5.95706e-07	383.973	9.43684e-08	386.23	7.13529e-08
386.24	5.98235e-07	383.98	1.01466e-07	386.24	7.09412e-08
386.25	6.04353e-07	383.988	1.05821e-07	386.25	6.81765e-08
386.26	5.95588e-07	383.995	9.75729e-08	386.26	7.56471e-08
386.27	5.98471e-07	384.002	8.93049e-08	386.27	6.09412e-08
386.28	6.01e-07	384.01	9.14629e-08	386.28	7.2e-08
386.29	5.96471e-07	384.017	9.38549e-08	386.29	7.03529e-08
386.3	5.96471e-07	384.025	9.55514e-08	386.3	6.29412e-08
386.31	6.12529e-07	384.032	9.55904e-08	386.31	7.93529e-08
386.32	5.95412e-07	384.039	9.35494e-08	386.32	6.74706e-08
386.33	6.06e-07	384.047	9.15019e-08	386.33	7.29412e-08
386.34	5.97412e-07	384.054	8.92724e-08	386.34	7.58235e-08
386.35	5.95471e-07	384.061	8.60939e-08	386.35	7.26471e-08
386.36	5.97765e-07	384.069	8.27529e-08	386.36	6.14118e-08
386.37	5.99e-07	384.076	8.39164e-08	386.37	6.64118e-08
386.38	5.99765e-07	384.084	9.20024e-08	386.38	6.49412e-08
386.39	6.10353e-07	384.091	9.74364e-08	386.39	7.8e-08
386.4	6.01765e-07	384.098	9.99584e-08	386.4	6.63529e-08
386.41	5.97647e-07	384.106	9.52719e-08	386.41	7.14706e-08
386.42	6.00294e-07	384.113	8.66919e-08	386.42	6.33529e-08
386.43	5.91235e-07	384.12	8.49304e-08	386.43	6.60588e-08
386.44	5.96176e-07	384.128	8.86744e-08	386.44	6.35294e-08
386.45	5.98176e-07	384.135	9.20284e-08	386.45	6.88235e-08
386.46	5.92882e-07	384.143	9.47129e-08	386.46	7.05294e-08
386.47	5.95118e-07	384.15	9.05659e-08	386.47	6.84118e-08
386.48	5.97294e-07	384.157	8.47484e-08	386.48	9.99412e-08
386.49	6.05176e-07	384.165	8.34354e-08	386.49	9.89412e-08
386.5	6.03529e-07	384.172	8.36824e-08	386.5	8.3e-08
386.51	6.00118e-07	384.179	8.40529e-08	386.51	7.42941e-08
386.52	6.04e-07	384.187	8.43324e-08	386.52	6.2e-08
386.53	5.98529e-07	384.194	8.63604e-08	386.53	7.4e-08
386.54	6.03647e-07	384.202	8.93569e-08	386.54	6.88235e-08
386.55	6.05765e-07	384.209	9.11574e-08	386.55	6.52353e-08
386.56	6.02647e-07	384.216	9.19244e-08	386.56	7.52353e-08
386.57	6.01647e-07	384.224	8.73354e-08	386.57	6.51765e-08
386.58	5.99941e-07	384.231	8.38709e-08	386.58	5.90588e-08
386.59	5.99471e-07	384.239	8.40594e-08	386.59	7.65294e-08
386.6	6.02235e-07	384.246	8.58794e-08	386.6	6.89412e-08
386.61	6.05059e-07	384.253	8.91099e-08	386.61	7.21765e-08
386.62	6.00412e-07	384.261	9.04424e-08	386.62	8.04118e-08
386.63	6.00353e-07	384.268	8.82454e-08	386.63	6.81765e-08
386.64	6.03471e-07	384.275	8.48914e-08	386.64	6.77059e-08
386.65	6.00824e-07	384.283	8.07574e-08	386.65	7.60588e-08
386.66	6.10882e-07	384.29	7.91084e-08	386.66	7.23529e-08
386.67	6.01647e-07	384.298	8.08809e-08	386.67	6.79412e-08
386.68	5.99706e-07	384.305	8.32859e-08	386.68	7.35294e-08
386.69	5.96765e-07	384.312	8.61264e-08	386.69	6.10588e-08
386.7	6.12471e-07	384.32	8.67439e-08	386.7	7.41765e-08
386.71	5.97765e-07	384.327	8.62824e-08	386.71	7.46471e-08
386.72	6.01588e-07	384.335	8.57234e-08	386.72	6.41765e-08
386.73	6.02235e-07	384.342	8.52164e-08	386.73	7.3e-08
386.74	6.08824e-07	384.349	8.47224e-08	386.74	7.43529e-08
386.75	6.03471e-07	384.357	8.42999e-08	386.75	7.61765e-08
386.76	6.03059e-07	384.364	8.51904e-08	386.76	9.05882e-08
386.77	6.04824e-07	384.371	8.65164e-08	386.77	8.37059e-08
386.78	6.12941e-07	384.379	8.60614e-08	386.78	7.25294e-08
386.79	6.06824e-07	384.386	8.51969e-08	386.79	9.11765e-08
386.8	6.13176e-07	384.394	8.15309e-08	386.8	8.38235e-08
386.81	6.07412e-07	384.401	7.82205e-08	386.81	7.85882e-08
386.82	6.13529e-07	384.408	7.8589e-08	386.82	7.57647e-08
386.83	6.07353e-07	384.416	7.95783e-08	386.83	8.08824e-08
386.84	6.12176e-07	384.423	8.15829e-08	386.84	7.22353e-08
386.85	6.14e-07	384.431	8.31234e-08	386.85	8.81765e-08
386.86	6.14176e-07	384.438	8.26229e-08	386.86	7.62353e-08
386.87	6.06882e-07	384.445	8.21224e-08	386.87	8.54706e-08
386.88	6.13765e-07	384.453	8.17194e-08	386.88	8.42941e-08
386.89	6.14118e-07	384.46	8.16479e-08	386.89	7.47647e-08
386.9	6.26235e-07	384.468	8.18234e-08	386.9	1.04647e-07
386.91	6.20059e-07	384.475	8.26359e-08	386.91	7.69412e-08
386.92	6.27e-07	384.482	8.43909e-08	386.92	1.00235e-07
386.93	6.15765e-07	384.49	8.55869e-08	386.93	8.02941e-08
386.94	6.20647e-07	384.497	8.56389e-08	386.94	7.32353e-08
386.95	6.24235e-07	384.504	8.43064e-08	386.95	8.35294e-08
386.96	6.13235e-07	384.512	8.14204e-08	386.96	9.44118e-08
386.97	6.18824e-07	384.519	7.96323e-08	386.97	7.27059e-08
386.98	6.20647e-07	384.527	7.86007e-08	386.98	6.94706e-08
386.99	6.21941e-07	384.534	7.86261e-08	386.99	7.1e-08
387	6.24118e-07	384.541	7.88133e-08	387	7.72941e-08
		384.549	8.01854e-08
		384.556	8.21224e-08
		384.564	8.24669e-08
		384.571	8.21354e-08
		384.578	8.05624e-08
		384.586	7.89134e-08
		384.593	7.95653e-08
		384.601	8.07574e-08
		384.608	8.21614e-08
		384.615	8.32599e-08
		384.623	8.33054e-08
		384.63	8.31039e-08
		384.638	8.16154e-08
		384.645	8.02244e-08
		384.652	7.92871e-08
		384.66	7.85461e-08
		384.667	7.78175e-08
		384.675	7.80502e-08
		384.682	7.98851e-08
		384.689	8.12189e-08
		384.697	8.19664e-08
		384.704	8.08289e-08
		384.712	7.84655e-08
		384.719	7.81139e-08
		384.726	7.96355e-08
		384.734	8.05364e-08
		384.741	8.10239e-08
		384.749	8.07704e-08
		384.756	8.05364e-08
		384.763	8.01984e-08
		384.771	7.99079e-08
		384.778	7.93177e-08
		384.786	7.87983e-08
		384.793	8.00249e-08
		384.8	8.13684e-08
		384.808	8.09069e-08
		384.815	8.02374e-08
		384.823	7.91805e-08
		384.83	7.84051e-08
		384.837	7.83492e-08
		384.845	7.83407e-08
		384.852	7.91552e-08
		384.86	8.01594e-08
		384.867	8.14724e-08
		384.874	8.17714e-08
		384.882	8.09589e-08
		384.889	8.00749e-08
		384.897	7.95062e-08
		384.904	7.97681e-08
		384.911	8.07249e-08
		384.919	8.09069e-08
		384.926	8.07184e-08
		384.934	8.05754e-08
		384.941	8.03479e-08
		384.949	8.03739e-08
		384.956	8.05169e-08
		384.963	7.98019e-08
		384.971	7.87697e-08
		384.978	7.88204e-08
		384.986	7.90226e-08
		384.993	7.93963e-08
		385	7.97701e-08
		385.008	8.06534e-08
		385.015	8.12384e-08
		385.023	8.06079e-08
		385.03	7.9865e-08
		385.037	7.87099e-08
		385.045	7.83368e-08
		385.052	7.99995e-08
		385.06	8.12319e-08
		385.067	8.08094e-08
		385.075	8.04454e-08
		385.082	8.02569e-08
		385.089	8.07249e-08
		385.097	8.15114e-08
		385.104	8.17519e-08
		385.112	8.12059e-08
		385.119	8.08289e-08
		385.126	8.05689e-08
		385.134	8.03674e-08
		385.141	8.00619e-08
		385.149	8.05949e-08
		385.156	8.15439e-08
		385.164	8.17324e-08
		385.171	8.16349e-08
		385.178	8.07314e-08
		385.186	7.98591e-08
		385.193	8.00554e-08
		385.201	8.04259e-08
		385.208	8.14399e-08
		385.215	8.22394e-08
		385.223	8.13619e-08
		385.23	8.04714e-08
		385.238	7.9956e-08
		385.245	7.98455e-08
		385.253	8.10369e-08
		385.26	8.15569e-08
		385.267	8.05169e-08
		385.275	7.96758e-08
		385.282	7.97636e-08
		385.29	8.00749e-08
		385.297	8.06144e-08
		385.304	8.04389e-08
		385.312	7.98968e-08
		385.319	7.9462e-08
		385.327	7.92748e-08
		385.334	7.88822e-08
		385.342	7.84057e-08
		385.349	7.87704e-08
		385.356	7.9668e-08
		385.364	7.9798e-08
		385.371	7.95887e-08
		385.379	7.91396e-08
		385.386	7.87873e-08
		385.394	7.93339e-08
		385.401	7.98273e-08
		385.408	7.98338e-08
		385.416	7.97506e-08
		385.423	7.94984e-08
		385.431	7.92819e-08
		385.438	7.94093e-08
		385.446	7.93222e-08
		385.453	7.90947e-08
		385.46	7.88328e-08
		385.468	7.84077e-08
		385.475	7.80443e-08
		385.483	7.79748e-08
		385.49	7.79091e-08
		385.498	7.78142e-08
		385.505	7.81516e-08
		385.512	7.88887e-08
		385.52	7.89309e-08
		385.527	7.83011e-08
		385.535	7.82257e-08
		385.542	7.84941e-08
		385.55	7.93911e-08
		385.557	8.04389e-08
		385.564	7.97629e-08
		385.572	7.84467e-08
		385.579	7.85676e-08
		385.587	7.90941e-08
		385.594	7.87509e-08
		385.602	7.82101e-08
		385.609	7.78961e-08
		385.617	7.7902e-08
		385.624	7.83563e-08
		385.631	7.8576e-08
		385.639	7.75055e-08
		385.646	7.6966e-08
		385.654	7.76478e-08
		385.661	7.82114e-08
		385.669	7.77232e-08
		385.676	7.72552e-08
		385.683	7.69517e-08
		385.691	7.76413e-08
		385.698	7.90434e-08
		385.706	7.99729e-08
		385.713	8.04454e-08
		385.721	8.03154e-08
		385.728	7.97415e-08
		385.736	7.93638e-08
		385.743	7.92787e-08
		385.75	7.93261e-08
		385.758	7.95055e-08
		385.765	7.85734e-08
		385.773	7.74086e-08
		385.78	7.74054e-08
		385.788	7.79631e-08
		385.795	7.78682e-08
		385.802	7.75692e-08
		385.81	7.72435e-08
		385.817	7.71493e-08
		385.825	7.72845e-08
		385.832	7.72084e-08
		385.84	7.69569e-08
[truncated: 156 more rows]

## Sheet: Supplementary Fig.7
Supplementary Figure 7
[truncated: 904 more rows]

[truncated: 3 more sheets: Supplementary Fig.8, Supplementary Fig.9, Supplementary Fig.10]
